# Supplementary material for: Cellular heterogeneity of the developing worker honey bee (Apis mellifera) pupa: a single cell transcriptomics analysis
Source: G3 (Bethesda). 2023 Aug 7;13(10):jkad178. doi: 10.1093/g3journal/jkad178 (PMC10542211; doi:10.1093/g3journal/jkad178)
Supplement: jkad178_Supplementary_Data [file jkad178_supplementary_data.zip › Table_S1_G3-2023-404389.xlsx]

## Sheet: Gene_cluster_summary
Gene Cluster ID	Expression profile			Gene count
	Identity	Cell	Stage and cluster
1	Genes with higher expression in S2 cells	Many	S1 and S2	708
2	Neurons and sensory organs	Neurons	S1 and S2	541
3	Neurons and sensory organs	Neurons	S1 and S2	359
4	Cuticle	Cuticle	Majority S2	315
5	Neurons and sensory organs	Neurons	S1 and S2	252
6	Fat body	Fat Body	Majority S1	199
7	Ribosomal proteins	All	S1 and S2	145
8	Sensory organs	Receptors	S1 and S2	136
9	Cuticle	Cuticle	S1 and S2	136
10	Cell Cycle	Many	S1 and S2	125
11	Cuticle	Cuticle	S2	114
12	Midgut	Midgut	S2 - Cell Cluster 50	95
13	Glia	Glia	S1 and S2	94
14	Muscle	Muscle	S1 and S2	88
15	Unknown		S1 only	81
16	Compound Eye	Compound Eye	S1 and S2	80
17	Unknown	Unknown	S2 - Cluster 57	76
18	Malpighian tubule or Pericardial nephrocyte	Malpighian tubule or Pericardial nephrocyte	S2 - Cell Cluster 63	60
19	Neurons and sensory organs, Eye	Neurons and sensory organs, Eye	S2	54
20	Sensory organs	Sensory organs	S1 and S2	53
21	Unknown	Unknown	S2 - Cluster47	37
22	Cuticle	Cuticle	S2 only	32
23	Higer expression in non neural tissues of S2 cells	Many	S1 and S2	31
24	Proteosome	Proteosome	S1 and S2	29
25	Unknown	Unknown	S1 - Cluster 23, S2 - Cluster40	27
26	Cuticle	Cuticle	S2 - Cluster 41 and 42	26
27	Sensory Organs	Sensory organs	S1 and S2	25
28	Hemocyte	Hemocyte	S1 and S2	25
29	Unknown	Unknown	S2 - Cluster 60	17
30	Unknown	Unknown	S2 - Cluster 22	12
31	Electron Transport Chain	Electron Transport Chain	S1 and S2	11
32	Hemocyte	Hemocyte	S1 and S2	11

## Sheet: Gene_cluster_list
Louvain Cluster	Louvain Cluster (r=0.7, kNN=4, granularity=0.65)	HB Gene Name	Fly symbol	Fly gene name	E-score
1	Cluster 1	LOC552139	CG3812	CG3812	3.29e-105
1	Cluster 1	LOC552566	CG4729	CG4729	2.25e-135
1	Cluster 1	LOC408791	Plc21C	CG4574	0
1	Cluster 1	LOC551709	sl	CG4200	0
1	Cluster 1	LOC408286	Nc73EF	CG11661	0
1	Cluster 1	LOC409028	bgcn	CG30170	1.36e-90
1	Cluster 1	LOC409993	pcm	CG3291	0
1	Cluster 1	LOC724212	CG10803	CG10803	2.79e-12
1	Cluster 1	LOC552010	Nmd3	CG3460	0
1	Cluster 1	LOC413933	CG10898	CG10898	8.51e-85
1	Cluster 1	LOC408706	Hsc70Cb	CG6603	0
1	Cluster 1	LOC410967	E23	CG3327	0
1	Cluster 1	LOC552576	Ack-like	CG43741	0
1	Cluster 1	LOC551376	CG12129	CG12129	3.13e-43
1	Cluster 1	LOC409255	RhoGAP1A	CG40494	0
1	Cluster 1	LOC725711	sax	CG1891	0
1	Cluster 1	LOC102654465	Egm	CG9006	5.22e-43
1	Cluster 1	LOC552535	Ac13E	CG9210	0
1	Cluster 1	LOC552108	CG15744	CG15744	3.85e-180
1	Cluster 1	LOC552536	Hmu	CG3373	9.56e-98
1	Cluster 1	LOC726682	pkaap	CG4132	3.19e-61
1	Cluster 1	LOC411923	AlaRS	CG13391	0
1	Cluster 1	LOC412423	CG9384	CG9384	0
1	Cluster 1	LOC552382	alpha-Man-IIa	CG18802	0
1	Cluster 1	LOC413195	Als2	CG7158	2.37e-65
1	Cluster 1	LOC408969	CG6465	CG6465	2.86e-174
1	Cluster 1	LOC412318	CG12795	CG12795	1.85e-64
1	Cluster 1	LOC410085	CG45050	CG45050	1.13e-69
1	Cluster 1	LOC726728	shtd	CG9198	0
1	Cluster 1	LOC409810	APC4	CG32707	9.65e-65
1	Cluster 1	LOC412712	APC7	CG14444	1.05e-67
1	Cluster 1	LOC411059	CG8079	CG8079	5.37e-106
1	Cluster 1	LOC100577386	Ankle2	CG8465	2.36e-62
1	Cluster 1	LOC414022	CG10984	CG10984	4.34e-112
1	Cluster 1	LOC412459	CG15118	CG15118	0
1	Cluster 1	LOC409983	mask	CG33106	0
1	Cluster 1	LOC551906	Atu	CG1433	6.93e-140
1	Cluster 1	LOC724303	AP-1sigma	CG5864	2.35e-107
1	Cluster 1	LOC412097	g	CG10986	0
1	Cluster 1	LOC551686	Aac11	CG6582	2e-176
1	Cluster 1	LOC100578746	CG6171	CG6171	2.32e-11
1	Cluster 1	LOC409084	Gug	CG6964	1.32e-80
1	Cluster 1	LOC412018	Ate1	CG9204	3.39e-118
1	Cluster 1	LOC100578406	ci	CG2125	3.67e-05
1	Cluster 1	LOC726806	CG4975	CG4975	5.32e-19
1	Cluster 1	LOC726941	CG1718	CG1718	0
1	Cluster 1	LOC552744	CG3156	CG3156	0
1	Cluster 1	LOC412749	ABCB7	CG7955	0
1	Cluster 1	LOC413252	CG9281	CG9281	0
1	Cluster 1	LOC411141	CG4538	CG4538	0
1	Cluster 1	LOC551881	brm	CG5942	0
1	Cluster 1	LOC408524	abs	CG14637	0
1	Cluster 1	LOC551822	CG6418	CG6418	0
1	Cluster 1	LOC411492	Rhau	CG9323	0
1	Cluster 1	LOC551613	Suv3	CG9791	0
1	Cluster 1	LOC409178	YME1L	CG3499	0
1	Cluster 1	LOC409456	htk	CG34422	1.46e-165
1	Cluster 1	aub	aub	CG6137	0
1	Cluster 1	LOC726197	Atg101	CG7053	2.8e-118
1	Cluster 1	LOC725024	Atg16	CG31033	0
1	Cluster 1	LOC726497	Atg2	CG1241	0
1	Cluster 1	LOC412115	Atg9	CG3615	0
1	Cluster 1	LOC411115	Bruce	CG6303	0
1	Cluster 1	LOC552613	CG10555	CG10555	5.98e-20
1	Cluster 1	egh	egh	CG9659	0
1	Cluster 1	LOC411759	Hcs	CG14670	0
1	Cluster 1	LOC412745	Bsg25D	CG14025	1.46e-20
1	Cluster 1	LOC410134	bves	CG32513	1.3e-132
1	Cluster 1	LOC408442	tkv	CG14026	0
1	Cluster 1	LOC552550	mei-P26	CG12218	8.56e-167
1	Cluster 1	LOC409370	Sec71	CG7578	0
1	Cluster 1	LOC410107	rib	CG7230	4.56e-62
1	Cluster 1	LOC412254	BuGZ	CG17912	2.61e-67
1	Cluster 1	LOC725376	CG32425	CG32425	6.88e-17
1	Cluster 1	LOC551313	CanB2	CG11217	7.27e-116
1	Cluster 1	LOC410383	scaf6	CG33522	8.52e-85
1	Cluster 1	LOC551976	CG32103	CG32103	0
1	Cluster 1	LOC724440	SPoCk	CG32451	0
1	Cluster 1	LOC551614	sol	CG1391	0
1	Cluster 1	LOC411647	scf	CG9148	2.16e-117
1	Cluster 1	LOC412612	CG31637	CG31637	6.14e-132
1	Cluster 1	LOC724816	svr	CG4122	0
1	Cluster 1	LOC551591	CG5830	CG5830	2.12e-135
1	Cluster 1	LOC552850	alpha-Cat	CG17947	0
1	Cluster 1	LOC413815	CG2100	CG2100	2e-152
1	Cluster 1	LOC412371	Not1	CG34407	0
1	Cluster 1	LOC411794	Not3	CG8426	2.17e-145
1	Cluster 1	LOC113218567	twin	CG31137	7.67e-70
1	Cluster 1	LOC551254	CG6191	CG6191	3.76e-134
1	Cluster 1	LOC411573	CG9947	CG9947	5.83e-165
1	Cluster 1	LOC409522	Cdc27	CG8610	1.77e-175
1	Cluster 1	LOC107963986	CG42699	CG42699	3.4e-17
1	Cluster 1	LOC726602	Cep89	CG8214	1.48e-12
1	Cluster 1	LOC412573	Pde11	CG34341	5.98e-94
1	Cluster 1	LOC412303	Pcyt1	CG1049	2.51e-157
1	Cluster 1	LOC552795	bbc	CG6016	0
1	Cluster 1	LOC412742	Iswi	CG8625	0
1	Cluster 1	LOC724599	Chd1	CG3733	0
1	Cluster 1	LOC726524	kis	CG3696	0
1	Cluster 1	LOC550716	Chc	CG9012	0
1	Cluster 1	LOC102653588	Cpsf73	CG7698	0
1	Cluster 1	LOC551973	CG7185	CG7185	1.62e-61
1	Cluster 1	LOC725528	CG6695	CG6695	4.62e-103
1	Cluster 1	LOC552346	deltaCOP	CG14813	0
1	Cluster 1	LOC413512	l(2)gd1	CG4713	8.29e-162
1	Cluster 1	LOC100576101	Girdin	CG12734	2.5
1	Cluster 1	Csd	l(3)psg2	CG5146	3
1	Cluster 1	LOC100578339	Cap-D3	CG31989	6.78e-19
1	Cluster 1	LOC410565	Cul1	CG1877	0
1	Cluster 1	LOC552700	Cul3	CG42616	0
1	Cluster 1	LOC409918	Cand1	CG5366	0
1	Cluster 1	LOC726570	CG9213	CG9213	6.01e-94
1	Cluster 1	LOC411265	Cfp1	CG17446	0
1	Cluster 1	LOC409965	Cdk12	CG7597	0
1	Cluster 1	Cbs	Cbs	CG1753	4.89e-171
1	Cluster 1	LOC552197	Atg4a	CG4428	2.18e-125
1	Cluster 1	LOC410257	Atg4b	CG6194	1.44e-138
1	Cluster 1	LOC411167	CysRS	CG8431	0
1	Cluster 1	LOC412169	Sra-1	CG4931	0
1	Cluster 1	LOC412393	CG17337	CG17337	0
1	Cluster 1	LOC412997	CG1523	CG1523	2.31e-108
1	Cluster 1	LOC412932	DCAF12	CG3313	0
1	Cluster 1	LOC102656021	CG42233	CG42233	8.62e-117
1	Cluster 1	LOC408820	CG8001	CG8001	2.35e-109
1	Cluster 1	LOC726172	Diap1	CG12284	6.19e-74
1	Cluster 1	LOC725248	mbc	CG10379	0
1	Cluster 1	LOC410777	Ziz	CG42533	0
1	Cluster 1	LOC413331	Crag	CG12737	0
1	Cluster 1	LOC551722	Dgkepsilon	CG8657	6.12e-146
1	Cluster 1	LOC412355	CG34384	CG34384	0
1	Cluster 1	LOC409517	26-29-p	CG8947	0
1	Cluster 1	LOC412563	Dhap-at	CG4625	1.86e-102
1	Cluster 1	LOC410178	Dlg5	CG6509	2.93e-146
1	Cluster 1	LOC102655097	CG4042	CG4042	5.45e-26
1	Cluster 1	LOC724695	Hel89B	CG4261	3.98e-87
1	Cluster 1	LOC725070	Drep1	CG8357	8e-25
1	Cluster 1	LOC410097	mus201	CG10890	5.41e-103
1	Cluster 1	LOC100577027	XRCC1	CG4208	2.05e-48
1	Cluster 1	LOC725518	CG2990	CG2990	0
1	Cluster 1	LOC724215	Top2	CG10223	0
1	Cluster 1	LOC552787	Top3beta	CG3458	0
1	Cluster 1	LOC550829	RpII215	CG1554	0
1	Cluster 1	LOC411060	Rme-8	CG8014	0
1	Cluster 1	LOC412118	CG40178	CG40178	0
1	Cluster 1	LOC413074	mle	CG11680	0
1	Cluster 1	LOC411619	vtd	CG17436	0
1	Cluster 1	LOC551666	stau	CG5753	8.31e-80
1	Cluster 1	LOC409925	Dsor1	CG15793	0
1	Cluster 1	LOC411995	cdc14	CG7134	3.22e-168
1	Cluster 1	LOC412979	MKP-4	CG14211	2.12e-109
1	Cluster 1	LOC413931	DCTN1-p150	CG9206	0
1	Cluster 1	LOC413438	Opa1	CG8479	0
1	Cluster 1	LOC113218800	Dhc62B	CG15804	0
1	Cluster 1	LOC725068	Dhc64C	CG7507	0
1	Cluster 1	LOC552647	Bre1	CG10542	0
1	Cluster 1	LOC726254	Ufd4	CG5604	0
1	Cluster 1	LOC409385	CG42797	CG42797	0
1	Cluster 1	LOC411536	HERC2	CG11734	0
1	Cluster 1	LOC411961	CG8184	CG8184	0
1	Cluster 1	LOC726989	Ltn1	CG32210	5.79e-93
1	Cluster 1	LOC412236	Sur-8	CG5407	4.82e-17
1	Cluster 1	LOC411723	Nedd4	CG42279	0
1	Cluster 1	LOC412175	POSH	CG4909	7.68e-140
1	Cluster 1	LOC100576472	Su(dx)	CG4244	0
1	Cluster 1	LOC413376	bon	CG5206	7.64e-05
1	Cluster 1	LOC410886	Ubr1	CG9086	0
1	Cluster 1	LOC409099	hyd	CG9484	0
1	Cluster 1	LOC727278	Epg5	CG14299	0
1	Cluster 1	LOC550822	egl	CG4051	1.88e-157
1	Cluster 1	LOC408434	Eogt	CG9867	0
1	Cluster 1	LOC726053	Ehbp1	CG15609	4.78e-138
1	Cluster 1	LOC725088	Gcn2	CG1609	0
1	Cluster 1	LOC411433	Eaf	CG11166	5.54e-49
1	Cluster 1	LOC724842	Kdm4A	CG15835	7.2
1	Cluster 1	LOC413579	alpha-Man-Ib	CG11874	0
1	Cluster 1	LOC725081	cnc	CG43286	1.49e-108
1	Cluster 1	Dcr-1	Dcr-1	CG4792	0
1	Cluster 1	LOC409092	Edc3	CG6311	1.04e-64
1	Cluster 1	LOC727227	Eps-15	CG16932	0
1	Cluster 1	Eif4g	eIF4G1	CG10811	8.96e-101
1	Cluster 1	LOC411154	NAT1	CG3845	2.83e-90
1	Cluster 1	LOC727230	4E-T	CG32016	1.38e-10
1	Cluster 1	LOC726612	ECSIT	CG10610	2.62e-92
1	Cluster 1	LOC726595	Sec5	CG8843	0
1	Cluster 1	LOC412036	Sec6	CG5341	0
1	Cluster 1	LOC413944	Dis3	CG6413	0
1	Cluster 1	LOC552294	Psi	CG8912	7.61e-85
1	Cluster 1	LOC727271	CG5112	CG5112	6.34e-143
1	Cluster 1	LOC726708	pall	CG3428	2.85e-57
1	Cluster 1	LOC552806	Fign	CG3326	4.62e-116
1	Cluster 1	LOC100579053	CG3342	CG3342	9.74e-08
1	Cluster 1	LOC724240	Gen	CG10670	1.16e-116
1	Cluster 1	LOC726034	CG8152	CG8152	3.06e-37
1	Cluster 1	LOC413197	Gprk1	CG40129	0
1	Cluster 1	LOC724214	CG2182	CG2182	1.6e-115
1	Cluster 1	LOC725184	Atg8a	CG32672	4.52e-75
1	Cluster 1	LOC725685	Grip128	CG9201	8.15e-26
1	Cluster 1	LOC410205	CG5543	CG5543	0
1	Cluster 1	LOC725079	CG42324	CG42324	4.43e-43
1	Cluster 1	LOC100576879	Iml1	CG12090	0
1	Cluster 1	LOC113218534	O-fut2	CG14789	5.25e-64
1	Cluster 1	LOC411696	Gmd	CG8890	0
1	Cluster 1	LOC412700	Xpd	CG9433	0
1	Cluster 1	LOC102653641	CG30496	CG30496	1.32e-42
1	Cluster 1	LOC409199	Gk1	CG18374	0
1	Cluster 1	LOC552360	GAA1	CG3033	1.21e-144
1	Cluster 1	LOC409846	bur	CG9242	0
1	Cluster 1	LOC412913	Membrin	CG4780	4.64e-58
1	Cluster 1	LOC725689	Golgin245	CG3493	2.3e-06
1	Cluster 1	LOC726330	CG5447	CG5447	6.26e-60
1	Cluster 1	LOC552185	mute	CG34415	3.78e-24
1	Cluster 1	LOC725149	PIG-G	CG2144	1.25e-60
1	Cluster 1	LOC409860	PIG-O	CG12263	0
1	Cluster 1	LOC411468	CG34394	CG34394	6.83e-81
1	Cluster 1	LOC552091	CG31683	CG31683	3.37e-155
1	Cluster 1	LOC411806	CG1657	CG1657	9e-79
1	Cluster 1	LOC409217	CG30440	CG30440	5.15e-129
1	Cluster 1	LOC410690	CG32488	CG32488	0.2
1	Cluster 1	LOC724223	Tsc1	CG6147	4.96e-77
1	Cluster 1	LOC411854	Hsf	CG5748	1.57e-92
1	Cluster 1	LOC413341	dom	CG9696	0
1	Cluster 1	LOC724475	mus301	CG7972	0
1	Cluster 1	LOC726067	HPS1	CG12855	7.81e-80
1	Cluster 1	LOC100578602	p	CG9770	1.8e-62
1	Cluster 1	LOC411969	rump	CG9373	1.87e-82
1	Cluster 1	LOC725938	HDAC6	CG6170	0
1	Cluster 1	LOC411466	trr	CG3848	0
1	Cluster 1	LOC727238	ash1	CG8887	0
1	Cluster 1	LOC409098	egg	CG12196	0
1	Cluster 1	LOC413388	G9a	CG2995	1.82e-151
1	Cluster 1	LOC411906	Hmt4-20	CG13363	2.89e-127
1	Cluster 1	LOC412027	PR-Set7	CG3307	2.03e-74
1	Cluster 1	LOC100578450	Set2	CG1716	1.74e-90
1	Cluster 1	LOC408716	trx	CG8651	1.49e-179
1	Cluster 1	LOC413278	homer	CG11324	1.48e-121
1	Cluster 1	LOC102653879	Herp	CG14536	1.55e-18
1	Cluster 1	LOC410925	Hr4	CG43934	5.41e-106
1	Cluster 1	LOC551801	Hcf	CG1710	0
1	Cluster 1	LOC726760	IKKbeta	CG4201	3.19e-39
1	Cluster 1	LOC725795	l(3)L1231	CG7832	4.17e-14
1	Cluster 1	LOC725179	l(1)G0196	CG14616	0
1	Cluster 1	LOC411306	CG10082	CG10082	3.7e-122
1	Cluster 1	LOC409136	INPP5E	CG10426	0
1	Cluster 1	LOC413539	Ide	CG5517	0
1	Cluster 1	LOC413625	omd	CG9591	4.87e-91
1	Cluster 1	INTS8	IntS8	CG5859	0
1	Cluster 1	LOC406097	mys	CG1560	0
1	Cluster 1	LOC409554	Dap160	CG1099	0
1	Cluster 1	LOC411047	nompB	CG12548	6.82e-110
1	Cluster 1	LOC409351	ICA69	CG10566	7.67e-97
1	Cluster 1	LOC726483	IleRS-m	CG5414	0
1	Cluster 1	LOC727141	CG10103	CG10103	2.66e-109
1	Cluster 1	LOC413073	syd	CG8110	0
1	Cluster 1	LOC412644	CG3781	CG3781	1.08e-65
1	Cluster 1	LOC412251	Rcd1	CG8233	6.59e-92
1	Cluster 1	LOC411679	Keap1	CG3962	0
1	Cluster 1	LOC100578513	CG14043	CG14043	8.79e-94
1	Cluster 1	LOC552173	cos	CG1708	1.32e-119
1	Cluster 1	LOC409676	Klp68D	CG7293	0
1	Cluster 1	LOC100578823	rod	CG1569	1.3e-49
1	Cluster 1	LOC411476	CG11505	CG11505	2.11e-93
1	Cluster 1	LOC410825	CG16974	CG16974	1.19e-154
1	Cluster 1	LOC413006	CG8578	CG8578	2.28e-92
1	Cluster 1	LOC107964349	Sur-8	CG5407	0
1	Cluster 1	LOC414043	CG13708	CG13708	4.82e-79
1	Cluster 1	LOC408888	ltl	CG32372	2.11e-106
1	Cluster 1	LOC726128	lbk	CG8434	9.2e-145
1	Cluster 1	LOC411262	CG3711	CG3711	0
1	Cluster 1	LOC412536	Spn42Da	CG9453	2.92e-72
1	Cluster 1	LOC725596	CG6700	CG6700	5.4e-103
1	Cluster 1	LOC413311	CG9186	CG9186	4.03e-81
1	Cluster 1	LOC409902	Liprin-alpha	CG11199	0
1	Cluster 1	LOC411670	CG32369	CG32369	1.31e-96
1	Cluster 1	LOC725336	lola	CG12052	2.84e-71
1	Cluster 1	LOC551243	AlaRS-m	CG4633	0
1	Cluster 1	LOC411496	TER94	CG2331	8.03e-57
1	Cluster 1	LOC409368	CG31694	CG31694	1.04e-104
1	Cluster 1	LOC100577602	CG3368	CG3368	1.71e-27
1	Cluster 1	LOC724604	crol	CG14938	7.14e-69
1	Cluster 1	LOC726650	CG7737	CG7737	2.5e-112
1	Cluster 1	LOC551021	arr	CG5912	0
1	Cluster 1	LOC410874	lid	CG9088	0
1	Cluster 1	LOC412851	CG3942	CG3942	1.13e-06
1	Cluster 1	LOC412398	CG30389	CG30389	2.08e-127
1	Cluster 1	LOC552708	rtet	CG5760	4.53e-149
1	Cluster 1	LOC552823	Ugt86Dg	CG17200	0.64
1	Cluster 1	LOC412741	CG6230	CG6230	0
1	Cluster 1	LOC409271	kto	CG8491	0
1	Cluster 1	LOC410159	skd	CG9936	0
1	Cluster 1	LOC552794	MED14	CG12031	0
1	Cluster 1	LOC412332	MED23	CG3695	0
1	Cluster 1	LOC413164	MSBP	CG9066	1.13e-65
1	Cluster 1	LOC100576968	Mer	CG14228	0
1	Cluster 1	LOC552348	CG5013	CG5013	1.21e-89
1	Cluster 1	LOC409193	dop	CG6498	0
1	Cluster 1	LOC413551	DPCoAC	CG4241	2.85e-113
1	Cluster 1	LOC412503	Dic1	CG8790	7.18e-123
1	Cluster 1	LOC102655141	CG17141	CG17141	1.04e-106
1	Cluster 1	LOC727515	CG14270	CG14270	5.16e-32
1	Cluster 1	LOC408349	CG6404	CG6404	4.09e-79
1	Cluster 1	LOC410119	wnd	CG8789	0
1	Cluster 1	LOC413334	hppy	CG7097	0
1	Cluster 1	LOC100576709	Wdr62	CG7337	0
1	Cluster 1	LOC724819	Mad1	CG2072	4.5e-42
1	Cluster 1	LOC409540	mats	CG13852	7.68e-155
1	Cluster 1	LOC410949	Mob4	CG3403	6.65e-143
1	Cluster 1	LOC107963990	dikar	CG42799	2.57e-78
1	Cluster 1	LOC412217	MRP	CG6214	0
1	Cluster 1	LOC725993	CG7806	CG7806	0
1	Cluster 1	LOC725895	CG7466	CG7466	0
1	Cluster 1	LOC552542	muskelin	CG8811	0
1	Cluster 1	LOC413772	Socs44A	CG2160	5.91e-20
1	Cluster 1	LOC410887	Sbf	CG6939	0
1	Cluster 1	LOC552121	CG1764	CG1764	7.42e-109
1	Cluster 1	LOC726303	CG32939	CG32939	9.29e-41
1	Cluster 1	LOC412846	Sirt6	CG6284	3.96e-135
1	Cluster 1	LOC552491	Ent2	CG31911	2.39e-173
1	Cluster 1	LOC411163	Naa15-16	CG12202	0
1	Cluster 1	LOC552055	Nrd1	CG2025	0
1	Cluster 1	LOC551807	Nrx-IV	CG6827	0
1	Cluster 1	LOC413118	Rich	CG9063	0.2
1	Cluster 1	LOC552370	Nf1	CG8318	0
1	Cluster 1	LOC411829	Nrg	CG1634	0
1	Cluster 1	LOC413852	NitFhit	CG7067	3.29e-109
1	Cluster 1	LOC552375	Npc1a	CG5722	0
1	Cluster 1	LOC411758	yata	CG1973	0
1	Cluster 1	LOC409894	nudE	CG8104	7.64e-46
1	Cluster 1	LOC411918	Nup205	CG11943	0
1	Cluster 1	LOC413650	sbr	CG1664	2.59e-124
1	Cluster 1	LOC411474	CG8771	CG8771	4.04e-102
1	Cluster 1	LOC412508	Mtor	CG8274	0
1	Cluster 1	LOC413792	CG5080	CG5080	4.21e-06
1	Cluster 1	LOC412256	E(bx)	CG32346	0
1	Cluster 1	LOC412375	CG31251	CG31251	7.55e-44
1	Cluster 1	LOC552690	CG9205	CG9205	1.11e-49
1	Cluster 1	LOC552573	CG42668	CG42668	0
1	Cluster 1	LOC552620	CG1513	CG1513	0
1	Cluster 1	LOC409718	CG11486	CG11486	0
1	Cluster 1	LOC410289	CG2658	CG2658	0
1	Cluster 1	LOC100579003	CG1965	CG1965	1.33e-176
1	Cluster 1	LOC411600	Ptip	CG32133	2.75e-110
1	Cluster 1	LOC551430	CG10362	CG10362	1.21e-90
1	Cluster 1	LOC552309	pcx	CG3443	0
1	Cluster 1	LOC411881	Br140	CG1845	0
1	Cluster 1	LOC552790	Pex3	CG6859	2.62e-76
1	Cluster 1	LOC726348	Pex6	CG11919	9.38e-151
1	Cluster 1	PHRF1	CG2926	CG2926	1.04e-45
1	Cluster 1	LOC413377	rno	CG7036	0
1	Cluster 1	LOC551101	beta-PheRS	CG5706	0
1	Cluster 1	LOC412406	BRWD3	CG31132	0
1	Cluster 1	Pten	Pten	CG5671	3.18e-93
1	Cluster 1	LOC408546	CG7956	CG7956	0
1	Cluster 1	LOC413425	Pi3K68D	CG11621	0
1	Cluster 1	LOC726562	Vps15	CG9746	0
1	Cluster 1	LOC413328	ATP8B	CG14741	0
1	Cluster 1	LOC107964213	PhKgamma	CG1830	0
1	Cluster 1	LOC413802	CG17360	CG17360	1.55e-59
1	Cluster 1	LOC409704	hrg	CG9854	0
1	Cluster 1	LOC725115	hfp	CG12085	0
1	Cluster 1	LOC100576908	Asx	CG8787	8.97e-57
1	Cluster 1	LOC726007	Scm	CG9495	3.46e-166
1	Cluster 1	LOC413754	Sfmbt	CG16975	0
1	Cluster 1	LOC552496	Pgant35A	CG7480	0
1	Cluster 1	LOC408511	prel	CG8806	2.05e-63
1	Cluster 1	LOC408850	CG1646	CG1646	4.23e-128
1	Cluster 1	LOC551620	Prp8	CG8877	0
1	Cluster 1	LOC552833	fl(2)d	CG6315	5.8e-92
1	Cluster 1	LOC412313	CG10077	CG10077	0
1	Cluster 1	LOC413592	CG32533	CG32533	0
1	Cluster 1	LOC727113	spn-E	CG3158	0
1	Cluster 1	LOC408815	Msh6	CG7003	0
1	Cluster 1	LOC411750	Herc4	CG9153	0
1	Cluster 1	LOC725397	Mkrn1	CG7184	1.02e-98
1	Cluster 1	LOC408944	JHDM2	CG8165	0
1	Cluster 1	LOC413138	CG31729	CG31729	0
1	Cluster 1	LOC550706	CG7766	CG7766	0
1	Cluster 1	LOC725388	armi	CG11513	2.88e-150
1	Cluster 1	LOC725368	tub	CG10520	9.08e-20
1	Cluster 1	LOC411981	faf	CG1945	0
1	Cluster 1	LOC408808	Sap-r	CG12070	0
1	Cluster 1	LOC409259	bab1	CG9097	2.13e-26
1	Cluster 1	LOC100577481	Art7	CG9882	3.61e-16
1	Cluster 1	LOC411577	AGO2	CG7439	3.27e-153
1	Cluster 1	LOC551349	lgs	CG2041	5.89e-31
1	Cluster 1	LOC412961	BicD	CG6605	0
1	Cluster 1	LOC411126	CG12236	CG12236	4.03e-49
1	Cluster 1	LOC408401	brun	CG2478	0
1	Cluster 1	LOC412436	CG15373	CG15373	1.07e-41
1	Cluster 1	LOC726103	crm	CG2714	6.31e-60
1	Cluster 1	LOC724935	dx	CG3929	2.29e-81
1	Cluster 1	LOC412544	CG15099	CG15099	0
1	Cluster 1	LOC413063	pbl	CG8114	0
1	Cluster 1	LOC550857	drk	CG6033	4.67e-145
1	Cluster 1	LOC726679	CG5913	CG5913	3.37e-54
1	Cluster 1	LOC724701	CG43367	CG43367	6.27e-92
1	Cluster 1	LOC413692	Fem-1	CG9025	7.82e-176
1	Cluster 1	LOC724660	fry	CG32045	0
1	Cluster 1	LOC411646	gw	CG31992	0
1	Cluster 1	LOC408890	gro	CG8384	0
1	Cluster 1	LOC725878	how	CG10293	5.21e-160
1	Cluster 1	LOC102656249	Hexim	CG3508	7.81e-10
1	Cluster 1	LOC413440	kibra	CG33967	0
1	Cluster 1	LOC409483	mip120	CG6061	1.49e-62
1	Cluster 1	LOC552365	lin	CG11770	4.61e-101
1	Cluster 1	LOC552159	Pde8	CG45019	2
1	Cluster 1	LOC409359	msps	CG5000	0
1	Cluster 1	LOC409743	mon2	CG8683	0
1	Cluster 1	nanos	nos	CG5637	4.1e-20
1	Cluster 1	LOC409107	CG11873	CG11873	1.94e-21
1	Cluster 1	LOC100576346	CG31224	CG31224	1.31e-06
1	Cluster 1	LOC726541	Mbs	CG32156	8.8e-137
1	Cluster 1	LOC724380	CG6607	CG6607	4.19e-37
1	Cluster 1	LOC413165	sds22	CG5851	7.19e-105
1	Cluster 1	LOC552677	polybromo	CG11375	0
1	Cluster 1	LOC409242	nocte	CG17255	1.89e-19
1	Cluster 1	LOC412281	poe	CG14472	0
1	Cluster 1	LOC412489	CG3149	CG3149	9.22e-145
1	Cluster 1	LOC412455	stc	CG3647	0
1	Cluster 1	LOC410849	Slh	CG3539	0
1	Cluster 1	LOC412243	spen	CG18497	1.08e-134
1	Cluster 1	LOC100578826	CG3491	CG3491	0
1	Cluster 1	LOC408652	su(w[a])	CG3019	3.94e-70
1	Cluster 1	LOC411663	CG14995	CG14995	3.38e-54
1	Cluster 1	LOC411364	CG13604	CG13604	8.83e-128
1	Cluster 1	LOC412564	unc-45	CG2708	0
1	Cluster 1	LOC413494	CG5608	CG5608	0
1	Cluster 1	LOC413488	Vav	CG7893	0
1	Cluster 1	LOC725599	CG12084	CG12084	0
1	Cluster 1	LOC102656142	Zwilch	CG18729	0.011
1	Cluster 1	LOC409106	CG12084	CG12084	5.11e-58
1	Cluster 1	LOC727415	CG1344	CG1344	2.22e-117
1	Cluster 1	LOC410183	fab1	CG6355	0
1	Cluster 1	LOC552015	CG8520	CG8520	3.83e-153
1	Cluster 1	LOC552206	me31B	CG4916	0
1	Cluster 1	LOC551809	Elp1	CG10535	5.33e-165
1	Cluster 1	LOC725187	CG8306	CG8306	0
1	Cluster 1	LOC551987	CG7564	CG7564	2.21e-134
1	Cluster 1	LOC411505	CG3709	CG3709	1.79e-67
1	Cluster 1	LOC100577958	Gyc32E	CG33114	1.2
1	Cluster 1	LOC100577623	CrebB	CG6103	0.26
1	Cluster 1	LOC100577401	wde	CG12340	1.29e-30
1	Cluster 1	LOC552663	Pdxk	CG34455	3.76e-91
1	Cluster 1	LOC552665	FASN2	CG3524	0.008
1	Cluster 1	LOC410970	GAPcenA	CG7112	0
1	Cluster 1	LOC100578281	Rab3-GAP	CG7061	1.57e-170
1	Cluster 1	LOC413430	Akt1	CG4006	0
1	Cluster 1	LOC551830	CG5521	CG5521	0
1	Cluster 1	LOC726272	Nup358	CG11856	7.81e-134
1	Cluster 1	LOC413223	rictor	CG8002	0
1	Cluster 1	LOC412003	RasGAP1	CG6721	0
1	Cluster 1	LOC551602	rin	CG9412	7.3e-64
1	Cluster 1	LOC410091	CG13124	CG13124	2.78e-89
1	Cluster 1	LOC552138	Mtl	CG5588	4.34e-132
1	Cluster 1	LOC409126	Rab2	CG3269	1.61e-141
1	Cluster 1	LOC412030	Rab30	CG9100	3.02e-118
1	Cluster 1	LOC726548	loco	CG5248	4.84e-103
1	Cluster 1	LOC409839	Upf1	CG1559	0
1	Cluster 1	LOC413146	Upf2	CG2253	0
1	Cluster 1	LOC551668	raptor	CG4320	0
1	Cluster 1	LOC551838	RhoGAP68F	CG6811	1.57e-110
1	Cluster 1	LOC413855	RhoGAP54D	CG6477	3.78e-98
1	Cluster 1	LOC727108	Graf	CG8948	0
1	Cluster 1	LOC411535	RhoGAP92B	CG4755	2.66e-77
1	Cluster 1	LOC412314	Es2	CG1474	5.15e-105
1	Cluster 1	ROCK2	Rok	CG9774	0
1	Cluster 1	LOC412419	S6k	CG10539	0
1	Cluster 1	LOC552549	S6k	CG10539	0
1	Cluster 1	LOC410191	kel	CG7210	0
1	Cluster 1	LOC408590	Rchy1	CG16947	2.78e-116
1	Cluster 1	LOC413548	CG31368	CG31368	0
1	Cluster 1	LOC408705	CG4119	CG4119	2.24e-51
1	Cluster 1	LOC409915	swm	CG10084	2.06e-83
1	Cluster 1	LOC550858	CG44249	CG44249	1.82e-23
1	Cluster 1	LOC551446	lark	CG8597	2.02e-129
1	Cluster 1	LOC552467	nito	CG2910	0
1	Cluster 1	LOC413873	ssp3	CG18397	1.52e-101
1	Cluster 1	LOC408686	ref(2)P	CG10360	3.5e-20
1	Cluster 1	LOC552392	Spt-I	CG4016	4.49e-179
1	Cluster 1	LOC411447	lace	CG4162	0
1	Cluster 1	LOC551422	CG9044	CG9044	5.5e-133
1	Cluster 1	LOC410208	hpo	CG11228	0
1	Cluster 1	LOC410910	CG17528	CG17528	0
1	Cluster 1	LOC409393	Tor	CG5092	0
1	Cluster 1	LOC550739	SAK	CG7186	0
1	Cluster 1	LOC413736	Sik2	CG4290	2.66e-163
1	Cluster 1	LOC727185	nonC	CG32743	0
1	Cluster 1	LOC551773	ball	CG6386	2.55e-84
1	Cluster 1	LOC727222	PPP4R2r	CG2890	6.36e-53
1	Cluster 1	LOC410056	flfl	CG9351	0
1	Cluster 1	LOC725613	tefu	CG6535	2.64e-151
1	Cluster 1	LOC724712	SerRS-m	CG4938	1.47e-108
1	Cluster 1	LOC725013	CG11788	CG11788	1.74e-68
1	Cluster 1	LOC551462	pds5	CG17509	0
1	Cluster 1	LOC100577763	CG4554	CG4554	0
1	Cluster 1	LOC413510	CG8485	CG8485	0
1	Cluster 1	LOC726474	Pbp45	CG9597	1.88e-14
1	Cluster 1	LOC413689	CG12773	CG12773	0
1	Cluster 1	LOC727001	CG14971	CG14971	1.84e-91
1	Cluster 1	LOC413460	snz	CG1514	2.28e-30
1	Cluster 1	LOC551297	snz	CG1514	9.83e-05
1	Cluster 1	LOC410297	Snx16	CG6410	1.03e-52
1	Cluster 1	LOC725492	Snx1	CG2774	2.5e-167
1	Cluster 1	LOC413129	CG5439	CG5439	1.14e-27
1	Cluster 1	LOC414028	Snx3	CG6359	9.15e-12
1	Cluster 1	LOC409576	spas	CG5977	0
1	Cluster 1	SPG11	CG13531	CG13531	8.32e-67
1	Cluster 1	LOC551291	alpha-Spec	CG1977	0
1	Cluster 1	LOC413332	kst	CG12008	0
1	Cluster 1	LOC100576543	CG3209	CG3209	0.12
1	Cluster 1	LOC411459	SCAP	CG33131	0
1	Cluster 1	LOC411739	Stim	CG9126	0
1	Cluster 1	LOC550748	CG8243	CG8243	6.54e-104
1	Cluster 1	LOC102653793	CG10877	CG10877	5.98e-180
1	Cluster 1	LOC551361	Svil	CG45186	0
1	Cluster 1	LOC412941	CG3168	CG3168	8.04e-44
1	Cluster 1	LOC411705	CG7956	CG7956	5.92e-49
1	Cluster 1	LOC100577525	Eps-15	CG16932	0.000766
1	Cluster 1	LOC412816	Syx7	CG5081	2.94e-57
1	Cluster 1	LOC409065	TBPH	CG10327	2.23e-162
1	Cluster 1	LOC410558	CG4557	CG4557	5.42e-92
1	Cluster 1	LOC725306	Hel89B	CG4261	0
1	Cluster 1	LOC412224	Pex23	CG32226	0
1	Cluster 1	LOC724472	CG16908	CG16908	8.96e-77
1	Cluster 1	LOC100577739	Rif1	CG30085	4.6e-12
1	Cluster 1	LOC413787	unc-45	CG2708	0.34
1	Cluster 1	LOC100577651	CG3165	CG3165	2.97e-17
1	Cluster 1	LOC724663	CG7457	CG7457	2.18e-113
1	Cluster 1	LOC410101	milt	CG43227	0
1	Cluster 1	LOC551472	SIDL	CG6623	0
1	Cluster 1	LOC412104	l(3)76BDm	CG8793	0
1	Cluster 1	LOC410031	Spt20	CG17689	8.48e-79
1	Cluster 1	LOC551309	Neos	CG8614	1.54e-54
1	Cluster 1	LOC727574	bip2	CG2009	7.78e-35
1	Cluster 1	LOC408923	Taf4	CG5444	3.3e-117
1	Cluster 1	LOC410339	mTerf3	CG5047	4.39e-81
1	Cluster 1	LOC408853	Xbp1	CG9415	2.78e-31
1	Cluster 1	LOC726780	CG7206	CG7206	9.49e-11
1	Cluster 1	LOC100576586	CTCF	CG8591	1.68e-177
1	Cluster 1	LOC552094	simj	CG32067	1.03e-62
1	Cluster 1	LOC410502	Nipped-A	CG33554	0
1	Cluster 1	LOC412391	Trpm	CG44240	0
1	Cluster 1	LOC552455	TM9SF2	CG9318	0
1	Cluster 1	LOC551549	TM9SF3	CG10590	0
1	Cluster 1	LOC408811	Dmtn	CG1021	3.61e-177
1	Cluster 1	LOC100578433	CG8370	CG8370	4.14e-134
1	Cluster 1	LOC725477	CG2698	CG2698	4.22e-117
1	Cluster 1	LOC552246	CG8111	CG8111	3.53e-103
1	Cluster 1	LOC411875	PTP-ER	CG9856	2.4
1	Cluster 1	LOC413916	CG11367	CG11367	6.8e-87
1	Cluster 1	LOC412103	Tango1	CG11098	1.42e-66
1	Cluster 1	LOC408594	trio	CG18214	0
1	Cluster 1	LOC726241	tapas	CG8920	1.09e-72
1	Cluster 1	LOC410169	twf	CG3172	3.66e-154
1	Cluster 1	LOC409127	Abl	CG4032	0
1	Cluster 1	LOC411582	FER	CG8874	0
1	Cluster 1	LOC412588	Src42A	CG44128	0
1	Cluster 1	LOC412529	csw	CG3954	1.41e-150
1	Cluster 1	LOC551449	mop	CG9311	0
1	Cluster 1	LOC551573	Ptpmeg	CG1228	0
1	Cluster 1	LOC551391	snRNP-U1-70K	CG8749	9.39e-96
1	Cluster 1	LOC409347	CG6686	CG6686	0
1	Cluster 1	LOC408619	Usp8	CG5798	3.01e-40
1	Cluster 1	LOC409332	Usp7	CG1490	0
1	Cluster 1	LOC409564	CG11070	CG11070	0
1	Cluster 1	LOC410958	Uba1	CG1782	0
1	Cluster 1	LOC726637	Atg7	CG5489	5.23e-166
1	Cluster 1	LOC411182	Ube3a	CG6190	0
1	Cluster 1	LOC413096	CG3356	CG3356	0
1	Cluster 1	LOC551425	sxc	CG10392	0
1	Cluster 1	LOC100577520	CG16812	CG16812	7.74e-22
1	Cluster 1	LOC727236	CG5098	CG5098	2.72e-34
1	Cluster 1	LOC409200	Cnot4	CG31716	1.07e-142
1	Cluster 1	LOC410019	tweek	CG42555	0
1	Cluster 1	LOC100576321	MESR4	CG4903	2e-121
1	Cluster 1	LOC100576625	vret	CG4771	7.09e-13
1	Cluster 1	LOC100576951	LanB2	CG3322	0.017
1	Cluster 1	LOC100577196	CG9795	CG9795	1.04e-10
1	Cluster 1	LOC100577280	upSET	CG9007	1.05e-85
1	Cluster 1	LOC100577742	sstn	CG6945	2.07e-11
1	Cluster 1	LOC100577872	CG16791	CG16791	9.48e-80
1	Cluster 1	LOC100577972	CG14438	CG14438	4.2e-32
1	Cluster 1	LOC100578165	Rme-8	CG8014	5.9
1	Cluster 1	LOC100578424	CG4880	CG4880	5.58e-08
1	Cluster 1	LOC100578705	CG11122	CG11122	3.55e-14
1	Cluster 1	LOC100579034	Ice2	CG10825	0.005
1	Cluster 1	LOC102655090	CG33229	CG33229	3.37e-11
1	Cluster 1	LOC102656360	Liprin-alpha	CG11199	0.46
1	Cluster 1	LOC102656529	CG2199	CG2199	0.28
1	Cluster 1	LOC113218594	CG2124	CG2124	1.96e-39
1	Cluster 1	LOC113219042	dpy	CG33196	0.009
1	Cluster 1	LOC408333	RhoGAP19D	CG1412	6.57e-60
1	Cluster 1	LOC408942	Reep1	CG42678	3.03e-94
1	Cluster 1	LOC409221	CG42671	CG42671	0.000167
1	Cluster 1	LOC409249	cnk	CG6556	1.14e-110
1	Cluster 1	LOC409268	RhoGAP93B	CG3421	4.04e-161
1	Cluster 1	LOC409322	Pcf11	CG10228	1.18e-118
1	Cluster 1	LOC409323	nwk	CG43479	0
1	Cluster 1	LOC409363	gammaSnap1	CG3988	2.81e-100
1	Cluster 1	LOC409717	MEP-1	CG1244	1.01e-114
1	Cluster 1	LOC409888	Sec16	CG32654	1.15e-79
1	Cluster 1	LOC410057	CG10508	CG10508	1.74e-66
1	Cluster 1	LOC411290	Socs16D	CG8146	9.34e-05
1	Cluster 1	LOC411575	Asator	CG11533	0
1	Cluster 1	LOC411930	CG12299	CG12299	2.59e-32
1	Cluster 1	LOC411962	morgue	CG15437	6.66e-87
1	Cluster 1	LOC411996	xmas-2	CG32562	3.56e-132
1	Cluster 1	LOC412513	CG10217	CG10217	0
1	Cluster 1	LOC413653	REPTOR	CG13624	7.67e-123
1	Cluster 1	LOC414021	dnc	CG32498	1.21e-49
1	Cluster 1	LOC551162	CG5466	CG5466	1.04e-71
1	Cluster 1	LOC551214	CG12065	CG12065	0
1	Cluster 1	LOC551308	CG31635	CG31635	7.17e-54
1	Cluster 1	LOC551450	Dlish	CG10933	2.01e-124
1	Cluster 1	LOC551498	Spn	CG16757	4.18e-169
1	Cluster 1	LOC551953	CG32085	CG32085	0.066
1	Cluster 1	LOC552036	Socs36E	CG15154	4.3e-85
1	Cluster 1	LOC552129	CG10600	CG10600	0
1	Cluster 1	LOC552399	ca	CG31037	1.58e-76
1	Cluster 1	LOC552497	roq	CG16807	0
1	Cluster 1	LOC552731	Nak	CG10637	2.93e-162
1	Cluster 1	LOC724178	CG42240	CG42240	3.37e-19
1	Cluster 1	LOC724201	CG13008	CG13008	1.97e-06
1	Cluster 1	LOC724299	Rbp	CG43073	9.16e-165
1	Cluster 1	LOC724535	Smr	CG4013	8.99e-115
1	Cluster 1	LOC724585	CG7453	CG7453	2.63e-14
1	Cluster 1	LOC724843	PPP1R15	CG3825	4.25e-23
1	Cluster 1	LOC724909	Ipk2	CG13688	2.5e-52
1	Cluster 1	LOC725503	Wnk	CG7177	8.19e-177
1	Cluster 1	LOC725661	VhaAC45	CG8029	1.55e-16
1	Cluster 1	LOC725662	CG8677	CG8677	2.47e-60
1	Cluster 1	LOC725681	e(y)3	CG12238	1.93e-56
1	Cluster 1	LOC725704	CG5270	CG5270	1.92e-121
1	Cluster 1	LOC725889	mtg	CG7549	1
1	Cluster 1	LOC726735	velo	CG10107	1.26e-129
1	Cluster 1	LOC726918	Kdm4B	CG33182	0
1	Cluster 1	LOC726949	CG7029	CG7029	1.76e-39
1	Cluster 1	LOC727223	CG7518	CG7518	1.28e-05
1	Cluster 1	LOC727398	CG18596	CG18596	1.52e-47
1	Cluster 1	LOC100577903	CG4294	CG4294	2.99e-06
1	Cluster 1	LOC551374	Phf7	CG9576	5.62e-52
1	Cluster 1	LOC100576413	CG14322	CG14322	3.55e-44
1	Cluster 1	LOC724859	Myo28B1	CG6976	6.32e-126
1	Cluster 1	LOC408409	CG31712	CG31712	9.94e-69
1	Cluster 1	LOC412284	CG3558	CG3558	1.88e-169
1	Cluster 1	LOC552473	RN-tre	CG8085	1.22e-152
1	Cluster 1	LOC726908	Vps13	CG2093	0
1	Cluster 1	LOC413036	Vps13B	CG15523	0
1	Cluster 1	LOC412701	CG32113	CG32113	0
1	Cluster 1	LOC411886	car	CG12230	9.77e-175
1	Cluster 1	LOC551135	Vps33B	CG5127	1.23e-77
1	Cluster 1	LOC409620	Vps8	CG10144	0
1	Cluster 1	LOC410869	lsn	CG6637	2.88e-118
1	Cluster 1	LOC409186	Vps39	CG7146	0
1	Cluster 1	LOC551508	Vang	CG8075	0
1	Cluster 1	LOC552082	Vinc	CG3299	0
1	Cluster 1	LOC727630	Vha100-1	CG1709	0
1	Cluster 1	LOC412944	CG16868	CG16868	1.17e-141
1	Cluster 1	LOC551888	SWIP	CG13957	3.2e-126
1	Cluster 1	LOC551947	bchs	CG14001	0
1	Cluster 1	LOC726636	frtz	CG17657	1.72e-124
1	Cluster 1	LOC408662	Oseg6	CG11237	0
1	Cluster 1	LOC411204	CG12333	CG12333	1.51e-176
1	Cluster 1	LOC726566	CG15701	CG15701	5.92e-40
1	Cluster 1	LOC550808	l(2)05287	CG12050	8.36e-95
1	Cluster 1	LOC551595	CG11141	CG11141	2.72e-92
1	Cluster 1	LOC726024	CG4291	CG4291	5.89e-29
1	Cluster 1	LOC551840	Ythdf	CG6422	1.7e-95
1	Cluster 1	LOC724913	RYBP	CG12190	8.43e-49
1	Cluster 1	LOC551432	CG3726	CG3726	4.89e-60
1	Cluster 1	LOC727528	CG16863	CG16863	3.03e-20
1	Cluster 1	LOC724937	Nab2	CG5720	5e-22
1	Cluster 1	LOC727272	ZC3H3	CG6694	7.92e-45
1	Cluster 1	LOC726870	CG4622	CG4622	5.21e-64
1	Cluster 1	LOC413457	Sara	CG15667	1.87e-159
1	Cluster 1	LOC552580	woc	CG5965	0
1	Cluster 1	LOC409593	CG8569	CG8569	9.92e-31
1	Cluster 1	LOC100578743	Opbp	CG30443	8.17e-78
1	Cluster 1	LOC413766	su(Hw)	CG8573	2.93e-73
1	Cluster 1	LOC408332	crol	CG14938	4.12e-41
1	Cluster 1	LOC100576221	CG5245	CG5245	1.88e-16
1	Cluster 1	LOC412545	CG9890	CG9890	1.52e-105
1	Cluster 1	LOC100577877	pita	CG3941	2.22e-12
1	Cluster 1	LOC100576975	CG6654	CG6654	2.66e-26
1	Cluster 1	LOC411780	crol	CG14938	3.2e-59
1	Cluster 1	LOC409470	crol	CG14938	0
1	Cluster 1	LOC725941	CG10979	CG10979	1.92e-50
1	Cluster 1	LOC100577250	Meics	CG8474	1.06e-30
1	Cluster 1	LOC726916	crol	CG14938	5.97e-29
1	Cluster 1	LOC410108	CG9932	CG9932	6.01e-105
1	Cluster 1	LOC409350	CG3732	CG3732	3.62e-60
1	Cluster 1	LOC551555	#N/A	#N/A	#N/A
1	Cluster 1	LOC100577454	#N/A	#N/A	#N/A
1	Cluster 1	LOC552032	#N/A	#N/A	#N/A
1	Cluster 1	LOC409282	#N/A	#N/A	#N/A
1	Cluster 1	LOC100576829	#N/A	#N/A	#N/A
1	Cluster 1	LOC409034	#N/A	#N/A	#N/A
1	Cluster 1	Fem	#N/A	#N/A	#N/A
1	Cluster 1	LOC113218730	#N/A	#N/A	#N/A
1	Cluster 1	LOC724349	#N/A	#N/A	#N/A
1	Cluster 1	LOC552684	#N/A	#N/A	#N/A
1	Cluster 1	LOC100577846	#N/A	#N/A	#N/A
1	Cluster 1	LOC100576381	#N/A	#N/A	#N/A
1	Cluster 1	LOC409325	#N/A	#N/A	#N/A
1	Cluster 1	LOC725749	#N/A	#N/A	#N/A
1	Cluster 1	LOC724290	#N/A	#N/A	#N/A
1	Cluster 1	LOC100578563	#N/A	#N/A	#N/A
1	Cluster 1	LOC100576159	#N/A	#N/A	#N/A
1	Cluster 1	LOC100577551	#N/A	#N/A	#N/A
2	Cluster 2	LOC724799	CG10254	CG10254	0
2	Cluster 2	LOC102655329	14-3-3zeta	CG17870	3.24e-171
2	Cluster 2	LOC725486	CG31759	CG31759	7.86e-129
2	Cluster 2	LOC409244	CG15385	CG15385	7.64e-109
2	Cluster 2	LOC550724	Hmgcr	CG10367	0
2	Cluster 2	LOC410570	iPLA2-VIA	CG6718	0
2	Cluster 2	LOC414029	CG1718	CG1718	0
2	Cluster 2	LOC552814	obe	CG5205	0
2	Cluster 2	LOC412471	put	CG7904	0
2	Cluster 2	LOC107965281	Arf51F	CG8156	1.99e-127
2	Cluster 2	LOC100577139	lilli	CG8817	6.84e-54
2	Cluster 2	LOC408393	SP2353	CG8403	1.94e-32
2	Cluster 2	LOC408718	Alk	CG8250	0
2	Cluster 2	LOC726331	CG18208	CG18208	0
2	Cluster 2	LOC726664	CG3967	CG3967	3.16e-65
2	Cluster 2	LOC409444	AMPdeam	CG32626	0
2	Cluster 2	LOC724651	Fili	CG34368	1.12e-75
2	Cluster 2	LOC551733	Appl	CG7727	1.15e-109
2	Cluster 2	LOC406139	Ank2	CG42734	0
2	Cluster 2	LOC100578161	Acn	CG10473	1.68e-61
2	Cluster 2	LOC726190	l(3)psg2	CG5146	1.92e-08
2	Cluster 2	arm	arm	CG11579	0
2	Cluster 2	LOC725136	AspRS-m	CG31739	0
2	Cluster 2	LOC726867	Hmt-1	CG4225	0
2	Cluster 2	LOC550801	CG10077	CG10077	0
2	Cluster 2	LOC102655407	CG10077	CG10077	0
2	Cluster 2	LOC413834	aPKC	CG42783	0
2	Cluster 2	LOC408914	unc-13-4A	CG32381	0
2	Cluster 2	LOC724823	dpr4	CG33512	1.22e-127
2	Cluster 2	LOC410439	dpr7	CG33481	3.54e-99
2	Cluster 2	LOC411282	Drep2	CG1975	4.22e-178
2	Cluster 2	LOC727358	CG15483	CG15483	2.14e-54
2	Cluster 2	LOC412853	brat	CG10719	0
2	Cluster 2	LOC408471	CG5937	CG5937	0
2	Cluster 2	LOC412161	lolal	CG5738	1.2e-49
2	Cluster 2	LOC551071	tou	CG10897	0
2	Cluster 2	LOC551826	fs(1)h	CG2252	9.67e-89
2	Cluster 2	brp	brp	CG42344	0
2	Cluster 2	LOC552081	MICU1	CG4495	0
2	Cluster 2	Camkii	CaMKII	CG18069	0
2	Cluster 2	LOC408967	aralar1	CG2139	0
2	Cluster 2	LOC408653	Cadps	CG33653	0
2	Cluster 2	LOC726656	iPLA2-VIA	CG6718	1.05e-30
2	Cluster 2	LOC551859	Cam	CG8472	1.55e-105
2	Cluster 2	LOC724592	Camta	CG42332	7.86e-125
2	Cluster 2	LOC552528	Cnx99A	CG11958	0
2	Cluster 2	LOC413977	Cals	CG11059	0
2	Cluster 2	LOC409791	Pka-C1	CG4379	0
2	Cluster 2	LOC409390	Pka-R2	CG15862	6.65e-168
2	Cluster 2	LOC411288	dnc	CG32498	0
2	Cluster 2	LOC726655	dpr9	CG33485	2.43e-97
2	Cluster 2	LOC412108	dco	CG2048	0
2	Cluster 2	LOC410831	gish	CG6963	0
2	Cluster 2	LOC409565	CG12531	CG12531	0
2	Cluster 2	LOC551796	CG13248	CG13248	0
2	Cluster 2	LOC409364	RabX4	CG31118	1.46e-110
2	Cluster 2	LOC725686	Spec2	CG14672	2.11e-29
2	Cluster 2	LOC100577322	CG32815	CG32815	0.000385
2	Cluster 2	LOC100578015	CG10137	CG10137	0
2	Cluster 2	LOC411552	GlcT-1	CG6437	0
2	Cluster 2	LOC408315	Cerk	CG16708	8.28e-129
2	Cluster 2	LOC410630	Pde6	CG8279	0
2	Cluster 2	LOC725543	CG4168	CG4168	0
2	Cluster 2	LOC408934	ChAT	CG12345	7.57e-153
2	Cluster 2	LOC412778	kon	CG10275	0
2	Cluster 2	LOC411534	gce	CG42739	3.77e-83
2	Cluster 2	LOC551997	Cpsf160	CG10110	0
2	Cluster 2	LOC410545	chb	CG32435	2.78e-27
2	Cluster 2	LOC413783	lbk	CG8434	0.068
2	Cluster 2	LOC726416	Golgin104	CG4925	1.54e-48
2	Cluster 2	LOC551682	CG6664	CG6664	6.95e-175
2	Cluster 2	LOC552844	cpx	CG32490	1.7e-44
2	Cluster 2	LOC552714	ldlCp	CG6177	4.08e-132
2	Cluster 2	LOC409082	pod1	CG4532	0
2	Cluster 2	LOC726756	Yeti	CG40218	1.74e-21
2	Cluster 2	LOC412504	CG12024	CG12024	1.97e-42
2	Cluster 2	LOC411494	Cdk5alpha	CG5387	5.32e-97
2	Cluster 2	LOC724618	cmpy	CG13253	8.75e-16
2	Cluster 2	LOC551597	CG8483	CG8483	3.5e-15
2	Cluster 2	LOC724704	orb2	CG43782	0
2	Cluster 2	LOC551792	Nna1	CG44533	1.65e-82
2	Cluster 2	LOC411901	wap	CG14614	0
2	Cluster 2	LOC411250	CG10077	CG10077	0
2	Cluster 2	LOC410952	CG7601	CG7601	7.74e-116
2	Cluster 2	LOC551113	P5CDh1	CG7145	0
2	Cluster 2	LOC411219	mim	CG33558	4.46e-128
2	Cluster 2	LOC408809	CG31140	CG31140	0
2	Cluster 2	LOC102654653	CRMP	CG1411	0
2	Cluster 2	LOC412926	CG6154	CG6154	1.71e-161
2	Cluster 2	LOC408342	DIP2	CG7020	0
2	Cluster 2	LOC724292	dlg1	CG1725	0
2	Cluster 2	LOC725037	CG5872	CG5872	0.005
2	Cluster 2	LOC107965817	Psf3	CG2222	5.42e-31
2	Cluster 2	LOC410037	Tpr2	CG4599	1.98e-143
2	Cluster 2	LOC724234	CG8311	CG8311	9.98e-59
2	Cluster 2	Dscam	Dscam1	CG17800	0
2	Cluster 2	LOC408688	Dscam4	CG42330	0
2	Cluster 2	LOC408670	Dscam2	CG42256	0
2	Cluster 2	LOC409548	Abp1	CG10083	9.42e-121
2	Cluster 2	Abscam	Dscam2	CG42256	0
2	Cluster 2	LOC100578953	CG10089	CG10089	4.16e-101
2	Cluster 2	LOC552749	NKAIN	CG34413	6.86e-95
2	Cluster 2	LOC725207	DCTN4-p62	CG12042	6.46e-122
2	Cluster 2	LOC410923	shi	CG18102	0
2	Cluster 2	2006-03-01	CG1317	CG1317	0
2	Cluster 2	LOC410136	CG6752	CG6752	0
2	Cluster 2	LOC410998	Trim9	CG31721	0
2	Cluster 2	LOC410689	fne	CG4396	0
2	Cluster 2	LOC551100	EndoB	CG9834	3.5e-144
2	Cluster 2	LOC412263	CG32473	CG32473	0
2	Cluster 2	LOC408500	Nep3	CG9565	0
2	Cluster 2	EphR	Eph	CG1511	0
2	Cluster 2	LOC727308	Ephrin	CG1862	9.89e-98
2	Cluster 2	LOC413680	lqf	CG8532	4.53e-156
2	Cluster 2	Err	ERR	CG7404	6.69e-126
2	Cluster 2	LOC409919	Eaat1	CG3747	0
2	Cluster 2	LOC408769	Eaat2	CG3159	0
2	Cluster 2	LOC413071	rdgA	CG42667	0
2	Cluster 2	LOC409643	fax	CG4609	2.44e-166
2	Cluster 2	LOC552488	dmpd	CG11866	1.13e-140
2	Cluster 2	LOC408902	CG32085	CG32085	0
2	Cluster 2	LOC409829	CG9003	CG9003	0
2	Cluster 2	LOC410723	scrt	CG1130	7.98e-96
2	Cluster 2	LOC551337	Flo1	CG8200	0
2	Cluster 2	LOC726243	Flo2	CG32593	0
2	Cluster 2	LOC550785	Ald	CG6058	0
2	Cluster 2	LOC550818	Galphaq	CG17759	0
2	Cluster 2	LOC552345	Syn2	CG4905	0
2	Cluster 2	LOC406124	Rdl	CG10537	0
2	Cluster 2	LOC113218647	GABA-B-R1	CG15274	0
2	Cluster 2	LOC412823	Grip84	CG3917	0
2	Cluster 2	LOC551734	hay	CG8019	0
2	Cluster 2	LOC100577886	CG7099	CG7099	2.52e-73
2	Cluster 2	LOC411050	CG11155	CG11155	0
2	Cluster 2	LOC408645	CG3822	CG3822	0
2	Cluster 2	LOC727312	garz	CG8487	0
2	Cluster 2	LOC725901	CG8500	CG8500	3.76e-103
2	Cluster 2	LOC102656465	Galphao	CG2204	0
2	Cluster 2	LOC411011	Galphas	CG2835	0
2	Cluster 2	LOC725453	Ggamma30A	CG3694	6e-40
2	Cluster 2	Ho	Ho	CG14716	8.92e-44
2	Cluster 2	LOC413370	CG34113	CG34113	0
2	Cluster 2	LOC413672	CG7985	CG7985	1.8e-113
2	Cluster 2	LOC408935	CG7708	CG7708	0
2	Cluster 2	LOC408331	HDAC4	CG1770	0
2	Cluster 2	LOC410796	Kdm2	CG11033	1.15e-86
2	Cluster 2	LOC408763	exd	CG8933	0
2	Cluster 2	LOC100578321	CG3711	CG3711	7e-23
2	Cluster 2	LOC411617	rho-5	CG33304	0
2	Cluster 2	LOC409020	Patj	CG12021	0
2	Cluster 2	LOC409876	CG11138	CG11138	1.87e-42
2	Cluster 2	LOC551202	IFT52	CG9595	1.36e-85
2	Cluster 2	LOC552167	CG9915	CG9915	1.69e-113
2	Cluster 2	LOC408916	Aplip1	CG1200	1.65e-159
2	Cluster 2	LOC411769	Khc	CG7765	0
2	Cluster 2	LOC726991	Klc	CG5433	0
2	Cluster 2	LOC551999	Kap3	CG11759	0
2	Cluster 2	LOC412711	Klp64D	CG10642	0
2	Cluster 2	LOC409727	Klp10A	CG1453	0
2	Cluster 2	LOC413837	unc-104	CG8566	0
2	Cluster 2	LOC724399	l(2)not	CG4084	1.63e-139
2	Cluster 2	LOC413384	kek6	CG1804	7.21e-105
2	Cluster 2	LOC725924	kek2	CG4977	1.61e-89
2	Cluster 2	LOC552187	kek1	CG12283	7.91e-159
2	Cluster 2	LOC100577574	kek1	CG12283	2.3e-21
2	Cluster 2	LOC102654952	Lip4	CG6113	2.17e-111
2	Cluster 2	LOC408869	Lis-1	CG8440	0
2	Cluster 2	LOC408564	Fatp	CG46149	0
2	Cluster 2	LOC102653763	rut	CG9533	0.16
2	Cluster 2	LOC411177	IntS3	CG17665	0
2	Cluster 2	LOC411748	dpy	CG33196	5.39e-27
2	Cluster 2	LOC412360	CG4502	CG4502	5.54e-96
2	Cluster 2	LOC102656796	CG12316	CG12316	0.24
2	Cluster 2	LOC411738	rk	CG8930	0
2	Cluster 2	LOC727539	CG4729	CG4729	1.89e-19
2	Cluster 2	LOC408598	metro	CG30021	0
2	Cluster 2	LOC409452	Mal-A2	CG8694	3.82e-24
2	Cluster 2	Mad	Mnt	CG13316	2.22e-10
2	Cluster 2	LOC412801	CG7369	CG7369	3.68e-133
2	Cluster 2	LOC413318	MTA1-like	CG2244	0
2	Cluster 2	LOC725131	futsch	CG34387	0
2	Cluster 2	LOC409051	Ank2	CG42734	0
2	Cluster 2	LOC410791	Ucp4A	CG6492	4.43e-54
2	Cluster 2	LOC552175	CG8728	CG8728	0
2	Cluster 2	LOC100578314	CG10019	CG10019	6.27e-119
2	Cluster 2	LOC409131	Sln	CG8271	1.81e-128
2	Cluster 2	LOC552505	CG3409	CG3409	2.55e-72
2	Cluster 2	LOC552243	CG17816	CG17816	2.7e-56
2	Cluster 2	LOC412299	mAChR-A	CG4356	1.53e-143
2	Cluster 2	LOC100578899	Ca-alpha1D	CG4894	0
2	Cluster 2	LOC102654959	zld	CG12701	3.96e-42
2	Cluster 2	LOC411555	CG2938	CG2938	0
2	Cluster 2	LOC411917	Sirt1	CG5216	6.49e-156
2	Cluster 2	LOC552209	Cam	CG8472	6.12e-76
2	Cluster 2	LOC411078	CG12950	CG12950	0
2	Cluster 2	LOC102655737	CadN	CG7100	0
2	Cluster 2	LOC724172	rg	CG44835	0
2	Cluster 2	LOC408835	amon	CG6438	0
2	Cluster 2	LOC408877	mam	CG8118	2.11e-22
2	Cluster 2	NLG-3	Nlg3	CG34127	0
2	Cluster 2	NLG-4	Nlg3	CG34127	0
2	Cluster 2	LOC410779	Nlg2	CG13772	5.79e-179
2	Cluster 2	LOC408447	Nrt	CG9704	0
2	Cluster 2	LOC411176	dpr11	CG33202	5.36e-74
2	Cluster 2	LOC412366	CG33502	CG33502	6.93e-111
2	Cluster 2	LOC552530	nab	CG33545	1.02e-98
2	Cluster 2	LOC102653753	nbs	CG6754	3.68e-35
2	Cluster 2	nAChRa1	nAChRalpha1	CG5610	0
2	Cluster 2	nAChRa3	nAChRalpha4	CG12414	0
2	Cluster 2	nAChRa7	nAChRalpha5	CG32975	0
2	Cluster 2	LOC724862	CG9723	CG9723	8.63e-80
2	Cluster 2	LOC410259	NfI	CG2380	1.77e-172
2	Cluster 2	LOC408615	Nf-YC	CG3075	1.18e-47
2	Cluster 2	LOC100576125	Ndc1	CG5857	1.64e-41
2	Cluster 2	LOC725896	Nup58	CG7360	1.4e-57
2	Cluster 2	LOC550989	CG1407	CG1407	6.88e-132
2	Cluster 2	LOC408631	Patronin	CG33130	3.87e-159
2	Cluster 2	LOC726826	Moca-cyp	CG1866	1.43e-119
2	Cluster 2	LOC411347	CASK	CG6703	0
2	Cluster 2	LOC410201	Lpin	CG8709	0
2	Cluster 2	LOC724991	PIP5K59B	CG3682	0
2	Cluster 2	LOC724943	PIG-U	CG13089	3.47e-102
2	Cluster 2	LOC725119	Pld	CG12110	0
2	Cluster 2	LOC409782	SP2353	CG8403	1.78e-178
2	Cluster 2	LOC724557	CG11099	CG11099	9.91e-24
2	Cluster 2	LOC551261	PMCA	CG42314	0
2	Cluster 2	LOC408963	CG42674	CG42674	1.07e-131
2	Cluster 2	LOC408372	mub	CG7437	0
2	Cluster 2	LOC409558	Pabp2	CG2163	7.87e-85
2	Cluster 2	LOC413288	Pcl	CG5109	2.9e-59
2	Cluster 2	LOC410381	bves	CG32513	1.25e-42
2	Cluster 2	LOC409771	CG42594	CG42594	2.53e-48
2	Cluster 2	LOC410060	Shab	CG43128	0
2	Cluster 2	LOC408343	Sh	CG12348	0
2	Cluster 2	LOC408576	Shal	CG9262	0
2	Cluster 2	LOC412934	Shaw	CG2822	0
2	Cluster 2	LOC410498	sei	CG3182	0
2	Cluster 2	LOC409698	CLS	CG4774	1.31e-71
2	Cluster 2	LOC410527	anne	CG32000	0
2	Cluster 2	LOC724370	CG17683	CG17683	3.24e-178
2	Cluster 2	LOC410225	CG33144	CG33144	6.92e-111
2	Cluster 2	LOC411972	CG5830	CG5830	2.37e-41
2	Cluster 2	LOC552074	CG42321	CG42321	0
2	Cluster 2	LOC107965037	CG12851	CG12851	1.37e-33
2	Cluster 2	LOC100577905	CG43901	CG43901	1.26e-12
2	Cluster 2	LOC100577672	MTF-1	CG3743	2.72e-86
2	Cluster 2	LOC100577986	CG1090	CG1090	4.86e-118
2	Cluster 2	LOC725616	AstCC	CG14920	0.23
2	Cluster 2	LOC409314	CG9170	CG9170	7.4
2	Cluster 2	LOC409241	CG31221	CG31221	5.08e-111
2	Cluster 2	LOC726977	Su(P)	CG4086	4.39e-112
2	Cluster 2	LOC726587	Alh	CG1070	5.95e-138
2	Cluster 2	LOC409893	shep	CG32423	6.11e-111
2	Cluster 2	LOC552062	AGO1	CG6671	0
2	Cluster 2	LOC102654975	mamo	CG45477	2.23e-64
2	Cluster 2	LOC102655100	CG7886	CG7886	4.11e-19
2	Cluster 2	LOC100578984	chn	CG11798	4.12e-32
2	Cluster 2	LOC408915	cpo	CG43738	1.84e-101
2	Cluster 2	LOC552414	Dab	CG9695	1.78e-106
2	Cluster 2	LOC410170	CG6424	CG6424	2.48e-53
2	Cluster 2	LOC408504	CG3558	CG3558	1.62e-06
2	Cluster 2	LOC409005	CG8237	CG8237	3.17e-35
2	Cluster 2	LOC410852	numb	CG3779	0.00022
2	Cluster 2	LOC725331	Sidpn	CG10446	6.74e-43
2	Cluster 2	LOC409252	Jarid2	CG3654	0
2	Cluster 2	LOC552502	CG14967	CG14967	0
2	Cluster 2	LOC724607	Pkc98E	CG1954	0
2	Cluster 2	LOC408976	sgg	CG2621	0
2	Cluster 2	LOC410015	tral	CG10686	3.78e-44
2	Cluster 2	LOC724986	CG5877	CG5877	3.41e-38
2	Cluster 2	LOC411905	Oga	CG5871	0
2	Cluster 2	LOC552560	CG17124	CG17124	3.88e-49
2	Cluster 2	LOC411548	MYPT-75D	CG6896	0
2	Cluster 2	LOC552068	CG7115	CG7115	4.05e-167
2	Cluster 2	LOC100577019	qvr	CG33472	4.66e-66
2	Cluster 2	LOC409433	CG9135	CG9135	9.74e-169
2	Cluster 2	LOC551515	retm	CG9528	0
2	Cluster 2	LOC409865	rdgB	CG11111	0
2	Cluster 2	LOC725894	rho	CG1004	1.8e-37
2	Cluster 2	LOC724287	stet	CG33166	0
2	Cluster 2	LOC412924	Rop	CG15811	0
2	Cluster 2	LOC408910	CG13293	CG13293	0
2	Cluster 2	LOC725190	scrt	CG1130	3.91e-107
2	Cluster 2	LOC727246	spir	CG10076	1.22e-109
2	Cluster 2	LOC725970	sif	CG34418	0
2	Cluster 2	LOC410918	ttk	CG1856	7.58e-78
2	Cluster 2	LOC408770	tutl	CG15427	0
2	Cluster 2	LOC107963982	tty	CG1693	1.52e-149
2	Cluster 2	LOC408845	unc79	CG5237	0
2	Cluster 2	LOC726032	unc80	CG18437	0
2	Cluster 2	LOC726113	por	CG6205	1.69e-50
2	Cluster 2	LOC551848	stan	CG11895	0
2	Cluster 2	LOC410819	CG42492	CG42492	6.81e-150
2	Cluster 2	LOC408298	pum	CG9755	0
2	Cluster 2	LOC408276	bel	CG9748	0
2	Cluster 2	LOC413372	CG9674	CG9674	0
2	Cluster 2	LOC410161	cno	CG42312	0
2	Cluster 2	Rep	Rep	CG8432	2.98e-124
2	Cluster 2	LOC412130	CG34408	CG34408	0
2	Cluster 2	LOC107964022	RanBPM	CG42236	0
2	Cluster 2	LOC409529	Ras64B	CG1167	1.22e-104
2	Cluster 2	LOC408971	Rab3	CG7576	5.31e-144
2	Cluster 2	LOC413827	Rab40	CG1900	6.56e-140
2	Cluster 2	LOC408358	Atg17	CG1347	9.33e-154
2	Cluster 2	LOC551375	IA-2	CG31795	0
2	Cluster 2	LOC410001	Rim	CG33547	1.12e-103
2	Cluster 2	LOC726284	Dhit	CG5036	2.49e-67
2	Cluster 2	LOC409912	RSG7	CG9108	0
2	Cluster 2	LOC552228	VhaM8.9	CG8444	1.29e-51
2	Cluster 2	LOC412053	Pof	CG3691	2.06e-34
2	Cluster 2	LOC102656074	Rtnl1	CG33113	6.4e-95
2	Cluster 2	LOC410525	PrBP	CG9296	6.2e-74
2	Cluster 2	LOC409836	RhoGAP100F	CG1976	0
2	Cluster 2	LOC551731	RhoGAPp190	CG32555	0
2	Cluster 2	LOC413451	CdGAPr	CG10538	6.05e-14
2	Cluster 2	LOC412143	CG10188	CG10188	0
2	Cluster 2	LOC412100	rnh1	CG8729	2.13e-59
2	Cluster 2	LOC100576378	Rpp30	CG11606	2.43e-41
2	Cluster 2	LOC724179	CG7156	CG7156	8.56e-22
2	Cluster 2	LOC726670	mei-P26	CG12218	4.51e-09
2	Cluster 2	LOC410341	RluA-1	CG31719	0
2	Cluster 2	LOC100578236	msi	CG5099	1.76e-128
2	Cluster 2	LOC551123	Rbp6	CG32169	0
2	Cluster 2	LOC413668	CG12772	CG12772	6.21e-93
2	Cluster 2	LOC100578739	RYa-R	CG5811	1.92e-18
2	Cluster 2	LOC413382	SKIP	CG31163	1.02e-74
2	Cluster 2	LOC551320	Schip1	CG5375	1.31e-31
2	Cluster 2	LOC409050	dsh	CG18361	8.05e-131
2	Cluster 2	LOC410686	Sema1a	CG18405	0
2	Cluster 2	LOC408896	Sema2a	CG4700	0
2	Cluster 2	LOC412647	38231	CG9699	0
2	Cluster 2	LOC727285	CG6254	CG6254	8.13e-31
2	Cluster 2	LOC725959	CG7971	CG7971	4.03e-38
2	Cluster 2	LOC413633	sff	CG6114	0
2	Cluster 2	LOC410717	par-1	CG8201	0
2	Cluster 2	LOC413504	msn	CG16973	0
2	Cluster 2	LOC409111	mnb	CG42273	0
2	Cluster 2	LOC410956	nmo	CG7892	0
2	Cluster 2	LOC551673	Tlk	CG34412	0
2	Cluster 2	LOC410045	Pp2A-29B	CG17291	0.001
2	Cluster 2	LOC409804	flw	CG2096	0
2	Cluster 2	LOC551073	Ssdp	CG7187	6.97e-95
2	Cluster 2	LOC410317	SK	CG10706	0
2	Cluster 2	LOC413224	inaE	CG33174	0
2	Cluster 2	LOC409142	CG43066	CG43066	0
2	Cluster 2	LOC411653	NaCP60E	CG34405	0
2	Cluster 2	Para	para	CG9907	0
2	Cluster 2	LOC413947	na	CG1517	0
2	Cluster 2	LOC412777	Nckx30C	CG18660	0
2	Cluster 2	LOC411083	Atpalpha	CG5670	0
2	Cluster 2	LOC408722	nrv3	CG8663	2.24e-141
2	Cluster 2	LOC411113	kcc	CG5594	0
2	Cluster 2	LOC413831	SH3PX1	CG6757	7.67e-164
2	Cluster 2	LOC409486	CG7903	CG7903	4.02e-16
2	Cluster 2	LOC412008	Spred	CG10155	3.25e-114
2	Cluster 2	LOC107964236	Sxl	CG43770	0.041
2	Cluster 2	LOC724672	CG8565	CG8565	2.34e-119
2	Cluster 2	LOC409286	bsk	CG5680	0
2	Cluster 2	LOC100578947	CG31678	CG31678	1.21e-82
2	Cluster 2	LOC726924	Sap47	CG8884	3.7e-64
2	Cluster 2	LOC552402	Syngr	CG10808	2.26e-65
2	Cluster 2	LOC411114	Snap25	CG40452	5.54e-129
2	Cluster 2	LOC409957	Syt4	CG10047	1.32e-153
2	Cluster 2	LOC409138	Syt7	CG2381	0
2	Cluster 2	LOC413557	Sdc	CG10497	6.57e-45
2	Cluster 2	LOC411841	ric8a	CG15797	1.19e-88
2	Cluster 2	LOC408267	Tomosyn	CG17762	0
2	Cluster 2	LOC408604	GAPsec	CG5978	6.43e-180
2	Cluster 2	LOC413361	TBC1D16	CG5337	0
2	Cluster 2	LOC551293	CG7974	CG7974	2.75e-108
2	Cluster 2	LOC411155	Ten-m	CG5723	0
2	Cluster 2	LOC551469	CG13502	CG13502	2.91e-46
2	Cluster 2	LOC107965233	koi	CG44154	1.89e-56
2	Cluster 2	LOC412617	Zyx	CG32018	5.18e-120
2	Cluster 2	LOC409981	Ank2	CG42734	1.81e-55
2	Cluster 2	LOC726833	CG3529	CG3529	2.33e-140
2	Cluster 2	LOC411570	ringer	CG45057	4.93e-74
2	Cluster 2	LOC726399	Pur-alpha	CG1507	3.17e-141
2	Cluster 2	LOC724593	XNP	CG4548	0
2	Cluster 2	LOC724655	CG31690	CG31690	3.77e-40
2	Cluster 2	LOC100577493	CG5038	CG5038	2.42e-151
2	Cluster 2	LOC408748	Pmi	CG33718	6.84e-53
2	Cluster 2	LOC552590	CG32795	CG32795	3.48e-148
2	Cluster 2	LOC102654165	dtn	CG14446	0
2	Cluster 2	LOC102655523	Pgant35A	CG7480	3
2	Cluster 2	LOC551679	CG45049	CG45049	2.78e-96
2	Cluster 2	LOC409441	CG8245	CG8245	4.78e-89
2	Cluster 2	LOC724737	CG16711	CG16711	5.33e-18
2	Cluster 2	LOC550732	gprs	CG18471	0
2	Cluster 2	LOC412046	osa	CG7467	0
2	Cluster 2	LOC409680	Tusp	CG5586	0
2	Cluster 2	LOC413503	CG42594	CG42594	2.26e-107
2	Cluster 2	LOC411036	Task6	CG9637	0
2	Cluster 2	LOC413020	Task7	CG9361	2.13e-172
2	Cluster 2	LOC406096	5PtaseI	CG42283	5.61e-152
2	Cluster 2	LOC410061	CG42271	CG42271	0
2	Cluster 2	LOC410649	Btk29A	CG8049	0
2	Cluster 2	LOC726002	hop	CG1594	2.23e-62
2	Cluster 2	LOC725118	Ptp69D	CG10975	0
2	Cluster 2	LOC413569	Lar	CG10443	0
2	Cluster 2	LOC411227	Ptpmeg2	CG32697	1.42e-161
2	Cluster 2	Coq7	COQ7	CG14437	6.66e-97
2	Cluster 2	LOC409403	Usp30	CG3016	1.28e-48
2	Cluster 2	LOC410109	puf	CG5794	0
2	Cluster 2	LOC725435	Usp16-45	CG4165	1.04e-64
2	Cluster 2	LOC409985	Usp7	CG1490	4.31e-27
2	Cluster 2	LOC409607	CG2924	CG2924	0
2	Cluster 2	LOC409584	Gint3	CG5469	1.06e-111
2	Cluster 2	LOC411675	CG3078	CG3078	2.66e-72
2	Cluster 2	LOC410766	CG8368	CG8368	2.73e-153
2	Cluster 2	LOC725379	CG5039	CG5039	0.002
2	Cluster 2	LOC551889	CG10915	CG10915	2.16e-95
2	Cluster 2	LOC409053	tyf	CG4857	1.78e-06
2	Cluster 2	LOC725524	Pep	CG6143	2.26e-07
2	Cluster 2	LOC412000	CG6761	CG6761	1.77e-137
2	Cluster 2	LOC100379261	CG7135	CG7135	2.86e-22
2	Cluster 2	LOC100576129	pxb	CG33207	2.14e-13
2	Cluster 2	LOC100576291	Cngl	CG43395	0
2	Cluster 2	LOC100576461	CCT2	CG7033	0.39
2	Cluster 2	LOC100576528	CG43102	CG43102	0.019
2	Cluster 2	LOC100576569	CG14309	CG14309	2e-09
2	Cluster 2	LOC100576774	ec	CG2904	0.077
2	Cluster 2	LOC100576882	Mid1	CG33988	4.09e-23
2	Cluster 2	LOC100576983	CG14312	CG14312	2.14e-28
2	Cluster 2	LOC100577017	dnc	CG32498	1.7
2	Cluster 2	LOC100577325	GluRIA	CG8442	7.4
2	Cluster 2	LOC100577517	unc-13	CG2999	0
2	Cluster 2	LOC100577600	jeb	CG30040	1.85e-51
2	Cluster 2	LOC100577995	Hers	CG32529	1.84e-63
2	Cluster 2	LOC100578201	CG3808	CG3808	6.3e-26
2	Cluster 2	LOC100578337	CG46301	CG46301	6.78e-52
2	Cluster 2	LOC100578349	CG30419	CG30419	1.71e-49
2	Cluster 2	LOC100578466	CG6362	CG6362	0.000445
2	Cluster 2	LOC100578853	CG4957	CG4957	1.4e-23
2	Cluster 2	LOC100578854	CG42337	CG42337	0.003
2	Cluster 2	LOC100859932	sti	CG10522	4.2
2	Cluster 2	LOC102654384	CG11127	CG11127	2.06e-22
2	Cluster 2	LOC102654696	Kat60	CG10229	8.5
2	Cluster 2	LOC102654965	ms(3)76Cc	CG9392	3.27e-08
2	Cluster 2	LOC102655461	mRpL43	CG5479	0.96
2	Cluster 2	LOC102655815	CG13055	CG13055	1.74e-09
2	Cluster 2	LOC107964025	Rgk1	CG44011	0
2	Cluster 2	LOC107964994	CG14797	CG14797	3.4e-09
2	Cluster 2	LOC113218523	CG40498	CG40498	5.18e-65
2	Cluster 2	LOC113218616	CG15577	CG15577	0.008
2	Cluster 2	LOC113218639	Msp300	CG42768	4.2
2	Cluster 2	LOC408322	Cep135	CG17081	1.1
2	Cluster 2	LOC408327	CG12093	CG12093	6.54e-46
2	Cluster 2	LOC408351	Axud1	CG4272	3.42e-75
2	Cluster 2	LOC408577	Pi3K21B	CG2699	3.19e-74
2	Cluster 2	LOC408614	7B2	CG1168	2.17e-38
2	Cluster 2	LOC408865	CG42260	CG42260	0
2	Cluster 2	LOC408903	CG42784	CG42784	1.51e-29
2	Cluster 2	LOC408957	CG2225	CG2225	1.19e-28
2	Cluster 2	LOC409327	CG4313	CG4313	6.4
2	Cluster 2	LOC409510	CG9919	CG9919	3.19e-13
2	Cluster 2	LOC409634	CG2269	CG2269	2.71e-18
2	Cluster 2	LOC409658	px	CG4444	1.33e-164
2	Cluster 2	LOC409674	CG17364	CG17364	2.48e-82
2	Cluster 2	LOC409972	CG9368	CG9368	0.000267
2	Cluster 2	LOC410467	Hasp	CG10186	0
2	Cluster 2	LOC410487	Amun	CG2446	5.51e-115
2	Cluster 2	LOC411018	CG14535	CG14535	0
2	Cluster 2	LOC411361	bab2	CG9102	3.07e-39
2	Cluster 2	LOC412265	HPS4	CG4966	2.85e-137
2	Cluster 2	LOC412594	X11Lbeta	CG32677	0
2	Cluster 2	LOC412643	CG13917	CG13917	1.38e-104
2	Cluster 2	LOC413309	CG44774	CG44774	8.69e-45
2	Cluster 2	LOC413738	CG13398	CG13398	1.08e-05
2	Cluster 2	LOC413753	CG4049	CG4049	9.22e-123
2	Cluster 2	LOC550870	hwt	CG43921	1.5e-126
2	Cluster 2	LOC550984	CG32206	CG32206	3.13e-129
2	Cluster 2	LOC551098	beat-VII	CG42242	1.71e-35
2	Cluster 2	LOC551433	gogo	CG32227	6.16e-146
2	Cluster 2	LOC551494	RIC-3	CG30296	7.14e-45
2	Cluster 2	LOC551647	Gfrl	CG43224	2.48e-178
2	Cluster 2	LOC551880	CG6236	CG6236	0
2	Cluster 2	LOC552003	CG7518	CG7518	0.71
2	Cluster 2	LOC552177	Apc	CG1451	0
2	Cluster 2	LOC552487	CG2211	CG2211	2.75e-101
2	Cluster 2	LOC552693	CG6495	CG6495	7.97e-43
2	Cluster 2	LOC724133	mRF1	CG5705	7.05e-98
2	Cluster 2	LOC724402	pps	CG6525	4.35e-50
2	Cluster 2	LOC724407	CG32276	CG32276	1.29e-26
2	Cluster 2	LOC724460	CG32206	CG32206	6.1e-117
2	Cluster 2	LOC724468	CG16791	CG16791	4.66e-123
2	Cluster 2	LOC725144	dap	CG1772	0.036
2	Cluster 2	LOC725150	smal	CG34380	2.27e-74
2	Cluster 2	LOC725485	CG42450	CG42450	0
2	Cluster 2	LOC726068	CG17739	CG17739	2.91e-29
2	Cluster 2	LOC726100	TORIP	CG14103	7.62e-09
2	Cluster 2	LOC726282	CG14321	CG14321	6.6e-34
2	Cluster 2	LOC726695	CG18635	CG18635	4.3e-39
2	Cluster 2	LOC726832	CG10139	CG10139	0.001
2	Cluster 2	LOC726972	CG31998	CG31998	1.14e-79
2	Cluster 2	LOC727150	CG43347	CG43347	1.93e-164
2	Cluster 2	LOC727280	CG17162	CG17162	3.05e-11
2	Cluster 2	LOC100577228	tej	CG8589	1.44e-08
2	Cluster 2	LOC551982	CG33108	CG33108	1.33e-36
2	Cluster 2	LOC550899	CG18675	CG18675	1.16e-120
2	Cluster 2	LOC727221	Vps13	CG2093	3.09e-54
2	Cluster 2	LOC413047	CG6414	CG6414	8.64e-78
2	Cluster 2	LOC408465	nSyb	CG17248	4.65e-63
2	Cluster 2	LOC725064	VAChT	CG32848	0
2	Cluster 2	LOC408841	stj	CG12295	0
2	Cluster 2	LOC113219342	CG4587	CG4587	1.51e-108
2	Cluster 2	Cac	cac	CG43368	0
2	Cluster 2	LOC408430	Ca-beta	CG42403	0
2	Cluster 2	LOC726238	Hk	CG43388	1.87e-175
2	Cluster 2	LOC411805	Nle	CG2863	1.1e-21
2	Cluster 2	LOC412288	Rbcn-3B	CG17766	0
2	Cluster 2	LOC413900	WDY	CG45799	6.01e-178
2	Cluster 2	LOC410320	dysc	CG43749	0
2	Cluster 2	LOC552818	wfs1	CG4917	1.71e-178
2	Cluster 2	LOC551772	Scgdelta	CG14808	1.09e-75
2	Cluster 2	LOC409936	br	CG11491	3.54e-36
2	Cluster 2	LOC409497	CG1677	CG1677	9.93e-53
2	Cluster 2	LOC411960	crol	CG14938	5.23e-60
2	Cluster 2	LOC409573	Clamp	CG1832	7.06e-118
2	Cluster 2	LOC100578126	CG6654	CG6654	1.93e-17
2	Cluster 2	LOC727269	CG6765	CG6765	3e-29
2	Cluster 2	LOC409729	sbb	CG5580	4.29e-68
2	Cluster 2	LOC100578529	CG11247	CG11247	2.27e-86
2	Cluster 2	LOC107964206	Clamp	CG1832	3.3e-43
2	Cluster 2	LOC724732	CG13617	CG13617	2.67e-23
2	Cluster 2	LOC410816	ZnT49B	CG8632	0
2	Cluster 2	LOC410479	dpr1	CG13439	3.29e-97
2	Cluster 2	LOC409707	dpr8	CG32600	1.23e-134
2	Cluster 2	LOC551556	#N/A	#N/A	#N/A
2	Cluster 2	LOC410070	#N/A	#N/A	#N/A
2	Cluster 2	LOC409105	#N/A	#N/A	#N/A
2	Cluster 2	LOC100576896	#N/A	#N/A	#N/A
2	Cluster 2	LOC725298	#N/A	#N/A	#N/A
2	Cluster 2	LOC100577237	#N/A	#N/A	#N/A
2	Cluster 2	LOC727647	#N/A	#N/A	#N/A
2	Cluster 2	LOC100578068	#N/A	#N/A	#N/A
2	Cluster 2	LOC100577102	#N/A	#N/A	#N/A
2	Cluster 2	LOC551146	#N/A	#N/A	#N/A
2	Cluster 2	LOC550799	#N/A	#N/A	#N/A
2	Cluster 2	LOC412943	#N/A	#N/A	#N/A
2	Cluster 2	LOC102656085	#N/A	#N/A	#N/A
3	Cluster 3	LOC408951	14-3-3epsilon	CG31196	1.54e-174
3	Cluster 3	LOC409847	Pdh	CG4899	2.01e-49
3	Cluster 3	LOC100576286	Rpn7	CG5378	3.24e-75
3	Cluster 3	LOC724162	mRpS9	CG2957	1.95e-77
3	Cluster 3	LOC409926	mRpL12	CG5012	1.72e-35
3	Cluster 3	LOC552097	mRpL14	CG14048	7.51e-70
3	Cluster 3	LOC413989	mRpL46	CG13922	5.65e-58
3	Cluster 3	LOC724516	mRpL50	CG8612	1.35e-46
3	Cluster 3	LOC552471	mRpL52	CG1577	9.91e-13
3	Cluster 3	LOC412984	mRpS30	CG8470	6.17e-114
3	Cluster 3	LOC113218965	CG31475	CG31475	9.32e-75
3	Cluster 3	LOC551785	CG17333	CG17333	4.56e-62
3	Cluster 3	LOC414015	Abi	CG9749	1.09e-89
3	Cluster 3	LOC551914	Bap55	CG6546	1.09e-177
3	Cluster 3	LOC413144	Arp10	CG12235	4.8e-105
3	Cluster 3	LOC409578	Crk	CG1587	1.62e-128
3	Cluster 3	LOC412435	sll	CG7623	2.49e-144
3	Cluster 3	Ac3	Ac3	CG1506	0
3	Cluster 3	Adk1	Adk1	CG17146	7.71e-60
3	Cluster 3	LOC410676	Ak6	CG8816	1.53e-61
3	Cluster 3	Ant	sesB	CG16944	0
3	Cluster 3	LOC725429	Arl6IP1	CG10326	5.9e-16
3	Cluster 3	LOC551927	CG2767	CG2767	2.11e-101
3	Cluster 3	LOC413917	CG11851	CG11851	0
3	Cluster 3	LOC552017	alpha-Catr	CG2987	0
3	Cluster 3	LOC413293	APC10	CG11419	7.28e-89
3	Cluster 3	LOC408908	CG15270	CG15270	0
3	Cluster 3	LOC411147	AP-2alpha	CG4260	0
3	Cluster 3	LOC413881	or	CG3029	5.43e-130
3	Cluster 3	LOC410162	CG3781	CG3781	7.31e-05
3	Cluster 3	LOC552699	ATPsyngamma	CG7610	4.87e-148
3	Cluster 3	LOC409236	ATPsynO	CG4307	1.74e-75
3	Cluster 3	LOC550956	CG10424	CG10424	5.26e-73
3	Cluster 3	LOC410301	RecQ4	CG7487	0
3	Cluster 3	LOC113219359	Atg12	CG10861	5.56e-42
3	Cluster 3	LOC551384	Atg13	CG7331	8.34e-88
3	Cluster 3	LOC102655877	beta3GalTII	CG8734	5.42e-54
3	Cluster 3	LOC551589	brn	CG4934	3.14e-35
3	Cluster 3	LOC408415	Blos1	CG30077	3.56e-56
3	Cluster 3	LOC107965085	bc10	CG4867	8.3e-39
3	Cluster 3	LOC410332	CG9098	CG9098	2.42e-110
3	Cluster 3	LOC408311	p120ctn	CG17484	0
3	Cluster 3	LOC413879	CG7718	CG7718	7.04e-157
3	Cluster 3	LOC551008	Rad1	CG3240	2.53e-42
3	Cluster 3	LOC724559	Rad17	CG7825	2.03e-72
3	Cluster 3	LOC410533	CG30392	CG30392	2.18e-65
3	Cluster 3	LOC408308	Chchd2	CG5010	4.95e-37
3	Cluster 3	LOC552446	prc	CG5700	7.6e-06
3	Cluster 3	LOC102654920	CG42284	CG42284	4.9
3	Cluster 3	LOC724639	CG17059	CG17059	1.03e-15
3	Cluster 3	LOC725491	PIG-M	CG9865	6.86e-88
3	Cluster 3	LOC412009	CycC	CG7281	9.85e-152
3	Cluster 3	LOC552597	Cks85A	CG9790	9.32e-44
3	Cluster 3	LOC410877	CG11377	CG11377	1.82e-100
3	Cluster 3	Uqcr11	UQCR-6.4	CG14482	1.09e-07
3	Cluster 3	LOC100578782	ox	CG8764	1.76e-21
3	Cluster 3	LOC411183	RFeSP	CG7361	5.6e-90
3	Cluster 3	CytC	Cyt-c-p	CG17903	5.57e-65
3	Cluster 3	LOC552610	COX5B	CG11015	1.73e-38
3	Cluster 3	LOC726042	levy	CG17280	2.89e-30
3	Cluster 3	Cox6c	cype	CG14028	7.54e-09
3	Cluster 3	LOC726297	COX7C	CG2249	5.43e-08
3	Cluster 3	LOC552809	ND-MLRQ	CG32230	9.54e-29
3	Cluster 3	LOC413605	Cyt-c1	CG4769	1.26e-136
3	Cluster 3	LOC413409	sw	CG18000	0
3	Cluster 3	LOC413275	rdgBbeta	CG17818	1.87e-137
3	Cluster 3	LOC727009	CG10189	CG10189	3.46e-36
3	Cluster 3	LOC100577081	Dhod	CG9741	1.12e-126
3	Cluster 3	LOC409231	CG6154	CG6154	9.56e-150
3	Cluster 3	LOC409001	DAAM	CG14622	0
3	Cluster 3	LOC726551	Lig4	CG12176	5.37e-112
3	Cluster 3	LOC724170	RhoGEF2	CG9635	2.9
3	Cluster 3	LOC551607	Rpb11	CG6840	1.53e-75
3	Cluster 3	LOC725579	mtRNApol	CG4644	0
3	Cluster 3	LOC413110	Rpb5	CG11979	2.98e-146
3	Cluster 3	LOC727025	Rpb12	CG34186	8.98e-30
3	Cluster 3	LOC551875	CG43322	CG43322	1.18e-78
3	Cluster 3	LOC409265	Stt3A	CG1518	0
3	Cluster 3	LOC413400	mre11	CG16928	7.71e-132
3	Cluster 3	LOC725312	Cdlc2	CG5450	1.88e-64
3	Cluster 3	Ef-1a-f1	eEF1alpha1	CG8280	0
3	Cluster 3	LOC411692	Elo68alpha	CG32072	5.69e-79
3	Cluster 3	LOC113218566	KdelR	CG5183	4.32e-131
3	Cluster 3	LOC551505	EMC3	CG6750	1.29e-133
3	Cluster 3	LOC408621	CG8397	CG8397	4.77e-60
3	Cluster 3	LOC412017	tank	CG15626	3.5e-96
3	Cluster 3	LOC725586	CG6744	CG6744	7.05e-132
3	Cluster 3	LOC413313	Rrp40	CG31938	3.04e-80
3	Cluster 3	LOC726058	Ssrp	CG4817	0
3	Cluster 3	LOC409362	Unc-76	CG3981	6.2e-135
3	Cluster 3	LOC551728	Ppa	CG9952	2.83e-13
3	Cluster 3	LOC726631	CG33969	CG33969	6.24e-22
3	Cluster 3	LOC409867	Bili	CG11848	1.27e-119
3	Cluster 3	LOC551385	Frq2	CG5907	8.98e-133
3	Cluster 3	LOC724321	l(1)G0255	CG4094	0
3	Cluster 3	LOC552172	CG8833	CG8833	5.3e-122
3	Cluster 3	LOC551695	pen-2	CG33198	2.38e-39
3	Cluster 3	LOC100577816	Grip163	CG5688	1.04e-47
3	Cluster 3	LOC410102	CG13367	CG13367	6.03e-47
3	Cluster 3	LOC727088	TfIIFalpha	CG10281	3.76e-117
3	Cluster 3	LOC412362	Pmm45A	CG8073	0
3	Cluster 3	GluCl	GluClalpha	CG7535	0
3	Cluster 3	LOC409261	Gk2	CG7995	0
3	Cluster 3	LOC727501	gdl	CG33756	7.58e-55
3	Cluster 3	LOC410132	PIG-T	CG11190	5.49e-160
3	Cluster 3	LOC100578580	strat	CG7787	1.66e-32
3	Cluster 3	LOC410497	Gbeta13F	CG10545	0
3	Cluster 3	LOC409856	C3G	CG42328	2.6e-168
3	Cluster 3	LOC413686	CG4038	CG4038	5.64e-46
3	Cluster 3	LOC408860	CG17294	CG17294	2.25e-76
3	Cluster 3	LOC552514	CG11050	CG11050	1.95e-72
3	Cluster 3	LOC725460	dpr12	CG34385	3.01e-100
3	Cluster 3	LOC413133	Hs3st-B	CG7890	3.98e-153
3	Cluster 3	LOC551314	CG6903	CG6903	1.69e-85
3	Cluster 3	LOC726746	CG9921	CG9921	7.37e-30
3	Cluster 3	LOC552815	Hmg-2	CG9418	4.56e-21
3	Cluster 3	LOC552803	CG34015	CG34015	2.43e-22
3	Cluster 3	KAT2A	Gcn5	CG4107	0
3	Cluster 3	LOC100576967	Bin1	CG6046	1.08e-74
3	Cluster 3	LOC552116	His3.3B	CG8989	2.25e-96
3	Cluster 3	LOC411458	Art4	CG5358	0
3	Cluster 3	LOC724727	hth	CG17117	1.09e-66
3	Cluster 3	LOC551029	Ing5	CG9293	1.88e-104
3	Cluster 3	LOC413351	defl	CG18176	0
3	Cluster 3	LOC724166	CG30441	CG30441	3.97e-20
3	Cluster 3	LOC409819	CG2126	CG2126	1.4e-101
3	Cluster 3	LOC726017	DIP-gamma	CG14521	9.47e-136
3	Cluster 3	LOC551636	CG2061	CG2061	5.89e-73
3	Cluster 3	LOC724741	CdGAPr	CG10538	5.2
3	Cluster 3	LOC408595	hig	CG2040	6.06e-133
3	Cluster 3	LOC725796	CG6567	CG6567	3.96e-71
3	Cluster 3	LOC724443	nes	CG9655	4.04e-113
3	Cluster 3	LOC412521	DCP2	CG6169	2.59e-96
3	Cluster 3	LOC551665	jef	CG12858	0.037
3	Cluster 3	LOC413435	CG8207	CG8207	0
3	Cluster 3	LOC410429	CG3792	CG3792	2.08e-89
3	Cluster 3	LOC552719	MED11	CG6884	1.11e-53
3	Cluster 3	LOC410973	MED22	CG3034	9.98e-74
3	Cluster 3	LOC726894	CG15168	CG15168	1.34e-31
3	Cluster 3	LOC410665	CG16717	CG16717	5.74e-161
3	Cluster 3	LOC408891	MBD-like	CG8208	7.35e-69
3	Cluster 3	LOC551690	icln	CG4924	9.43e-25
3	Cluster 3	LOC412412	Mfap1	CG1017	2.33e-133
3	Cluster 3	LOC552778	CG3430	CG3430	6.4e-113
3	Cluster 3	LOC724919	CG1665	CG1665	3.38e-65
3	Cluster 3	LOC551255	Fis1	CG17510	4.84e-43
3	Cluster 3	LOC724600	CG7772	CG7772	4.96e-45
3	Cluster 3	LOC726653	CG7394	CG7394	8.86e-51
3	Cluster 3	LOC411677	Mpc1	CG14290	3.07e-47
3	Cluster 3	LOC412277	l(2)35Bd	CG3688	5.24e-118
3	Cluster 3	LOC410106	CG14411	CG14411	1.31e-120
3	Cluster 3	LOC413643	PIG-A	CG6401	6.66e-163
3	Cluster 3	Ndufb2	ND-AGGG	CG40002	2.47e-10
3	Cluster 3	LOC100578218	CG43346	CG43346	1.72e-28
3	Cluster 3	LOC724264	ND-B14.5AL	CG6914	2.46e-17
3	Cluster 3	LOC724827	ND-B18	CG5548	1.02e-33
3	Cluster 3	LOC727599	ND-18	CG12203	3.88e-50
3	Cluster 3	Ndufs5	ND-15	CG11455	4.57e-14
3	Cluster 3	LOC726552	Nedd8	CG10679	4.46e-48
3	Cluster 3	LOC552020	igl	CG18285	1.4e-28
3	Cluster 3	nAChRa2	nAChRalpha2	CG6844	0
3	Cluster 3	nAChRa8	nAChRbeta2	CG6798	0
3	Cluster 3	LOC408992	Npc1a	CG5722	0
3	Cluster 3	LOC409476	Cbp80	CG7035	0
3	Cluster 3	LOC409841	Npl4	CG4673	0
3	Cluster 3	LOC100578005	Nop56	CG13849	0
3	Cluster 3	LOC100576333	CG3719	CG3719	0.29
3	Cluster 3	LOC413266	CG1354	CG1354	0
3	Cluster 3	Uvop	Rh3	CG10888	0
3	Cluster 3	LOC410043	Odc1	CG8721	9.59e-121
3	Cluster 3	LOC412024	CG5880	CG5880	2.51e-126
3	Cluster 3	LOC410985	GABPI	CG17257	4.7e-48
3	Cluster 3	LOC551683	CG34449	CG34449	8.81e-180
3	Cluster 3	LOC552426	Dnz1	CG6627	7.72e-115
3	Cluster 3	LOC551833	Pa1	CG11750	1.31e-12
3	Cluster 3	LOC410889	Pex11	CG8315	4.63e-81
3	Cluster 3	LOC551241	PMP34	CG32250	1.7e-109
3	Cluster 3	LOC724129	CG4364	CG4364	0
3	Cluster 3	LOC724320	Phf5a	CG9548	7.52e-74
3	Cluster 3	LOC551231	CdsA	CG7962	0
3	Cluster 3	LOC100578188	PIG-F	CG9376	5.44e-23
3	Cluster 3	LOC551489	CG12746	CG12746	4.12e-69
3	Cluster 3	LOC552437	CG31717	CG31717	2.21e-60
3	Cluster 3	LOC724463	CG10747	CG10747	3.33e-61
3	Cluster 3	LOC552849	Paip2	CG12358	3.23e-16
3	Cluster 3	LOC100576671	Psc	CG3886	2.6e-34
3	Cluster 3	LOC412353	Ubi-p63E	CG11624	0
3	Cluster 3	LOC408784	PGAP2	CG3876	2.3e-61
3	Cluster 3	LOC410754	CG7990	CG7990	4.34e-92
3	Cluster 3	LOC412085	PGAP3	CG3271	2.09e-76
3	Cluster 3	LOC552383	CG13784	CG13784	5.82e-94
3	Cluster 3	LOC412966	CG9667	CG9667	5.11e-116
3	Cluster 3	LOC551414	CG10903	CG10903	1.74e-140
3	Cluster 3	LOC725291	mRpS16	CG8338	1.41e-47
3	Cluster 3	LOC408675	mRpL24	CG8849	5e-87
3	Cluster 3	LOC552656	mRpL45	CG6949	1.2e-107
3	Cluster 3	LOC412190	CG9253	CG9253	0
3	Cluster 3	LOC100578266	CG8005	CG8005	0
3	Cluster 3	LOC552043	CG11837	CG11837	1.5e-177
3	Cluster 3	LOC726107	CG15522	CG15522	3.14e-07
3	Cluster 3	LOC551671	CG10214	CG10214	6.75e-70
3	Cluster 3	LOC409559	Patsas	CG6618	0
3	Cluster 3	LOC410076	CG6364	CG6364	2.62e-132
3	Cluster 3	LOC410403	REG	CG1591	1.69e-125
3	Cluster 3	LOC726900	CG12321	CG12321	5.89e-32
3	Cluster 3	LOC725362	Art1	CG6554	0
3	Cluster 3	LOC408925	Art7	CG9882	0
3	Cluster 3	LOC726638	Snm1	CG10018	8.44e-20
3	Cluster 3	LOC725328	Rlb1	CG8161	0.005
3	Cluster 3	LOC724346	cnir	CG17262	1.67e-47
3	Cluster 3	CUTA	CG11590	CG11590	2.24e-42
3	Cluster 3	LOC410891	disp	CG2019	0
3	Cluster 3	LOC100578473	CG8300	CG8300	1.13e-14
3	Cluster 3	LOC552828	FRG1	CG6480	6.2e-85
3	Cluster 3	LOC100576515	CG31460	CG31460	4.44e-30
3	Cluster 3	LOC408303	Lfg	CG3814	1.76e-99
3	Cluster 3	LOC100577727	CG4101	CG4101	2.75e-12
3	Cluster 3	LOC725501	tun	CG8253	1.81e-77
3	Cluster 3	LOC100576542	egg	CG12196	7.8
3	Cluster 3	LOC552331	rogdi	CG7725	9.99e-119
3	Cluster 3	LOC409254	CG6443	CG6443	1.63e-102
3	Cluster 3	LOC551963	spn-F	CG12114	4.2e-22
3	Cluster 3	LOC724554	CG4660	CG4660	2.11e-78
3	Cluster 3	LOC551130	tinc	CG31247	1.4e-46
3	Cluster 3	LOC409488	Pcmt	CG2152	2.09e-63
3	Cluster 3	LOC726380	ste14	CG11268	3.1e-99
3	Cluster 3	LOC409774	Cow	CG13830	1.78e-103
3	Cluster 3	LOC409103	CG5037	CG5037	4.58e-147
3	Cluster 3	LOC725196	CG14903	CG14903	5.81e-45
3	Cluster 3	LOC411889	CG9953	CG9953	0
3	Cluster 3	LOC413556	CG10444	CG10444	0
3	Cluster 3	LOC409588	CG42322	CG42322	5.15e-156
3	Cluster 3	LOC412728	Rabex-5	CG9139	8.16e-110
3	Cluster 3	LOC411909	RanGAP	CG9999	2.09e-91
3	Cluster 3	LOC724408	RagA-B	CG11968	0
3	Cluster 3	LOC410241	Rab10	CG17060	6.95e-126
3	Cluster 3	LOC409004	Rab6	CG6601	2.28e-146
3	Cluster 3	LOC727538	Rbpn-5	CG4030	0.06
3	Cluster 3	LOC552225	Upf3	CG11184	1.28e-38
3	Cluster 3	LOC724954	CG6000	CG6000	5.75e-26
3	Cluster 3	LOC551282	CG13369	CG13369	3.08e-89
3	Cluster 3	LOC726874	JhI-1	CG3298	7.8e-161
3	Cluster 3	LOC724267	CG9107	CG9107	2.79e-48
3	Cluster 3	LOC550996	CG17652	CG17652	4.73e-68
3	Cluster 3	LOC551102	Sam-S	CG2674	0
3	Cluster 3	LOC410854	Seipin	CG9904	3.02e-94
3	Cluster 3	LOC552290	Pp4-19C	CG32505	0
3	Cluster 3	LOC551178	Pgam5	CG14816	3.32e-77
3	Cluster 3	LOC725743	Srp9	CG8268	8.12e-25
3	Cluster 3	LOC102656620	Pbp95	CG2702	6.44e-32
3	Cluster 3	LOC724999	kkv	CG2666	2
3	Cluster 3	LOC414012	Nhe1	CG12178	0
3	Cluster 3	LOC410507	Esp	CG7005	0
3	Cluster 3	LOC408681	Hnf4	CG9310	2.7
3	Cluster 3	LOC408663	Fer3HCH	CG4349	6.38e-54
3	Cluster 3	LOC100576862	Tailor	CG1091	3.13e-32
3	Cluster 3	LOC411495	Kap-alpha1	CG8548	5.64e-11
3	Cluster 3	LOC100578035	ifc	CG9078	0
3	Cluster 3	LOC552334	Sf3a2	CG10754	4.05e-148
3	Cluster 3	LOC725566	SdhD	CG10219	7.49e-31
3	Cluster 3	LOC409549	SdhC	CG6666	8.57e-34
3	Cluster 3	LOC726948	CG34402	CG34402	2.43e-87
3	Cluster 3	LOC100577300	Surf6	CG4510	9.01e-27
3	Cluster 3	LOC551737	Syn	CG3985	0
3	Cluster 3	LOC409527	CG4041	CG4041	0
3	Cluster 3	LOC551248	Tsp97E	CG6323	3.76e-95
3	Cluster 3	LOC551696	CG4511	CG4511	4.05e-81
3	Cluster 3	Tpx-3	Prx3	CG5826	1.05e-97
3	Cluster 3	LOC551974	Dim1	CG3058	1.24e-101
3	Cluster 3	LOC411391	CG11007	CG11007	3.55e-119
3	Cluster 3	LOC100578697	CG15014	CG15014	1.72e-59
3	Cluster 3	LOC552239	CG42514	CG42514	2.48e-176
3	Cluster 3	LOC100578534	CG30109	CG30109	7.63e-23
3	Cluster 3	LOC725286	Bdp1	CG9305	1.92e-40
3	Cluster 3	LOC408407	CG13364	CG13364	1.01e-07
3	Cluster 3	LOC410485	CG4050	CG4050	0
3	Cluster 3	LOC408819	CG5861	CG5861	3.8e-92
3	Cluster 3	LOC410618	CG7638	CG7638	0
3	Cluster 3	LOC724896	CG12341	CG12341	1.3e-47
3	Cluster 3	LOC552460	Tmem18	CG30051	4.21e-51
3	Cluster 3	LOC552194	CG13409	CG13409	0
3	Cluster 3	LOC102656287	TMEM216	CG8116	1.92e-28
3	Cluster 3	LOC724630	CG2611	CG2611	1.43e-09
3	Cluster 3	LOC413023	CG13016	CG13016	5.58e-69
3	Cluster 3	LOC724710	CG14736	CG14736	7.6
3	Cluster 3	LOC410475	CG3045	CG3045	7.25e-116
3	Cluster 3	LOC100576272	CG33260	CG33260	5.87e-39
3	Cluster 3	Tpcn1	Ca-alpha1D	CG4894	2.43e-14
3	Cluster 3	LOC411920	not	CG4166	0
3	Cluster 3	LOC552170	CG3223	CG3223	0.001
3	Cluster 3	LOC552315	Atg3	CG6877	1.24e-146
3	Cluster 3	LOC552327	CG5287	CG5287	2.36e-170
3	Cluster 3	LOC726815	PIG-Wa	CG9870	1.3e-49
3	Cluster 3	LOC413612	CG31800	CG31800	1.82e-44
3	Cluster 3	LOC551780	CG3556	CG3556	1.14e-144
3	Cluster 3	LOC725267	Rad60	CG4449	6.3e-10
3	Cluster 3	LOC100302106	ND-MNLL	CG18624	0.003
3	Cluster 3	LOC100576289	brp	CG42344	0.59
3	Cluster 3	LOC100576438	CG4270	CG4270	2e-26
3	Cluster 3	LOC100576530	Twdlbeta	CG8986	2.8
3	Cluster 3	LOC100576930	l(2)SH0834	CG5385	0.083
3	Cluster 3	LOC100577829	Cpsf160	CG10110	0.97
3	Cluster 3	LOC100578546	pzg	CG7752	5.12e-11
3	Cluster 3	LOC100578725	CG14812	CG14812	1.08e-18
3	Cluster 3	LOC102654715	inaF-D	CG42563	4.3e-05
3	Cluster 3	LOC102654911	CG31051	CG31051	4.93e-13
3	Cluster 3	LOC102654925	CG3857	CG3857	6.7
3	Cluster 3	LOC102655841	CG14764	CG14764	8.95e-70
3	Cluster 3	LOC102656725	tn	CG15105	0.75
3	Cluster 3	LOC107964133	CG8419	CG8419	1.15e-22
3	Cluster 3	LOC113218803	CG15916	CG15916	4.42e-26
3	Cluster 3	LOC408822	CG16779	CG16779	4.35e-52
3	Cluster 3	LOC409090	apt	CG5393	1.1e-25
3	Cluster 3	LOC409130	IscU	CG9836	5.14e-81
3	Cluster 3	LOC409378	Scgbeta	CG5657	3.34e-47
3	Cluster 3	LOC409764	CG15760	CG15760	1.66e-31
3	Cluster 3	LOC410067	CG3409	CG3409	1.29e-88
3	Cluster 3	LOC410375	CG9395	CG9395	7.48e-163
3	Cluster 3	LOC410449	CG4133	CG4133	5.01e-99
3	Cluster 3	LOC410678	mRpS11	CG5184	7.37e-53
3	Cluster 3	LOC411277	CG32809	CG32809	0
3	Cluster 3	LOC412112	CG5003	CG5003	1.09e-31
3	Cluster 3	LOC551079	CG3955	CG3955	1.92e-41
3	Cluster 3	LOC551356	Msp300	CG42768	0
3	Cluster 3	LOC551381	CG7630	CG7630	2.82e-12
3	Cluster 3	LOC551416	CG44838	CG44838	0.02
3	Cluster 3	LOC551541	COX7AL	CG18193	0.000376
3	Cluster 3	LOC552534	CG13220	CG13220	8.03e-41
3	Cluster 3	LOC552608	jus	CG14509	1.21e-101
3	Cluster 3	LOC552650	CG42361	CG42361	3.92e-27
3	Cluster 3	LOC724221	COX8	CG7181	0.026
3	Cluster 3	LOC724439	CG16854	CG16854	6.63e-151
3	Cluster 3	LOC725084	Fie	CG1079	5.51e-11
3	Cluster 3	LOC725097	Pxn	CG12002	0.24
3	Cluster 3	LOC725315	ND-B15	CG12859	9.17e-08
3	Cluster 3	LOC725558	St3	CG44167	5.52e-35
3	Cluster 3	LOC725712	ND-B17	CG13240	1.47e-35
3	Cluster 3	LOC725740	CG16787	CG16787	8.68e-53
3	Cluster 3	LOC725881	ND-B14.5B	CG12400	5.94e-08
3	Cluster 3	LOC726025	CG1636	CG1636	0.003
3	Cluster 3	LOC726160	CG31142	CG31142	8.11e-07
3	Cluster 3	LOC726307	toc	CG9660	1.04e-34
3	Cluster 3	LOC726834	CG5131	CG5131	3.39e-104
3	Cluster 3	LOC412642	CG16865	CG16865	7.86e-78
3	Cluster 3	LOC551118	CG4768	CG4768	6.09e-49
3	Cluster 3	LOC102656579	CG14286	CG14286	5.45e-27
3	Cluster 3	LOC113218630	Neb-cGP	CG15304	4.72e-05
3	Cluster 3	LOC552623	Ccz1	CG14980	7e-82
3	Cluster 3	LOC408783	Vps28	CG12770	2.07e-116
3	Cluster 3	LOC725258	spidey	CG1444	3.31e-85
3	Cluster 3	LOC412806	CG32576	CG32576	1.61e-56
3	Cluster 3	LOC551883	Ca-alpha1T	CG15899	0
3	Cluster 3	LOC726896	CG3257	CG3257	1.29e-35
3	Cluster 3	LOC412302	CG13001	CG13001	9.96e-40
3	Cluster 3	LOC102654398	#N/A	#N/A	#N/A
3	Cluster 3	LOC413721	#N/A	#N/A	#N/A
3	Cluster 3	LOC552618	#N/A	#N/A	#N/A
3	Cluster 3	LOC102655203	#N/A	#N/A	#N/A
3	Cluster 3	LOC725251	#N/A	#N/A	#N/A
4	Cluster 4	LOC409905	CG1942	CG1942	2.43e-77
4	Cluster 4	LOC551395	CG9149	CG9149	1.2e-179
4	Cluster 4	LOC552286	ACC	CG11198	0
4	Cluster 4	LOC552637	Act5C	CG4027	0
4	Cluster 4	LOC552417	Desat1	CG5887	1.54e-138
4	Cluster 4	LOC409949	CG32354	CG32354	0
4	Cluster 4	LOC100577519	FucTB	CG4435	7.47e-90
4	Cluster 4	LOC412808	CG14516	CG14516	0
4	Cluster 4	LOC726529	CG3104	CG3104	2.6e-140
4	Cluster 4	LOC408390	dgo	CG12342	2.63e-100
4	Cluster 4	LOC410915	Prip	CG7777	2.12e-73
4	Cluster 4	LOC552149	Drip	CG9023	4e-73
4	Cluster 4	LOC551806	Eglp2	CG17664	1.58e-74
4	Cluster 4	LOC412829	CG8646	CG8646	6.79e-170
4	Cluster 4	LOC412748	CG5853	CG5853	1.65e-136
4	Cluster 4	LOC413844	CG31121	CG31121	0
4	Cluster 4	LOC551502	CG1632	CG1632	0
4	Cluster 4	LOC410860	Cln3	CG5582	1.37e-161
4	Cluster 4	LOC552257	CG6040	CG6040	4.52e-68
4	Cluster 4	LOC100577546	CG34056	CG34056	2.36e-23
4	Cluster 4	LOC410368	Cad74A	CG6445	0
4	Cluster 4	LOC412795	Cad99C	CG31009	0
4	Cluster 4	LOC410009	ft	CG3352	0
4	Cluster 4	LOC724568	CalpC	CG3692	0
4	Cluster 4	LOC410228	Pka-C3	CG6117	6.38e-163
4	Cluster 4	LOC726230	REPTOR-BP	CG18619	3.33e-41
4	Cluster 4	LOC726391	CG3108	CG3108	3.04e-91
4	Cluster 4	LOC726554	CG4678	CG4678	0
4	Cluster 4	LOC413980	Mcr	CG7586	0
4	Cluster 4	LOC726883	Tep3	CG7068	0
4	Cluster 4	LOC409513	Tsp96F	CG6120	1.31e-74
4	Cluster 4	LOC100578439	chas	CG32556	2.14e-65
4	Cluster 4	LOC412215	kkv	CG2666	0
4	Cluster 4	LOC100577156	Cht8	CG9357	4.58e-121
4	Cluster 4	LOC725178	Hexo1	CG1318	0
4	Cluster 4	LOC412444	CG7432	CG7432	1.64e-43
4	Cluster 4	LOC726905	CG30275	CG30275	3.86e-50
4	Cluster 4	LOC408400	CG15211	CG15211	1.23e-45
4	Cluster 4	LOC100576700	dimm	CG8667	1.88e-34
4	Cluster 4	LOC551703	CG10657	CG10657	1.23e-143
4	Cluster 4	LOC725125	CG17265	CG17265	6.95e-81
4	Cluster 4	LOC412379	ATP7	CG1886	0
4	Cluster 4	CTL5	CG6055	CG6055	3.82e-142
4	Cluster 4	LOC107964828	CG34461	CG34461	2.34e-32
4	Cluster 4	LOC726850	Cyt-b5	CG2140	2.95e-29
4	Cluster 4	LOC551401	CG8665	CG8665	0
4	Cluster 4	LOC725710	CG13377	CG13377	1.72e-50
4	Cluster 4	LOC412735	qless	CG31005	0
4	Cluster 4	LOC551463	CG10585	CG10585	3.01e-162
4	Cluster 4	LOC100578976	Lapsyn	CG15658	2.29e-40
4	Cluster 4	LOC413060	Ets98B	CG5583	3.29e-91
4	Cluster 4	LOC408966	mrj	CG8448	5.05e-75
4	Cluster 4	LOC551970	Duox	CG3131	0
4	Cluster 4	LOC410092	mol	CG4482	5.99e-143
4	Cluster 4	LOC724867	CG31522	CG31522	5.22e-107
4	Cluster 4	LOC551938	sit	CG5278	3.56e-122
4	Cluster 4	LOC552689	CG15629	CG15629	1.26e-119
4	Cluster 4	LOC411376	St4	CG6704	1.26e-111
4	Cluster 4	Tret1	Tret1-2	CG8234	0
4	Cluster 4	LOC551529	bnl	CG4608	0.03
4	Cluster 4	LOC410171	jbug	CG30092	0
4	Cluster 4	LOC413785	Fkbp14	CG9847	1.37e-108
4	Cluster 4	LOC412791	CG43366	CG43366	9.79e-146
4	Cluster 4	LOC410745	CG45065	CG45065	0
4	Cluster 4	LOC100576547	Gld	CG1152	0
4	Cluster 4	LOC410748	CG9503	CG9503	0
4	Cluster 4	Gfat2	Gfat1	CG12449	0
4	Cluster 4	LOC107965266	FucTA	CG6869	1.83e-42
4	Cluster 4	LOC100578253	CG12213	CG12213	1.01e-07
4	Cluster 4	LOC411665	pip	CG9614	3.69e-179
4	Cluster 4	LOC413119	CG6903	CG6903	1.52e-118
4	Cluster 4	LOC551217	Ctr1A	CG3977	4.29e-68
4	Cluster 4	LOC410236	Hil	CG30147	0
4	Cluster 4	LOC725151	en	CG9015	6.7e-65
4	Cluster 4	LOC726978	ey	CG1464	0.0001
4	Cluster 4	LOC410227	CG13284	CG13284	1.16e-83
4	Cluster 4	LOC410555	conv	CG8561	0
4	Cluster 4	LOC408863	jdp	CG2239	9.21e-76
4	Cluster 4	LOC726754	KFase	CG9542	1.86e-25
4	Cluster 4	LOC724890	Mco1	CG3759	0
4	Cluster 4	LOC413998	CG6051	CG6051	3.78e-115
4	Cluster 4	LOC102654555	CG3408	CG3408	3.41e-46
4	Cluster 4	LOC100576826	Tmhs	CG12026	7.33e-98
4	Cluster 4	LOC412541	CG3961	CG3961	0
4	Cluster 4	LOC409962	CG2150	CG2150	3.79e-16
4	Cluster 4	LOC552297	ced-6	CG11804	1.94e-12
4	Cluster 4	LOC409898	ex	CG4114	1.32e-64
4	Cluster 4	LOC726149	Nach	CG8178	2.79e-44
4	Cluster 4	LOC552242	CG14507	CG14507	3.45e-42
4	Cluster 4	LOC726879	Msh6	CG7003	4.12e-29
4	Cluster 4	LOC412401	LpR1	CG31094	0
4	Cluster 4	LOC552358	mgl	CG42611	0
4	Cluster 4	LOC550970	LPCAT	CG32699	3.7e-145
4	Cluster 4	LOC408674	CG9706	CG9706	3.2
4	Cluster 4	LOC727110	yellow-d	CG9889	1.49e-71
4	Cluster 4	LOC410675	Tob	CG9214	1.14e-17
4	Cluster 4	LOC410083	Magi	CG30388	0
4	Cluster 4	LOC551250	Mtp	CG9342	1.31e-123
4	Cluster 4	LOC100578144	CG15239	CG15239	1.97e-42
4	Cluster 4	LOC412799	Moe	CG10701	0
4	Cluster 4	LOC102656397	CG3222	CG3222	1.12e-15
4	Cluster 4	LOC551920	CG16786	CG16786	5.23e-98
4	Cluster 4	LOC408374	CG14073	CG14073	6.14e-65
4	Cluster 4	LOC410166	CG3328	CG3328	0
4	Cluster 4	LOC410380	Nep2	CG9761	0
4	Cluster 4	LOC410844	M6	CG7540	1.14e-114
4	Cluster 4	LOC552367	dysf	CG32474	3.64e-160
4	Cluster 4	LOC725353	NT1	CG42576	8.02e-59
4	Cluster 4	Obp15	Obp83b	CG11422	2.64e-05
4	Cluster 4	Obp17	Obp56g	CG13873	0.002
4	Cluster 4	LOC409553	CG6847	CG6847	4.92e-50
4	Cluster 4	LOC727170	ect	CG6611	1.4e-44
4	Cluster 4	LOC410177	PTPMT1	CG10371	6.98e-93
4	Cluster 4	LOC725539	nst	CG10627	0
4	Cluster 4	LOC552734	CG2145	CG2145	9e-76
4	Cluster 4	LOC725474	Pc	CG32443	2.07e-19
4	Cluster 4	LOC100576614	CG5835	CG5835	3.68e-05
4	Cluster 4	LOC413481	Cht7	CG1869	0
4	Cluster 4	LOC413730	Cyp301a1	CG8587	0
4	Cluster 4	LOC724853	mthl1	CG4521	7.25e-120
4	Cluster 4	LOC411273	CG13643	CG13643	6.23e-38
4	Cluster 4	LOC408295	Blimp-1	CG5249	3.3e-114
4	Cluster 4	LOC408805	CG7530	CG7530	7.52e-113
4	Cluster 4	LOC412160	Ccm3	CG5073	4.83e-106
4	Cluster 4	LOC100577229	Cpr50Cb	CG6305	2.91e-28
4	Cluster 4	LOC725434	CG7896	CG7896	0
4	Cluster 4	LOC408848	galectin	CG11372	2.44e-18
4	Cluster 4	LOC408622	Hn	CG7399	0
4	Cluster 4	LOC550735	mas	CG15002	1.28e-164
4	Cluster 4	LOC727399	numb	CG3779	6.86e-158
4	Cluster 4	LOC100577576	Gasp	CG10287	1.91e-25
4	Cluster 4	LOC410724	pk	CG11084	3.51e-165
4	Cluster 4	LOC726179	CG4374	CG4374	1.14e-42
4	Cluster 4	LOC410021	CG34355	CG34355	0
4	Cluster 4	LOC100577783	Skeletor	CG43161	0
4	Cluster 4	LOC410606	knk	CG6217	0
4	Cluster 4	LOC100578719	spz4	CG14928	2.72e-74
4	Cluster 4	LOC552211	CG4666	CG4666	2.13e-83
4	Cluster 4	LOC550811	timeout	CG7855	0
4	Cluster 4	LOC725571	Sec61alpha	CG9539	0
4	Cluster 4	LOC724293	yellow-h	CG1629	2.53e-40
4	Cluster 4	LOC113218568	yellow-b	CG17914	3.46e-138
4	Cluster 4	LOC409826	CG8213	CG8213	8.77e-177
4	Cluster 4	LOC552546	Cad96Cb	CG13664	1.55e-166
4	Cluster 4	LOC412968	sas	CG2507	3.02e-137
4	Cluster 4	LOC413128	CG8399	CG8399	3.36e-164
4	Cluster 4	LOC726298	Sox15	CG8404	1.24e-51
4	Cluster 4	LOC100578587	dpy	CG33196	0.013
4	Cluster 4	LOC413208	Rip11	CG6606	2.06e-98
4	Cluster 4	LOC410157	Rab23	CG2108	2.47e-92
4	Cluster 4	LOC725930	CG11200	CG11200	1.74e-72
4	Cluster 4	LOC552758	CG2064	CG2064	5.72e-66
4	Cluster 4	LOC413168	CG7675	CG7675	1.69e-125
4	Cluster 4	LOC725239	CG12964	CG12964	1.22e-70
4	Cluster 4	LOC413638	fus	CG8205	0
4	Cluster 4	LOC409228	emp	CG2727	0
4	Cluster 4	LOC413408	dsb	CG1887	0
4	Cluster 4	LOC412788	CG40006	CG40006	7.01e-157
4	Cluster 4	LOC552489	CG13893	CG13893	3.96e-121
4	Cluster 4	LOC551514	ndl	CG10129	5.31e-123
4	Cluster 4	LOC409827	Sb	CG4316	1.57e-79
4	Cluster 4	LOC410624	Sb	CG4316	7.3e-159
4	Cluster 4	LOC412608	PKD	CG7125	0
4	Cluster 4	LOC726544	Pp2A-29B	CG17291	0.011
4	Cluster 4	LOC551916	Sh3beta	CG8582	2.02e-50
4	Cluster 4	LOC412220	MFS9	CG4288	0
4	Cluster 4	LOC408539	Sfxn1-3	CG11739	6.19e-133
4	Cluster 4	LOC100578939	DIP-beta	CG42343	1.34e-07
4	Cluster 4	LOC726798	inaE	CG33174	3.49e-81
4	Cluster 4	LOC413934	Esp	CG7005	0
4	Cluster 4	LOC412842	SH3PX1	CG6757	1.35e-11
4	Cluster 4	LOC413345	CG3880	CG3880	1.61e-48
4	Cluster 4	LOC413870	Su(H)	CG3497	0
4	Cluster 4	LOC412825	uif	CG9138	0
4	Cluster 4	LOC413543	fw	CG1500	0
4	Cluster 4	LOC409852	Msr-110	CG10596	1.95e-30
4	Cluster 4	LOC410172	TRAM	CG11642	1.27e-97
4	Cluster 4	LOC410916	Trp1	CG4758	1.25e-87
4	Cluster 4	LOC410402	CG8172	CG8172	0
4	Cluster 4	LOC100578498	Esyt2	CG6643	2.25e-16
4	Cluster 4	LOC410480	IRSp53	CG32082	4.77e-122
4	Cluster 4	LOC411358	CG18735	CG18735	5.57e-103
4	Cluster 4	LOC409061	Cad96Ca	CG10244	0
4	Cluster 4	LOC411298	CG30438	CG30438	2.56e-143
4	Cluster 4	LOC551964	mmy	CG9535	0
4	Cluster 4	LOC100188904	CG34309	CG34309	6.05e-10
4	Cluster 4	LOC100576157	CG17600	CG17600	2.22e-09
4	Cluster 4	LOC100576284	CG13699	CG13699	2.19e-19
4	Cluster 4	LOC100576738	CG13196	CG13196	4.4e-13
4	Cluster 4	LOC100576740	Osi10	CG15593	7.82e-26
4	Cluster 4	LOC100576919	CG6026	CG6026	2.73e-10
4	Cluster 4	LOC100576985	CG44362	CG44362	1.8
4	Cluster 4	LOC100577028	Ilp5	CG33273	0.25
4	Cluster 4	LOC100577168	dsx-c73A	CG32159	3.36e-89
4	Cluster 4	LOC100577198	jv	CG32397	1.34e-30
4	Cluster 4	LOC100577269	CG5316	CG5316	2.8
4	Cluster 4	LOC100577464	Osi11	CG15596	7.97e-11
4	Cluster 4	LOC100577492	ex	CG4114	1.34e-09
4	Cluster 4	LOC100577504	Cenp-C	CG31258	8
4	Cluster 4	LOC100577544	CG15594	CG15594	2.23e-11
4	Cluster 4	LOC100577669	CG13003	CG13003	1.97e-51
4	Cluster 4	LOC100577769	Drep4	CG9414	3.41e-44
4	Cluster 4	LOC100577918	brm	CG5942	7.8
4	Cluster 4	LOC100578072	CG15239	CG15239	0.012
4	Cluster 4	LOC100578121	rgn	CG6014	1.75e-16
4	Cluster 4	LOC100578276	CG13728	CG13728	0.014
4	Cluster 4	LOC100578300	CG1806	CG1806	7.29e-22
4	Cluster 4	LOC100578332	CG30089	CG30089	3.9e-26
4	Cluster 4	LOC100578368	CG13272	CG13272	2.5e-10
4	Cluster 4	LOC100578413	CG13407	CG13407	0.13
4	Cluster 4	LOC100578420	a	CG6741	2.5e-27
4	Cluster 4	LOC100578423	Samuel	CG31868	6.96e-26
4	Cluster 4	LOC100578579	baz	CG5055	1.92e-09
4	Cluster 4	LOC100578703	CG13634	CG13634	5.58e-17
4	Cluster 4	LOC100578727	a	CG6741	4.33e-21
4	Cluster 4	LOC100578744	NLaz	CG33126	2.07e-35
4	Cluster 4	LOC102653857	CG13558	CG13558	1.36e-15
4	Cluster 4	LOC102653936	Osi11	CG15596	0.033
4	Cluster 4	LOC102653957	Dys	CG34157	6
4	Cluster 4	LOC102654086	CG32473	CG32473	3.1
4	Cluster 4	LOC102654905	rtv	CG1397	1.11e-47
4	Cluster 4	LOC102655228	Su(var)3-3	CG17149	4.2
4	Cluster 4	LOC102655457	Osi19	CG15189	0.000324
4	Cluster 4	LOC102655520	Osi24	CG15589	1.1e-74
4	Cluster 4	LOC102655709	Osi5	CG15590	1.3e-18
4	Cluster 4	LOC102656070	CG12581	CG12581	2.36e-111
4	Cluster 4	LOC102656154	CG13138	CG13138	2.42e-10
4	Cluster 4	LOC102656231	Osi16	CG31561	4.73e-51
4	Cluster 4	LOC102656464	CG12540	CG12540	5.38e-15
4	Cluster 4	LOC102656661	disco	CG9908	7.31e-39
4	Cluster 4	LOC107965608	Osi8	CG15591	5.83e-52
4	Cluster 4	LOC107966085	CG15517	CG15517	5.2
4	Cluster 4	LOC113219054	CG14431	CG14431	4.7e-05
4	Cluster 4	LOC113219268	SREBP	CG8522	0.16
4	Cluster 4	LOC113219320	CG34278	CG34278	3.9
4	Cluster 4	Wat	CG13606	CG13606	1.41e-17
4	Cluster 4	LOC408277	dyl	CG15013	0
4	Cluster 4	LOC408317	spz6	CG9196	3.24e-145
4	Cluster 4	LOC408405	pwn	CG11101	5.38e-165
4	Cluster 4	LOC408508	m	CG9369	0
4	Cluster 4	LOC409057	CG2556	CG2556	3.65e-08
4	Cluster 4	LOC409307	CG42237	CG42237	1.49e-64
4	Cluster 4	LOC409402	f	CG42864	2.97e-38
4	Cluster 4	LOC409598	CG33978	CG33978	3.03e-104
4	Cluster 4	LOC410041	SP1173	CG10121	5.8e-135
4	Cluster 4	LOC410369	Cad96Ca	CG10244	5.62e-100
4	Cluster 4	LOC410506	mwh	CG43772	9.58e-65
4	Cluster 4	LOC410515	CG42331	CG42331	0
4	Cluster 4	LOC410725	nahoda	CG12781	0
4	Cluster 4	LOC411343	CG14301	CG14301	1.54e-85
4	Cluster 4	LOC411888	CG9095	CG9095	0
4	Cluster 4	LOC411983	wat	CG1443	3.07e-156
4	Cluster 4	LOC412222	CG43333	CG43333	4.79e-119
4	Cluster 4	LOC412354	RhoGEF64C	CG32239	0
4	Cluster 4	LOC412959	MICAL-like	CG11259	6.38e-74
4	Cluster 4	LOC413056	CG11550	CG11550	2.36e-73
4	Cluster 4	LOC413369	CG31028	CG31028	0
4	Cluster 4	LOC413386	CG6847	CG6847	0
4	Cluster 4	LOC413583	Exn	CG42665	3.74e-121
4	Cluster 4	LOC551144	CG6398	CG6398	4.42e-146
4	Cluster 4	LOC551170	dpy	CG33196	0
4	Cluster 4	LOC551533	CG15343	CG15343	2.22e-15
4	Cluster 4	LOC552558	Osi7	CG1153	1.73e-61
4	Cluster 4	LOC552799	CG4702	CG4702	4.65e-109
4	Cluster 4	LOC724189	CG18622	CG18622	3.16e-12
4	Cluster 4	LOC724235	CG1103	CG1103	1.35e-22
4	Cluster 4	LOC724310	Tsp68C	CG32136	6.2e-66
4	Cluster 4	LOC724563	CG5639	CG5639	1.95e-142
4	Cluster 4	LOC724569	CG15080	CG15080	1.22e-23
4	Cluster 4	LOC724583	CG34115	CG34115	2.28e-32
4	Cluster 4	LOC724776	jar	CG5695	0.034
4	Cluster 4	LOC725082	CG17672	CG17672	3.73e-90
4	Cluster 4	LOC725283	CG15506	CG15506	2.21e-07
4	Cluster 4	LOC725391	ChLD3	CG17905	0
4	Cluster 4	LOC725625	CG13698	CG13698	5.87e-85
4	Cluster 4	LOC725651	CG3655	CG3655	1.38e-47
4	Cluster 4	LOC725660	Osi3	CG1150	6.81e-30
4	Cluster 4	LOC725682	CG42598	CG42598	2.94e-82
4	Cluster 4	LOC725813	Cda4	CG32499	0
4	Cluster 4	LOC725844	CG16791	CG16791	4.7e-17
4	Cluster 4	LOC725848	AstA-R1	CG2872	0.34
4	Cluster 4	LOC725882	CG17127	CG17127	1.29e-36
4	Cluster 4	LOC725893	bbg	CG42230	4.03e-35
4	Cluster 4	LOC725973	CG13314	CG13314	7.21e-17
4	Cluster 4	LOC725988	Osi12	CG1154	1.62e-38
4	Cluster 4	LOC726155	Osi17	CG15598	5.85e-31
4	Cluster 4	LOC726322	tho2	CG31671	0.082
4	Cluster 4	LOC726699	CG14395	CG14395	6.38e-44
4	Cluster 4	LOC726790	Drak	CG32666	2.86e-82
4	Cluster 4	LOC727578	CG1136	CG1136	3.21e-39
4	Cluster 4	LOC100578519	Patj	CG12021	0.000281
4	Cluster 4	LOC408444	Myo10A	CG43657	0
4	Cluster 4	LOC726044	Mhcl	CG31045	0
4	Cluster 4	LOC100576508	pip	CG9614	1.89e-17
4	Cluster 4	LOC100579031	Pvf3	CG34378	4.34e-09
4	Cluster 4	LOC100578059	haf	CG14351	1.87e-123
4	Cluster 4	LOC408395	CG6414	CG6414	3.89e-153
4	Cluster 4	LOC410337	CG11034	CG11034	4.52e-178
4	Cluster 4	LOC409143	CG30375	CG30375	1.4e-68
4	Cluster 4	LOC413394	Sec22	CG7359	9.76e-122
4	Cluster 4	LOC725462	CG9864	CG9864	7.62e-89
4	Cluster 4	LOC410324	qua	CG6433	9.97e-75
4	Cluster 4	LOC102655268	CG14838	CG14838	3.06e-43
4	Cluster 4	LOC552724	CG13676	CG13676	5.48e-65
4	Cluster 4	LOC413553	Zip89B	CG6898	4.03e-88
4	Cluster 4	LOC100576961	#N/A	#N/A	#N/A
4	Cluster 4	LOC107964845	#N/A	#N/A	#N/A
4	Cluster 4	LOC107964762	#N/A	#N/A	#N/A
4	Cluster 4	LOC102653932	#N/A	#N/A	#N/A
4	Cluster 4	LOC107964937	#N/A	#N/A	#N/A
4	Cluster 4	LOC100578246	#N/A	#N/A	#N/A
4	Cluster 4	LOC100578613	#N/A	#N/A	#N/A
4	Cluster 4	LOC100578220	#N/A	#N/A	#N/A
4	Cluster 4	LOC102654008	#N/A	#N/A	#N/A
4	Cluster 4	LOC107965368	#N/A	#N/A	#N/A
5	Cluster 5	LOC725918	mRpL53	CG30481	5.88e-34
5	Cluster 5	LOC100578931	CG2701	CG2701	1.08e-48
5	Cluster 5	LOC413942	CG6432	CG6432	0
5	Cluster 5	LOC413582	AstA-R1	CG2872	2.86e-117
5	Cluster 5	LOC552732	CG6144	CG6144	7.37e-77
5	Cluster 5	LOC724251	Scgalpha	CG7851	8.44e-76
5	Cluster 5	LOC100576838	Try29F	CG9564	8.95e-24
5	Cluster 5	LOC726187	AP-1-2beta	CG12532	0
5	Cluster 5	LOC413362	Blm	CG6920	2.68e-103
5	Cluster 5	LOC551688	CG33253	CG33253	1.52e-128
5	Cluster 5	LOC727311	CG42540	CG42540	4.31e-165
5	Cluster 5	LOC410005	CG3253	CG3253	3.85e-146
5	Cluster 5	LOC411766	U26	CG13401	5.23e-85
5	Cluster 5	LOC412589	CG12744	CG12744	1.5
5	Cluster 5	LOC411991	CG16952	CG16952	0
5	Cluster 5	LOC551466	ste24a	CG9000	1.32e-119
5	Cluster 5	LOC409212	Cad87A	CG6977	0
5	Cluster 5	LOC102655034	Cib2	CG9236	2.51e-78
5	Cluster 5	LOC551483	fwe	CG6151	8.44e-61
5	Cluster 5	LOC412449	CG17493	CG17493	1.46e-80
5	Cluster 5	LOC113218670	aft	CG5032	6.67e-87
5	Cluster 5	LOC413914	CG13937	CG13937	1.1e-104
5	Cluster 5	LOC100576872	Rad9	CG3945	1.61e-41
5	Cluster 5	LOC725879	Cyp6g2	CG8859	0.88
5	Cluster 5	LOC726572	CG1504	CG1504	1.73e-141
5	Cluster 5	LOC726594	Oli	CG5545	6.48e-50
5	Cluster 5	LOC551122	CG10750	CG10750	6.18e-20
5	Cluster 5	LOC100576619	CG9636	CG9636	1.59e-61
5	Cluster 5	LOC551563	Cul5	CG1401	0
5	Cluster 5	LOC412734	CG7741	CG7741	4.56e-132
5	Cluster 5	LOC411072	Atac2	CG10414	5.06e-87
5	Cluster 5	LOC102654871	SCCRO3	CG13322	2.09e-78
5	Cluster 5	LOC410394	SCCRO4	CG6597	1.94e-122
5	Cluster 5	LOC411980	bt	CG32019	6.03e-61
5	Cluster 5	LOC552782	fid	CG42261	1.18e-104
5	Cluster 5	LOC408883	CG6951	CG6951	6.13e-63
5	Cluster 5	LOC551121	CG6154	CG6154	0
5	Cluster 5	LOC552477	CG11319	CG11319	0
5	Cluster 5	LOC410442	Mcm2	CG7538	6.16e-77
5	Cluster 5	LOC727251	CG12018	CG12018	7.88e-87
5	Cluster 5	LOC725405	mei-9	CG3697	0
5	Cluster 5	LOC552373	CG12746	CG12746	1.74e-05
5	Cluster 5	LOC411294	CG13759	CG13759	1.15e-44
5	Cluster 5	LOC410986	CG42613	CG42613	0
5	Cluster 5	LOC412855	Dscam3	CG31190	0
5	Cluster 5	LOC551203	hiw	CG32592	0
5	Cluster 5	LOC409166	Arf79F	CG8385	5.84e-53
5	Cluster 5	LOC409792	Ndae1	CG42253	0
5	Cluster 5	LOC412276	CG8768	CG8768	6.54e-101
5	Cluster 5	LOC102654379	EMRE	CG17680	4.59e-16
5	Cluster 5	LOC550962	tos	CG10387	5.16e-126
5	Cluster 5	LOC725886	CG8272	CG8272	1.03e-103
5	Cluster 5	LOC727460	CG5022	CG5022	0
5	Cluster 5	LOC100577543	sens-2	CG31632	2.41e-107
5	Cluster 5	LOC411100	CG11594	CG11594	0
5	Cluster 5	Fstl5	fra	CG8581	4.99e-16
5	Cluster 5	LOC409298	CG7049	CG7049	5.75e-115
5	Cluster 5	LOC410632	Gprk2	CG17998	0
5	Cluster 5	LOC412119	Grip75	CG6176	1.47e-87
5	Cluster 5	LOC411037	Meics	CG8474	4.44e-10
5	Cluster 5	LOC412531	Nprl3	CG8783	1.87e-146
5	Cluster 5	LOC727189	qm	CG8593	1.24e-154
5	Cluster 5	LOC724822	CG17712	CG17712	2.03e-156
5	Cluster 5	LOC408432	Gad1	CG14994	0
5	Cluster 5	LOC412818	Nmdar2	CG33513	0
5	Cluster 5	LOC408991	GLS	CG42708	0
5	Cluster 5	LOC413924	Gapdh1	CG12055	2.82e-142
5	Cluster 5	LOC726310	PIG-N	CG2292	7.27e-99
5	Cluster 5	LOC724361	PGAP1	CG3160	1.06e-72
5	Cluster 5	LOC413684	Gr64f	CG32255	9.26e-61
5	Cluster 5	LOC102653654	HLH4C	CG3052	8.11e-36
5	Cluster 5	LOC412858	CG14372	CG14372	0
5	Cluster 5	LOC724591	CG14562	CG14562	3.11e-30
5	Cluster 5	LOC410685	otk	CG8967	5.89e-93
5	Cluster 5	LOC411469	IntS1	CG3173	0
5	Cluster 5	LOC552841	IFT57	CG8853	3.85e-76
[truncated: 1,995 more rows]

## Sheet: GO enrichment
Table S1: Gene coexpression clusters and their GO enrichment summary
Gene cluster	GO ID	Description	GeneRatio	BgRatio	pvalue	p.adjust	qvalue	geneID	Count
1	GO:0009886	post-embryonic animal morphogenesis	69/604	450/11817	9.17e-17	2.29e-13	1.33e-13	CG3291/CG1891/CG6964/CG5942/CG7053/CG31033/CG1241/CG3615/CG14026/CG4122/CG6191/CG1049/CG3733/CG3696/CG14813/CG4713/CG5146/CG42616/CG3313/CG12284/CG10379/CG42279/CG4244/CG9484/CG4051/CG32672/CG6147/CG1560/CG1708/CG32372/CG12052/CG14938/CG5912/CG8491/CG9936/CG1634/CG31132/CG5671/CG9746/CG8787/CG9097/CG2041/CG6033/CG32045/CG10293/CG32156/CG5851/CG11375/CG18497/CG6721/CG5588/CG9100/CG4320/CG6811/CG64…	69
1	GO:0048707	instar larval or pupal morphogenesis	67/604	437/11817	2.68e-16	3.35e-13	1.95e-13	CG3291/CG1891/CG6964/CG5942/CG7053/CG31033/CG1241/CG3615/CG14026/CG4122/CG6191/CG1049/CG3733/CG3696/CG4713/CG5146/CG42616/CG3313/CG12284/CG10379/CG42279/CG4244/CG9484/CG32672/CG6147/CG1560/CG1708/CG32372/CG12052/CG14938/CG5912/CG8491/CG9936/CG1634/CG31132/CG5671/CG9746/CG8787/CG9097/CG2041/CG6033/CG32045/CG10293/CG32156/CG5851/CG11375/CG18497/CG6721/CG5588/CG9100/CG4320/CG6811/CG6477/CG4755/CG977…	67
1	GO:1902531	regulation of intracellular signal transduction	59/604	358/11817	6.48e-16	5.39e-13	3.14e-13	CG4200/CG40494/CG7158/CG2125/CG1241/CG3615/CG7578/CG1877/CG10379/CG42533/CG12737/CG15793/CG14211/CG8479/CG5407/CG12090/CG1657/CG30440/CG6147/CG4201/CG5517/CG8110/CG3711/CG14228/CG8789/CG7097/CG3403/CG2160/CG6939/CG9063/CG8318/CG32346/CG31132/CG5671/CG9153/CG8114/CG6033/CG33967/CG45019/CG7893/CG4006/CG5521/CG8002/CG6477/CG5092/CG4290/CG6535/CG16908/CG9856/CG18214/CG44128/CG1782/CG31716/CG4903/CG81…	59
1	GO:0007552	metamorphosis	67/604	464/11817	5.75e-15	2.99e-12	1.74e-12	CG3291/CG1891/CG6964/CG5942/CG7053/CG31033/CG1241/CG3615/CG14026/CG4122/CG6191/CG1049/CG3733/CG3696/CG4713/CG5146/CG42616/CG3313/CG12284/CG10379/CG42279/CG4244/CG9484/CG32672/CG6147/CG1560/CG1708/CG32372/CG12052/CG14938/CG5912/CG8491/CG9936/CG1634/CG31132/CG5671/CG9746/CG8787/CG9097/CG2041/CG6033/CG32045/CG10293/CG32156/CG5851/CG11375/CG18497/CG6721/CG5588/CG9100/CG4320/CG6811/CG6477/CG4755/CG977…	67
1	GO:0051960	regulation of nervous system development	57/604	354/11817	5.99e-15	2.99e-12	1.74e-12	CG4200/CG1891/CG5942/CG14026/CG7578/CG3696/CG1877/CG3458/CG5753/CG9206/CG7507/CG42797/CG42279/CG16932/CG2995/CG1560/CG1099/CG11199/CG8491/CG14228/CG3403/CG8318/CG8104/CG31132/CG5671/CG8114/CG32045/CG33967/CG5637/CG32156/CG4916/CG4006/CG8002/CG6721/CG4320/CG6811/CG4755/CG9774/CG10539/CG11228/CG5092/CG6410/CG5977/CG1977/CG10327/CG32067/CG18214/CG3172/CG4032/CG44128/CG3954/CG9311/CG6190/CG43479/CG16…	57
1	GO:0048585	negative regulation of response to stimulus	59/604	379/11817	9.25e-15	3.85e-12	2.24e-12	CG4200/CG1891/CG9006/CG6964/CG1241/CG3615/CG4713/CG1877/CG42616/CG14211/CG8479/CG42279/CG4244/CG16932/CG40129/CG12090/CG6147/CG43934/CG4201/CG5517/CG1099/CG1708/CG3711/CG14938/CG7097/CG3403/CG2160/CG32346/CG7036/CG5671/CG11621/CG9153/CG11513/CG1945/CG3929/CG8114/CG8384/CG45019/CG2708/CG7893/CG4006/CG6721/CG8948/CG9774/CG11228/CG4290/CG2890/CG6535/CG9318/CG9856/CG44128/CG1228/CG6190/CG4903/CG32498…	59
1	GO:0040007	growth	64/604	439/11817	1.55e-14	5.54e-12	3.23e-12	CG4200/CG30170/CG3291/CG1891/CG14026/CG3696/CG9012/CG10379/CG11680/CG5753/CG9206/CG9484/CG16932/CG6147/CG43934/CG1710/CG5517/CG1560/CG11199/CG5912/CG14228/CG8789/CG7097/CG3403/CG2160/CG8318/CG1634/CG5671/CG12085/CG9495/CG16975/CG33967/CG5637/CG32156/CG14472/CG4006/CG8002/CG9412/CG5588/CG4320/CG6811/CG4755/CG9774/CG10539/CG11228/CG5092/CG6410/CG5977/CG13531/CG5081/CG10327/CG32067/CG18214/CG4032/CG…	64
1	GO:0033043	regulation of organelle organization	60/604	398/11817	2.39e-14	7.47e-12	4.35e-12	CG3291/CG9198/CG32707/CG14444/CG33106/CG6964/CG17912/CG4122/CG11680/CG5753/CG7134/CG8479/CG7507/CG42279/CG9484/CG8843/CG3326/CG5543/CG9433/CG3848/CG8887/CG12196/CG2995/CG3307/CG1560/CG1569/CG14938/CG2072/CG6939/CG6284/CG8274/CG11486/CG8165/CG8114/CG5000/CG11375/CG7893/CG18729/CG12340/CG8002/CG5588/CG6811/CG4755/CG9774/CG7186/CG17509/CG5977/CG1977/CG10327/CG3172/CG4032/CG9007/CG6945/CG43479/CG3265…	60
1	GO:0009968	negative regulation of signal transduction	52/604	316/11817	4.06e-14	1.07e-11	6.24e-12	CG4200/CG1891/CG6964/CG1241/CG3615/CG4713/CG1877/CG42616/CG14211/CG8479/CG42279/CG4244/CG16932/CG40129/CG12090/CG6147/CG43934/CG4201/CG5517/CG1099/CG1708/CG3711/CG14938/CG7097/CG3403/CG2160/CG32346/CG7036/CG5671/CG11621/CG9153/CG3929/CG8114/CG8384/CG7893/CG4006/CG6721/CG8948/CG11228/CG4290/CG2890/CG6535/CG9318/CG9856/CG44128/CG1228/CG6190/CG4903/CG32498/CG10933/CG15154/CG4013	52
1	GO:0051130	positive regulation of cellular component organization	51/604	306/11817	4.29e-14	1.07e-11	6.24e-12	CG1891/CG32707/CG14444/CG14026/CG7578/CG4122/CG9012/CG4931/CG3458/CG11680/CG5753/CG9206/CG8479/CG7507/CG42279/CG8843/CG3848/CG12196/CG2995/CG1560/CG6939/CG6284/CG8104/CG8274/CG11486/CG8165/CG6605/CG6033/CG5000/CG7893/CG12340/CG4006/CG8002/CG5588/CG4320/CG6811/CG8948/CG4755/CG9774/CG10539/CG5092/CG6410/CG5977/CG5081/CG10327/CG32067/CG18214/CG3172/CG4032/CG43479/CG8075	51
1	GO:0031175	neuron projection development	66/604	474/11817	5.55e-14	1.26e-11	7.33e-12	CG5864/CG2125/CG5942/CG9659/CG17912/CG3696/CG12734/CG42616/CG4931/CG11680/CG9206/CG7507/CG42797/CG42279/CG5206/CG43286/CG4792/CG9242/CG9696/CG2995/CG8651/CG1560/CG11199/CG12052/CG8789/CG3403/CG9063/CG1634/CG8104/CG1845/CG5671/CG9495/CG8806/CG8114/CG32045/CG5000/CG5637/CG32156/CG18497/CG7893/CG4916/CG4006/CG8002/CG4320/CG9774/CG10539/CG5092/CG5977/CG13531/CG1977/CG10327/CG18214/CG3172/CG4032/CG887…	66
1	GO:0050807	regulation of synapse organization	34/604	152/11817	1.6e-13	3.33e-11	1.94e-11	CG1891/CG14026/CG3696/CG4931/CG3458/CG5753/CG42279/CG16932/CG6147/CG1560/CG8789/CG3403/CG8318/CG5637/CG4006/CG8002/CG3269/CG4320/CG6811/CG4755/CG10539/CG5092/CG6410/CG5977/CG1977/CG10327/CG32067/CG18214/CG4032/CG44128/CG6190/CG43479/CG16757/CG14001	34
1	GO:0040008	regulation of growth	50/604	308/11817	2.21e-13	4.24e-11	2.47e-11	CG4200/CG30170/CG3291/CG1891/CG14026/CG3696/CG9012/CG10379/CG5753/CG16932/CG6147/CG43934/CG1710/CG5517/CG11199/CG14228/CG7097/CG3403/CG2160/CG8318/CG5671/CG12085/CG9495/CG33967/CG5637/CG4006/CG8002/CG9412/CG4320/CG6811/CG4755/CG9774/CG10539/CG11228/CG5092/CG6410/CG5977/CG1977/CG5081/CG10327/CG32067/CG18214/CG4032/CG44128/CG9311/CG1782/CG6190/CG43479/CG8075/CG14001	50
1	GO:0010648	negative regulation of cell communication	53/604	341/11817	2.47e-13	4.41e-11	2.57e-11	CG4200/CG1891/CG6964/CG1241/CG3615/CG4713/CG1877/CG42616/CG14211/CG8479/CG42279/CG4244/CG16932/CG40129/CG12090/CG6147/CG43934/CG4201/CG5517/CG1099/CG1708/CG3711/CG14938/CG7097/CG3403/CG2160/CG32346/CG7036/CG5671/CG11621/CG9153/CG3929/CG8114/CG8384/CG7893/CG4006/CG6721/CG8948/CG11228/CG4290/CG2890/CG6535/CG5977/CG9318/CG9856/CG44128/CG1228/CG6190/CG4903/CG32498/CG10933/CG15154/CG4013	53
1	GO:0023057	negative regulation of signaling	53/604	342/11817	2.79e-13	4.64e-11	2.7e-11	CG4200/CG1891/CG6964/CG1241/CG3615/CG4713/CG1877/CG42616/CG14211/CG8479/CG42279/CG4244/CG16932/CG40129/CG12090/CG6147/CG43934/CG4201/CG5517/CG1099/CG1708/CG3711/CG14938/CG7097/CG3403/CG2160/CG32346/CG7036/CG5671/CG11621/CG9153/CG3929/CG8114/CG8384/CG7893/CG4006/CG6721/CG8948/CG11228/CG4290/CG2890/CG6535/CG5977/CG9318/CG9856/CG44128/CG1228/CG6190/CG4903/CG32498/CG10933/CG15154/CG4013	53
1	GO:0070647	protein modification by small protein conjugation or removal	47/604	282/11817	4.48e-13	6.95e-11	4.05e-11	CG9198/CG32707/CG6303/CG12218/CG1877/CG42616/CG5366/CG12284/CG10542/CG5604/CG42797/CG11734/CG8184/CG42279/CG4909/CG4244/CG5206/CG9086/CG9484/CG3428/CG32672/CG5543/CG30496/CG9242/CG3781/CG3962/CG2160/CG8787/CG9153/CG7184/CG1945/CG3929/CG9025/CG16947/CG5798/CG1490/CG11070/CG1782/CG5489/CG6190/CG3356/CG31716/CG16807/CG10107/CG14322/CG12230/CG14001	47
1	GO:0044087	regulation of cellular component biogenesis	50/604	314/11817	4.73e-13	6.95e-11	4.05e-11	CG3291/CG1891/CG6137/CG14026/CG4122/CG3696/CG4931/CG3458/CG11680/CG5753/CG42279/CG43286/CG16932/CG1560/CG3403/CG8318/CG8274/CG11486/CG6859/CG5671/CG3158/CG8114/CG5000/CG5637/CG4006/CG8002/CG5588/CG4320/CG6811/CG4755/CG9774/CG4016/CG5092/CG7186/CG6410/CG5977/CG1977/CG10327/CG32067/CG18214/CG3172/CG4032/CG44128/CG6190/CG43479/CG32654/CG16757/CG12230/CG5127/CG7146	50
1	GO:0030855	epithelial cell differentiation	59/604	415/11817	5.42e-13	7.52e-11	4.38e-11	CG4200/CG1891/CG2125/CG6137/CG31033/CG9659/CG14026/CG17947/CG34407/CG3696/CG4931/CG12284/CG10379/CG6509/CG8014/CG15793/CG9206/CG7507/CG8843/CG5341/CG6147/CG1560/CG1708/CG6498/CG13852/CG8104/CG5671/CG9495/CG3158/CG11513/CG6033/CG32045/CG33967/CG6061/CG32156/CG11375/CG18497/CG7893/CG4916/CG7061/CG9412/CG5588/CG5248/CG9774/CG7210/CG11228/CG1977/CG12008/CG3172/CG4032/CG3954/CG9311/CG1228/CG1782/CG151…	59
1	GO:0016567	protein ubiquitination	39/604	207/11817	9.09e-13	1.19e-10	6.96e-11	CG9198/CG32707/CG6303/CG12218/CG1877/CG42616/CG5366/CG12284/CG10542/CG5604/CG42797/CG11734/CG8184/CG42279/CG4909/CG4244/CG5206/CG9086/CG9484/CG3428/CG32672/CG5543/CG30496/CG3962/CG2160/CG9153/CG7184/CG3929/CG9025/CG16947/CG11070/CG1782/CG6190/CG3356/CG31716/CG16807/CG14322/CG12230/CG14001	39
1	GO:0032879	regulation of localization	63/604	470/11817	1.24e-12	1.55e-10	9.02e-11	CG4574/CG4200/CG6137/CG7578/CG3696/CG9012/CG14813/CG12284/CG10379/CG12737/CG8014/CG5753/CG42797/CG42279/CG4244/CG43286/CG8843/CG1657/CG11324/CG1560/CG1708/CG11199/CG31911/CG5722/CG1664/CG8274/CG5671/CG7956/CG14741/CG3158/CG9153/CG6605/CG6033/CG31992/CG3539/CG4006/CG11856/CG3269/CG4320/CG6811/CG8948/CG4755/CG9774/CG10539/CG10084/CG5092/CG6410/CG6359/CG9126/CG5081/CG11098/CG4032/CG9311/CG1228/CG326…	63
1	GO:0051962	positive regulation of nervous system development	30/604	131/11817	2.31e-12	2.72e-10	1.58e-10	CG1891/CG14026/CG7578/CG1877/CG3458/CG5753/CG9206/CG7507/CG42279/CG2995/CG1560/CG1099/CG8104/CG4006/CG8002/CG6721/CG4320/CG6811/CG4755/CG10539/CG5092/CG6410/CG5977/CG10327/CG32067/CG18214/CG3172/CG44128/CG9311/CG8075	30
1	GO:0032446	protein modification by small protein conjugation	40/604	223/11817	2.39e-12	2.72e-10	1.58e-10	CG9198/CG32707/CG6303/CG12218/CG1877/CG42616/CG5366/CG12284/CG10542/CG5604/CG42797/CG11734/CG8184/CG42279/CG4909/CG4244/CG5206/CG9086/CG9484/CG3428/CG32672/CG5543/CG30496/CG3962/CG2160/CG9153/CG7184/CG3929/CG9025/CG16947/CG11070/CG1782/CG5489/CG6190/CG3356/CG31716/CG16807/CG14322/CG12230/CG14001	40
1	GO:0048812	neuron projection morphogenesis	60/604	443/11817	2.85e-12	2.88e-10	1.68e-10	CG5864/CG2125/CG5942/CG9659/CG17912/CG3696/CG12734/CG42616/CG4931/CG11680/CG9206/CG7507/CG42797/CG42279/CG5206/CG43286/CG4792/CG9242/CG9696/CG2995/CG8651/CG1560/CG11199/CG12052/CG8789/CG3403/CG9063/CG1634/CG8104/CG1845/CG9495/CG8806/CG8114/CG32045/CG5000/CG5637/CG32156/CG18497/CG7893/CG4916/CG8002/CG4320/CG9774/CG10539/CG5092/CG5977/CG13531/CG1977/CG18214/CG4032/CG8874/CG44128/CG1228/CG6190/CG342…	60
1	GO:0060284	regulation of cell development	51/604	340/11817	2.89e-12	2.88e-10	1.68e-10	CG4200/CG33106/CG5942/CG6137/CG6303/CG7578/CG3696/CG1877/CG12284/CG10379/CG8014/CG5753/CG9206/CG7507/CG42797/CG42279/CG43286/CG2995/CG1099/CG11199/CG8491/CG14228/CG8104/CG31132/CG5671/CG3158/CG8114/CG32045/CG33967/CG32156/CG4916/CG4006/CG8002/CG6721/CG4320/CG9774/CG10539/CG11228/CG5092/CG5977/CG10327/CG18214/CG3172/CG4032/CG44128/CG3954/CG9311/CG1228/CG15437/CG15154/CG8075	51
1	GO:0032990	cell part morphogenesis	61/604	455/11817	2.89e-12	2.88e-10	1.68e-10	CG5864/CG2125/CG5942/CG9659/CG17912/CG3696/CG12734/CG42616/CG4931/CG11680/CG9206/CG8479/CG7507/CG42797/CG42279/CG5206/CG43286/CG4792/CG9242/CG9696/CG2995/CG8651/CG1560/CG11199/CG12052/CG8789/CG3403/CG9063/CG1634/CG8104/CG1845/CG9495/CG8806/CG8114/CG32045/CG5000/CG5637/CG32156/CG18497/CG7893/CG4916/CG8002/CG4320/CG9774/CG10539/CG5092/CG5977/CG13531/CG1977/CG18214/CG4032/CG8874/CG44128/CG1228/CG619…	61
1	GO:0120039	plasma membrane bounded cell projection morphogenesis	60/604	444/11817	3.14e-12	3.01e-10	1.76e-10	CG5864/CG2125/CG5942/CG9659/CG17912/CG3696/CG12734/CG42616/CG4931/CG11680/CG9206/CG7507/CG42797/CG42279/CG5206/CG43286/CG4792/CG9242/CG9696/CG2995/CG8651/CG1560/CG11199/CG12052/CG8789/CG3403/CG9063/CG1634/CG8104/CG1845/CG9495/CG8806/CG8114/CG32045/CG5000/CG5637/CG32156/CG18497/CG7893/CG4916/CG8002/CG4320/CG9774/CG10539/CG5092/CG5977/CG13531/CG1977/CG18214/CG4032/CG8874/CG44128/CG1228/CG6190/CG342…	60
1	GO:0048858	cell projection morphogenesis	60/604	446/11817	3.81e-12	3.33e-10	1.94e-10	CG5864/CG2125/CG5942/CG9659/CG17912/CG3696/CG12734/CG42616/CG4931/CG11680/CG9206/CG7507/CG42797/CG42279/CG5206/CG43286/CG4792/CG9242/CG9696/CG2995/CG8651/CG1560/CG11199/CG12052/CG8789/CG3403/CG9063/CG1634/CG8104/CG1845/CG9495/CG8806/CG8114/CG32045/CG5000/CG5637/CG32156/CG18497/CG7893/CG4916/CG8002/CG4320/CG9774/CG10539/CG5092/CG5977/CG13531/CG1977/CG18214/CG4032/CG8874/CG44128/CG1228/CG6190/CG342…	60
1	GO:0050803	regulation of synapse structure or activity	35/604	178/11817	3.84e-12	3.33e-10	1.94e-10	CG1891/CG14026/CG3696/CG4931/CG3458/CG5753/CG42279/CG16932/CG6147/CG1560/CG8789/CG3403/CG8318/CG5637/CG7061/CG4006/CG8002/CG3269/CG4320/CG6811/CG4755/CG10539/CG5092/CG6410/CG5977/CG1977/CG10327/CG32067/CG18214/CG4032/CG44128/CG6190/CG43479/CG16757/CG14001	35
1	GO:0048589	developmental growth	53/604	365/11817	3.86e-12	3.33e-10	1.94e-10	CG3291/CG1891/CG14026/CG3696/CG11680/CG5753/CG9206/CG9484/CG16932/CG6147/CG43934/CG5517/CG1560/CG11199/CG5912/CG14228/CG8789/CG3403/CG8318/CG1634/CG5671/CG16975/CG33967/CG5637/CG32156/CG14472/CG4006/CG8002/CG9412/CG5588/CG4320/CG6811/CG4755/CG9774/CG10539/CG11228/CG5092/CG6410/CG5977/CG13531/CG5081/CG10327/CG32067/CG18214/CG4032/CG8874/CG44128/CG1228/CG6190/CG43479/CG32498/CG8075/CG14001	53
1	GO:0044265	cellular macromolecule catabolic process	62/604	471/11817	4.23e-12	3.52e-10	2.05e-10	CG3291/CG9198/CG32707/CG6171/CG9204/CG9791/CG6137/CG6303/CG34407/CG8426/CG31137/CG8610/CG1877/CG42616/CG12284/CG8947/CG4042/CG8357/CG5604/CG42797/CG11734/CG8184/CG32210/CG42279/CG4909/CG4244/CG9086/CG11874/CG4792/CG6311/CG6413/CG3428/CG10670/CG9373/CG5517/CG2331/CG9063/CG11486/CG32533/CG3158/CG9153/CG11513/CG1945/CG31992/CG14472/CG1559/CG2253/CG11228/CG5092/CG32743/CG10327/CG5798/CG1490/CG11070/C…	62
1	GO:0016569	covalent chromatin modification	37/604	201/11817	7.32e-12	5.9e-10	3.44e-10	CG1433/CG6964/CG5942/CG14670/CG17446/CG10542/CG9484/CG15835/CG5543/CG9242/CG9696/CG6170/CG3848/CG8887/CG12196/CG2995/CG13363/CG3307/CG1716/CG8651/CG1710/CG9088/CG6939/CG6284/CG32133/CG1845/CG8787/CG8165/CG9882/CG12340/CG6386/CG6535/CG17689/CG33554/CG1490/CG9007/CG33182	37
1	GO:0002065	columnar/cuboidal epithelial cell differentiation	50/604	341/11817	1.13e-11	8.8e-10	5.13e-10	CG4200/CG1891/CG2125/CG6137/CG31033/CG9659/CG14026/CG34407/CG3696/CG4931/CG12284/CG10379/CG6509/CG8014/CG15793/CG7507/CG8843/CG5341/CG6147/CG1560/CG1708/CG6498/CG13852/CG8104/CG5671/CG9495/CG3158/CG11513/CG6033/CG33967/CG6061/CG11375/CG7893/CG4916/CG7061/CG9412/CG5248/CG7210/CG11228/CG1977/CG12008/CG3172/CG3954/CG9311/CG1228/CG1782/CG15154/CG4013/CG8085/CG8075	50
1	GO:0035220	wing disc development	53/604	377/11817	1.38e-11	1.04e-09	6.03e-10	CG3291/CG1891/CG6964/CG2125/CG5942/CG14026/CG4122/CG6191/CG1049/CG3733/CG3696/CG4713/CG42616/CG42279/CG4244/CG9484/CG9696/CG2995/CG1716/CG1560/CG1708/CG32372/CG12052/CG14938/CG5912/CG9936/CG6498/CG8787/CG2041/CG3929/CG6033/CG32045/CG10293/CG11770/CG32156/CG3539/CG18497/CG6721/CG5588/CG9774/CG2910/CG6359/CG9126/CG33554/CG44128/CG5798/CG10392/CG33196/CG3988/CG15154/CG4013/CG7177/CG17657	53
1	GO:0045595	regulation of cell differentiation	57/604	424/11817	1.41e-11	1.04e-09	6.03e-10	CG4200/CG33106/CG2125/CG5942/CG6137/CG31033/CG6303/CG14026/CG7578/CG3696/CG1877/CG12284/CG10379/CG8014/CG5753/CG9206/CG7507/CG42797/CG42279/CG43286/CG6147/CG2995/CG1099/CG11199/CG9088/CG8491/CG14228/CG8104/CG31132/CG5671/CG3158/CG8114/CG32045/CG33967/CG32156/CG4916/CG4006/CG8002/CG6721/CG4320/CG9774/CG10539/CG2910/CG11228/CG5092/CG5977/CG10327/CG18214/CG3172/CG4032/CG44128/CG3954/CG9311/CG1228/CG…	57
1	GO:0051963	regulation of synapse assembly	27/604	115/11817	1.58e-11	1.13e-09	6.58e-10	CG1891/CG14026/CG3696/CG3458/CG5753/CG42279/CG16932/CG3403/CG8318/CG5637/CG4006/CG8002/CG4320/CG6811/CG4755/CG5092/CG6410/CG5977/CG1977/CG10327/CG32067/CG18214/CG4032/CG44128/CG6190/CG43479/CG16757	27
1	GO:0048638	regulation of developmental growth	39/604	227/11817	1.81e-11	1.25e-09	7.3e-10	CG3291/CG1891/CG14026/CG3696/CG5753/CG16932/CG6147/CG43934/CG5517/CG11199/CG14228/CG3403/CG8318/CG5671/CG33967/CG5637/CG4006/CG8002/CG9412/CG4320/CG6811/CG4755/CG9774/CG10539/CG11228/CG5092/CG6410/CG5977/CG1977/CG5081/CG10327/CG32067/CG18214/CG4032/CG44128/CG6190/CG43479/CG8075/CG14001	39
1	GO:0030707	ovarian follicle cell development	48/604	324/11817	2.05e-11	1.33e-09	7.73e-10	CG4200/CG1891/CG2125/CG6137/CG9659/CG14026/CG34407/CG3696/CG4931/CG12284/CG10379/CG6509/CG8014/CG15793/CG7507/CG8843/CG5341/CG1560/CG1708/CG6498/CG13852/CG8104/CG5671/CG9495/CG3158/CG11513/CG6033/CG33967/CG6061/CG11375/CG7893/CG4916/CG7061/CG9412/CG5248/CG7210/CG11228/CG1977/CG12008/CG3172/CG3954/CG9311/CG1228/CG1782/CG15154/CG4013/CG8085/CG8075	48
1	GO:0016570	histone modification	36/604	198/11817	2.06e-11	1.33e-09	7.73e-10	CG1433/CG6964/CG5942/CG14670/CG17446/CG10542/CG9484/CG15835/CG5543/CG9242/CG9696/CG6170/CG3848/CG8887/CG12196/CG2995/CG13363/CG3307/CG1716/CG8651/CG1710/CG9088/CG6939/CG6284/CG32133/CG1845/CG8787/CG8165/CG9882/CG6386/CG6535/CG17689/CG33554/CG1490/CG9007/CG33182	36
1	GO:0048667	cell morphogenesis involved in neuron differentiation	58/604	440/11817	2.07e-11	1.33e-09	7.73e-10	CG5864/CG2125/CG5942/CG9659/CG17912/CG3696/CG12734/CG42616/CG4931/CG11680/CG9206/CG7507/CG42797/CG42279/CG5206/CG43286/CG4792/CG9242/CG9696/CG2995/CG8651/CG1560/CG11199/CG12052/CG8789/CG9063/CG1634/CG8104/CG1845/CG9495/CG8806/CG8114/CG32045/CG5000/CG5637/CG32156/CG18497/CG7893/CG8002/CG4320/CG9774/CG10539/CG5092/CG5977/CG13531/CG1977/CG18214/CG4032/CG8874/CG44128/CG1228/CG6190/CG3421/CG32498/CG10…	58
1	GO:0002066	columnar/cuboidal epithelial cell development	48/604	325/11817	2.29e-11	1.37e-09	8e-10	CG4200/CG1891/CG2125/CG6137/CG9659/CG14026/CG34407/CG3696/CG4931/CG12284/CG10379/CG6509/CG8014/CG15793/CG7507/CG8843/CG5341/CG1560/CG1708/CG6498/CG13852/CG8104/CG5671/CG9495/CG3158/CG11513/CG6033/CG33967/CG6061/CG11375/CG7893/CG4916/CG7061/CG9412/CG5248/CG7210/CG11228/CG1977/CG12008/CG3172/CG3954/CG9311/CG1228/CG1782/CG15154/CG4013/CG8085/CG8075	48
1	GO:0050808	synapse organization	45/604	292/11817	2.31e-11	1.37e-09	8e-10	CG1891/CG14026/CG3696/CG4931/CG3458/CG5753/CG42279/CG16932/CG6147/CG1560/CG10566/CG11199/CG8789/CG3403/CG6827/CG9063/CG8318/CG1634/CG5637/CG6103/CG4006/CG8002/CG3269/CG2253/CG4320/CG6811/CG4755/CG10539/CG5092/CG32743/CG6410/CG5977/CG1977/CG10327/CG32067/CG18214/CG4032/CG44128/CG6190/CG43479/CG16757/CG43073/CG7549/CG10107/CG14001	45
1	GO:0002064	epithelial cell development	51/604	359/11817	2.31e-11	1.37e-09	8e-10	CG4200/CG1891/CG2125/CG6137/CG9659/CG14026/CG17947/CG34407/CG3696/CG4931/CG12284/CG10379/CG6509/CG8014/CG15793/CG7507/CG8843/CG5341/CG1560/CG1708/CG6498/CG13852/CG8104/CG5671/CG9495/CG3158/CG11513/CG6033/CG33967/CG6061/CG11375/CG7893/CG4916/CG7061/CG9412/CG5248/CG9774/CG7210/CG11228/CG1977/CG12008/CG3172/CG4032/CG3954/CG9311/CG1228/CG1782/CG15154/CG4013/CG8085/CG8075	51
1	GO:0001654	eye development	53/604	388/11817	4.18e-11	2.32e-09	1.35e-09	CG4200/CG1891/CG9006/CG9198/CG33106/CG5864/CG6964/CG2125/CG14026/CG1049/CG9012/CG4713/CG4931/CG12284/CG15793/CG9206/CG8479/CG5341/CG3033/CG3848/CG8651/CG11199/CG12052/CG5912/CG8491/CG9936/CG14228/CG9063/CG7036/CG5671/CG9495/CG6315/CG1945/CG6033/CG32045/CG33967/CG32156/CG18497/CG7893/CG6721/CG9412/CG5588/CG9774/CG2910/CG11228/CG4032/CG44128/CG3954/CG15437/CG15154/CG8075/CG1709/CG14001	53
1	GO:0048880	sensory system development	53/604	388/11817	4.18e-11	2.32e-09	1.35e-09	CG4200/CG1891/CG9006/CG9198/CG33106/CG5864/CG6964/CG2125/CG14026/CG1049/CG9012/CG4713/CG4931/CG12284/CG15793/CG9206/CG8479/CG5341/CG3033/CG3848/CG8651/CG11199/CG12052/CG5912/CG8491/CG9936/CG14228/CG9063/CG7036/CG5671/CG9495/CG6315/CG1945/CG6033/CG32045/CG33967/CG32156/CG18497/CG7893/CG6721/CG9412/CG5588/CG9774/CG2910/CG11228/CG4032/CG44128/CG3954/CG15437/CG15154/CG8075/CG1709/CG14001	53
1	GO:0150063	visual system development	53/604	388/11817	4.18e-11	2.32e-09	1.35e-09	CG4200/CG1891/CG9006/CG9198/CG33106/CG5864/CG6964/CG2125/CG14026/CG1049/CG9012/CG4713/CG4931/CG12284/CG15793/CG9206/CG8479/CG5341/CG3033/CG3848/CG8651/CG11199/CG12052/CG5912/CG8491/CG9936/CG14228/CG9063/CG7036/CG5671/CG9495/CG6315/CG1945/CG6033/CG32045/CG33967/CG32156/CG18497/CG7893/CG6721/CG9412/CG5588/CG9774/CG2910/CG11228/CG4032/CG44128/CG3954/CG15437/CG15154/CG8075/CG1709/CG14001	53
1	GO:0060562	epithelial tube morphogenesis	59/604	462/11817	5.09e-11	2.76e-09	1.61e-09	CG3291/CG1891/CG6964/CG5942/CG14026/CG7230/CG4122/CG6191/CG1049/CG3733/CG3696/CG4713/CG5146/CG42616/CG12284/CG10379/CG15793/CG42279/CG4244/CG9484/CG8843/CG1560/CG1708/CG32372/CG12052/CG14938/CG5912/CG8491/CG9936/CG1634/CG8787/CG9097/CG2041/CG8114/CG6033/CG32045/CG10293/CG32156/CG5851/CG11375/CG18497/CG6721/CG5588/CG9100/CG6811/CG6477/CG4755/CG9774/CG5092/CG9126/CG18214/CG44128/CG5798/CG33196/CG14…	59
1	GO:0000904	cell morphogenesis involved in differentiation	61/604	487/11817	5.27e-11	2.8e-09	1.63e-09	CG5864/CG2125/CG5942/CG9659/CG17912/CG17947/CG3696/CG12734/CG42616/CG4931/CG11680/CG9206/CG7507/CG42797/CG42279/CG5206/CG43286/CG4792/CG9242/CG9696/CG2995/CG8651/CG1560/CG11199/CG12052/CG8789/CG7466/CG9063/CG1634/CG8104/CG1845/CG9495/CG8806/CG8114/CG32045/CG5000/CG5637/CG32156/CG18497/CG7893/CG8002/CG4320/CG9774/CG10539/CG5092/CG5977/CG13531/CG1977/CG18214/CG4032/CG8874/CG44128/CG1228/CG6190/CG33…	61
1	GO:0048737	imaginal disc-derived appendage development	48/604	333/11817	5.49e-11	2.8e-09	1.63e-09	CG3291/CG1891/CG6964/CG5942/CG14026/CG4122/CG6191/CG1049/CG3733/CG3696/CG4713/CG5146/CG42616/CG12284/CG42279/CG4244/CG8651/CG1560/CG1708/CG32372/CG12052/CG14938/CG5912/CG8491/CG9936/CG8787/CG2041/CG6033/CG32045/CG10293/CG32156/CG11375/CG18497/CG6721/CG5588/CG6811/CG6477/CG4755/CG9774/CG9126/CG18214/CG44128/CG5798/CG33196/CG1412/CG15154/CG12238/CG17657	48
1	GO:0007560	imaginal disc morphogenesis	53/604	391/11817	5.61e-11	2.8e-09	1.63e-09	CG3291/CG1891/CG6964/CG5942/CG14026/CG4122/CG6191/CG1049/CG3733/CG3696/CG4713/CG5146/CG42616/CG12284/CG10379/CG42279/CG4244/CG9484/CG1560/CG1708/CG32372/CG12052/CG14938/CG5912/CG8491/CG9936/CG1634/CG8787/CG9097/CG2041/CG6033/CG32045/CG10293/CG32156/CG5851/CG11375/CG18497/CG6721/CG5588/CG9100/CG6811/CG6477/CG4755/CG9774/CG9126/CG18214/CG44128/CG5798/CG33196/CG1412/CG15154/CG12238/CG17657	53
1	GO:0048563	post-embryonic animal organ morphogenesis	53/604	391/11817	5.61e-11	2.8e-09	1.63e-09	CG3291/CG1891/CG6964/CG5942/CG14026/CG4122/CG6191/CG1049/CG3733/CG3696/CG4713/CG5146/CG42616/CG12284/CG10379/CG42279/CG4244/CG9484/CG1560/CG1708/CG32372/CG12052/CG14938/CG5912/CG8491/CG9936/CG1634/CG8787/CG9097/CG2041/CG6033/CG32045/CG10293/CG32156/CG5851/CG11375/CG18497/CG6721/CG5588/CG9100/CG6811/CG6477/CG4755/CG9774/CG9126/CG18214/CG44128/CG5798/CG33196/CG1412/CG15154/CG12238/CG17657	53
1	GO:0048584	positive regulation of response to stimulus	60/604	476/11817	5.92e-11	2.9e-09	1.69e-09	CG40494/CG2125/CG6137/CG3615/CG14026/CG12284/CG10379/CG12737/CG15793/CG5407/CG9484/CG15609/CG40129/CG8890/CG9242/CG30440/CG6147/CG4201/CG5517/CG8110/CG8491/CG9936/CG14228/CG4241/CG8789/CG7097/CG3403/CG2160/CG32133/CG31132/CG9153/CG10520/CG3929/CG6033/CG33967/CG45019/CG18497/CG7893/CG4006/CG8002/CG5588/CG4320/CG9774/CG10539/CG2910/CG11228/CG5092/CG5977/CG9415/CG18214/CG44128/CG9311/CG5798/CG1490/C…	60
1	GO:0065009	regulation of molecular function	55/604	417/11817	6.95e-11	3.34e-09	1.94e-09	CG40494/CG7158/CG9148/CG42616/CG12284/CG10379/CG12737/CG11680/CG15793/CG14211/CG42797/CG42279/CG10610/CG9242/CG1657/CG6147/CG5748/CG1099/CG8110/CG1708/CG9453/CG6498/CG8789/CG7097/CG9063/CG8318/CG8104/CG31132/CG5671/CG8787/CG2478/CG8114/CG9025/CG32045/CG3508/CG7893/CG7112/CG7061/CG5521/CG8002/CG6721/CG4320/CG4755/CG11228/CG17509/CG6410/CG9126/CG8243/CG6623/CG1490/CG1412/CG3421/CG3825/CG7177/CG8085	55
1	GO:0045664	regulation of neuron differentiation	33/604	177/11817	7.18e-11	3.38e-09	1.97e-09	CG4200/CG7578/CG1877/CG9206/CG7507/CG42797/CG42279/CG2995/CG11199/CG8104/CG31132/CG5671/CG8114/CG32045/CG32156/CG4916/CG4006/CG8002/CG6721/CG4320/CG9774/CG10539/CG5092/CG5977/CG10327/CG18214/CG3172/CG4032/CG44128/CG3954/CG9311/CG15154/CG8075	33
1	GO:0051094	positive regulation of developmental process	41/604	259/11817	7.85e-11	3.63e-09	2.11e-09	CG3291/CG1891/CG2125/CG14026/CG7578/CG3696/CG1877/CG12284/CG10379/CG3458/CG8014/CG5753/CG9206/CG8479/CG7507/CG42279/CG2995/CG43934/CG1560/CG1099/CG8318/CG8104/CG4006/CG8002/CG6721/CG4320/CG6811/CG4755/CG10539/CG5092/CG6410/CG5977/CG10327/CG32067/CG18214/CG3172/CG44128/CG9311/CG15437/CG8075/CG14001	41
1	GO:0048736	appendage development	48/604	337/11817	8.4e-11	3.81e-09	2.22e-09	CG3291/CG1891/CG6964/CG5942/CG14026/CG4122/CG6191/CG1049/CG3733/CG3696/CG4713/CG5146/CG42616/CG12284/CG42279/CG4244/CG8651/CG1560/CG1708/CG32372/CG12052/CG14938/CG5912/CG8491/CG9936/CG8787/CG2041/CG6033/CG32045/CG10293/CG32156/CG11375/CG18497/CG6721/CG5588/CG6811/CG6477/CG4755/CG9774/CG9126/CG18214/CG44128/CG5798/CG33196/CG1412/CG15154/CG12238/CG17657	48
1	GO:0035114	imaginal disc-derived appendage morphogenesis	47/604	326/11817	8.74e-11	3.9e-09	2.27e-09	CG3291/CG1891/CG6964/CG5942/CG14026/CG4122/CG6191/CG1049/CG3733/CG3696/CG4713/CG5146/CG42616/CG12284/CG42279/CG4244/CG1560/CG1708/CG32372/CG12052/CG14938/CG5912/CG8491/CG9936/CG8787/CG2041/CG6033/CG32045/CG10293/CG32156/CG11375/CG18497/CG6721/CG5588/CG6811/CG6477/CG4755/CG9774/CG9126/CG18214/CG44128/CG5798/CG33196/CG1412/CG15154/CG12238/CG17657	47
1	GO:0035120	post-embryonic appendage morphogenesis	46/604	317/11817	1.12e-10	4.91e-09	2.86e-09	CG3291/CG1891/CG6964/CG5942/CG14026/CG4122/CG6191/CG1049/CG3733/CG3696/CG4713/CG5146/CG42616/CG42279/CG4244/CG1560/CG1708/CG32372/CG12052/CG14938/CG5912/CG8491/CG9936/CG8787/CG2041/CG6033/CG32045/CG10293/CG32156/CG11375/CG18497/CG6721/CG5588/CG6811/CG6477/CG4755/CG9774/CG9126/CG18214/CG44128/CG5798/CG33196/CG1412/CG15154/CG12238/CG17657	46
1	GO:0035107	appendage morphogenesis	47/604	329/11817	1.2e-10	5.18e-09	3.02e-09	CG3291/CG1891/CG6964/CG5942/CG14026/CG4122/CG6191/CG1049/CG3733/CG3696/CG4713/CG5146/CG42616/CG12284/CG42279/CG4244/CG1560/CG1708/CG32372/CG12052/CG14938/CG5912/CG8491/CG9936/CG8787/CG2041/CG6033/CG32045/CG10293/CG32156/CG11375/CG18497/CG6721/CG5588/CG6811/CG6477/CG4755/CG9774/CG9126/CG18214/CG44128/CG5798/CG33196/CG1412/CG15154/CG12238/CG17657	47
1	GO:0048749	compound eye development	50/604	364/11817	1.25e-10	5.31e-09	3.09e-09	CG4200/CG1891/CG9006/CG9198/CG33106/CG5864/CG14026/CG1049/CG9012/CG4713/CG4931/CG12284/CG15793/CG9206/CG8479/CG5341/CG3033/CG3848/CG11199/CG12052/CG5912/CG8491/CG9936/CG14228/CG9063/CG7036/CG5671/CG9495/CG6315/CG1945/CG6033/CG32045/CG33967/CG32156/CG18497/CG7893/CG6721/CG9412/CG5588/CG9774/CG2910/CG11228/CG4032/CG44128/CG3954/CG15437/CG15154/CG8075/CG1709/CG14001	50
1	GO:0007423	sensory organ development	59/604	474/11817	1.44e-10	6e-09	3.49e-09	CG4200/CG1891/CG9006/CG9198/CG33106/CG5864/CG6964/CG2125/CG14026/CG1049/CG9012/CG4713/CG42616/CG4931/CG12284/CG15793/CG9206/CG8479/CG15609/CG3845/CG5341/CG3033/CG3848/CG8651/CG11199/CG12052/CG5912/CG8491/CG9936/CG14228/CG9063/CG7036/CG5671/CG8787/CG9495/CG6315/CG1945/CG6033/CG32045/CG33967/CG32156/CG18497/CG7893/CG6721/CG9412/CG5588/CG9774/CG2910/CG11228/CG9126/CG3172/CG4032/CG44128/CG3954/CG1543…	59
1	GO:0035069	larval midgut histolysis	13/604	27/11817	1.48e-10	6.06e-09	3.53e-09	CG7053/CG31033/CG1241/CG3615/CG32672/CG6147/CG31132/CG5671/CG9746/CG4320/CG5092/CG1782/CG5489	13
1	GO:0051240	positive regulation of multicellular organismal process	41/604	265/11817	1.63e-10	6.55e-09	3.82e-09	CG4200/CG3291/CG1891/CG14026/CG7578/CG3696/CG1877/CG12284/CG10379/CG3458/CG8014/CG5753/CG9206/CG7507/CG42279/CG2995/CG11324/CG43934/CG1560/CG1099/CG8318/CG8104/CG4006/CG8002/CG6721/CG4320/CG6811/CG4755/CG10539/CG5092/CG6410/CG5977/CG10327/CG32067/CG18214/CG3172/CG44128/CG9311/CG15437/CG8075/CG14001	41
1	GO:0010647	positive regulation of cell communication	52/604	397/11817	3.06e-10	1.19e-08	6.95e-09	CG40494/CG2125/CG3615/CG14026/CG12284/CG10379/CG15793/CG5407/CG9484/CG15609/CG40129/CG8890/CG9242/CG30440/CG6147/CG8110/CG8491/CG9936/CG14228/CG8789/CG7097/CG3403/CG2160/CG31132/CG9153/CG6605/CG3929/CG6033/CG33967/CG45019/CG18497/CG7893/CG4006/CG8002/CG4755/CG2910/CG11228/CG5092/CG6359/CG5977/CG1977/CG9415/CG18214/CG44128/CG9311/CG5798/CG1490/CG10392/CG31716/CG8146/CG10637/CG7177	52
1	GO:0023056	positive regulation of signaling	52/604	397/11817	3.06e-10	1.19e-08	6.95e-09	CG40494/CG2125/CG3615/CG14026/CG12284/CG10379/CG15793/CG5407/CG9484/CG15609/CG40129/CG8890/CG9242/CG30440/CG6147/CG8110/CG8491/CG9936/CG14228/CG8789/CG7097/CG3403/CG2160/CG31132/CG9153/CG6605/CG3929/CG6033/CG33967/CG45019/CG18497/CG7893/CG4006/CG8002/CG4755/CG2910/CG11228/CG5092/CG6359/CG5977/CG1977/CG9415/CG18214/CG44128/CG9311/CG5798/CG1490/CG10392/CG31716/CG8146/CG10637/CG7177	52
1	GO:0048569	post-embryonic animal organ development	56/604	454/11817	6.18e-10	2.37e-08	1.38e-08	CG3291/CG1891/CG6964/CG5942/CG14026/CG4122/CG6191/CG1049/CG3733/CG3696/CG4713/CG5146/CG42616/CG12284/CG10379/CG42279/CG4244/CG9484/CG1560/CG1708/CG32372/CG12052/CG14938/CG5912/CG9088/CG8491/CG9936/CG1634/CG8787/CG10520/CG9097/CG2041/CG6033/CG32045/CG10293/CG32156/CG5851/CG11375/CG18497/CG6721/CG5588/CG9100/CG6811/CG6477/CG4755/CG9774/CG5092/CG9126/CG18214/CG44128/CG5798/CG33196/CG1412/CG15154/CG1…	56
1	GO:0051129	negative regulation of cellular component organization	30/604	162/11817	6.31e-10	2.39e-08	1.39e-08	CG33106/CG17912/CG9484/CG8887/CG3307/CG1569/CG2072/CG3403/CG8318/CG8274/CG5671/CG5637/CG11375/CG18729/CG4006/CG4320/CG6811/CG4755/CG17509/CG5977/CG1977/CG10327/CG3172/CG4032/CG44128/CG6190/CG43479/CG16757/CG12238/CG8573	30
1	GO:0008582	regulation of synaptic growth at neuromuscular junction	24/604	108/11817	7.23e-10	2.65e-08	1.54e-08	CG1891/CG14026/CG3696/CG5753/CG16932/CG3403/CG8318/CG5637/CG4006/CG8002/CG4320/CG6811/CG4755/CG5092/CG6410/CG5977/CG1977/CG10327/CG32067/CG18214/CG4032/CG44128/CG6190/CG43479	24
1	GO:0007173	epidermal growth factor receptor signaling pathway	18/604	61/11817	7.37e-10	2.65e-08	1.54e-08	CG4200/CG6964/CG15793/CG7097/CG2160/CG7036/CG11621/CG6033/CG8384/CG18497/CG7893/CG6721/CG8948/CG44128/CG3954/CG9311/CG1228/CG15154	18
1	GO:0038127	ERBB signaling pathway	18/604	61/11817	7.37e-10	2.65e-08	1.54e-08	CG4200/CG6964/CG15793/CG7097/CG2160/CG7036/CG11621/CG6033/CG8384/CG18497/CG7893/CG6721/CG8948/CG44128/CG3954/CG9311/CG1228/CG15154	18
1	GO:0000278	mitotic cell cycle	59/604	494/11817	7.42e-10	2.65e-08	1.54e-08	CG9198/CG32707/CG14444/CG8465/CG2125/CG5942/CG6137/CG17912/CG8610/CG4713/CG31989/CG10223/CG17436/CG15793/CG7134/CG9206/CG7507/CG4792/CG10811/CG8843/CG6413/CG3326/CG9201/CG12090/CG9433/CG9373/CG1569/CG2331/CG14938/CG7337/CG2072/CG3403/CG6939/CG8104/CG8274/CG1830/CG8787/CG3158/CG8114/CG5000/CG18729/CG6721/CG4320/CG9774/CG8597/CG5092/CG7186/CG6386/CG2890/CG6535/CG11788/CG17509/CG5977/CG33554/CG9856/…	59
1	GO:0050767	regulation of neurogenesis	39/604	258/11817	9.24e-10	3.25e-08	1.89e-08	CG4200/CG5942/CG7578/CG1877/CG9206/CG7507/CG42797/CG42279/CG2995/CG1099/CG11199/CG8491/CG14228/CG8104/CG31132/CG5671/CG8114/CG32045/CG33967/CG32156/CG4916/CG4006/CG8002/CG6721/CG4320/CG9774/CG10539/CG11228/CG5092/CG5977/CG10327/CG18214/CG3172/CG4032/CG44128/CG3954/CG9311/CG15154/CG8075	39
1	GO:0016197	endosomal transport	23/604	101/11817	9.81e-10	3.4e-08	1.98e-08	CG10986/CG4713/CG8843/CG5341/CG4780/CG10103/CG14228/CG6939/CG9063/CG7956/CG6811/CG5092/CG2774/CG6359/CG12008/CG6623/CG9311/CG12230/CG5127/CG10144/CG6637/CG13957/CG15667	23
1	GO:0007264	small GTPase mediated signal transduction	32/604	186/11817	1.18e-09	4.03e-08	2.35e-08	CG40494/CG7158/CG7578/CG10379/CG42533/CG12737/CG5407/CG1657/CG30440/CG3711/CG3403/CG6939/CG9063/CG8318/CG8114/CG6033/CG6607/CG7893/CG5521/CG9412/CG5588/CG3269/CG9100/CG6811/CG6477/CG8948/CG9774/CG18214/CG1782/CG4903/CG1412/CG31037	32
1	GO:0006468	protein phosphorylation	53/604	425/11817	1.24e-09	4.17e-08	2.43e-08	CG4200/CG43741/CG1891/CG3615/CG14026/CG4122/CG7597/CG10379/CG15793/CG14211/CG1609/CG40129/CG4201/CG1099/CG8110/CG14228/CG6498/CG8789/CG7097/CG1973/CG5671/CG9746/CG1830/CG6033/CG32045/CG3508/CG45019/CG7893/CG33114/CG4006/CG8002/CG5588/CG4320/CG9774/CG10539/CG11228/CG17528/CG5092/CG7186/CG4290/CG32743/CG6386/CG6535/CG8485/CG9856/CG4032/CG8874/CG44128/CG1228/CG11533/CG15154/CG10637/CG7177	53
1	GO:0007265	Ras protein signal transduction	30/604	167/11817	1.35e-09	4.49e-08	2.62e-08	CG40494/CG7158/CG7578/CG10379/CG42533/CG12737/CG5407/CG1657/CG30440/CG3711/CG3403/CG6939/CG9063/CG8318/CG8114/CG6033/CG6607/CG7893/CG9412/CG5588/CG3269/CG9100/CG6811/CG8948/CG9774/CG18214/CG1782/CG4903/CG1412/CG31037	30
1	GO:0090130	tissue migration	31/604	177/11817	1.37e-09	4.49e-08	2.62e-08	CG4200/CG9659/CG7230/CG3696/CG12734/CG4931/CG12284/CG10379/CG6509/CG8014/CG15793/CG7507/CG8843/CG5341/CG1560/CG6498/CG8104/CG8114/CG6033/CG33967/CG7893/CG7061/CG4006/CG7210/CG11228/CG3172/CG3954/CG1228/CG15154/CG8085/CG8075	31
1	GO:0016477	cell migration	43/604	307/11817	1.43e-09	4.63e-08	2.7e-08	CG4200/CG9659/CG14026/CG7230/CG3696/CG4931/CG12284/CG10379/CG6509/CG8014/CG15793/CG7507/CG8843/CG5341/CG8651/CG1560/CG6498/CG7466/CG8104/CG5671/CG11621/CG1945/CG8114/CG6033/CG10293/CG33967/CG5637/CG7893/CG7061/CG4006/CG5588/CG7210/CG11228/CG5977/CG3172/CG4032/CG44128/CG3954/CG1228/CG3322/CG15154/CG8085/CG8075	43
1	GO:0016071	mRNA metabolic process	52/604	415/11817	1.51e-09	4.83e-08	2.82e-08	CG3291/CG14637/CG9791/CG6137/CG34407/CG8426/CG31137/CG8610/CG7698/CG7185/CG9213/CG11680/CG6311/CG8912/CG9696/CG9373/CG1664/CG11486/CG1965/CG2926/CG9854/CG12085/CG1646/CG8877/CG6315/CG32533/CG3158/CG11513/CG31992/CG10293/CG5637/CG3019/CG7564/CG9412/CG1559/CG2253/CG1474/CG31368/CG4119/CG10084/CG44249/CG8597/CG2910/CG32743/CG10327/CG8614/CG8749/CG6686/CG10228/CG4291/CG5720/CG6694	52
1	GO:0007416	synapse assembly	30/604	168/11817	1.57e-09	4.95e-08	2.89e-08	CG1891/CG14026/CG3696/CG3458/CG5753/CG42279/CG16932/CG11199/CG3403/CG6827/CG8318/CG5637/CG4006/CG8002/CG4320/CG6811/CG4755/CG10539/CG5092/CG6410/CG5977/CG10327/CG32067/CG18214/CG4032/CG44128/CG6190/CG43479/CG16757/CG7549	30
1	GO:1904396	regulation of neuromuscular junction development	24/604	112/11817	1.59e-09	4.95e-08	2.89e-08	CG1891/CG14026/CG3696/CG5753/CG16932/CG3403/CG8318/CG5637/CG4006/CG8002/CG4320/CG6811/CG4755/CG5092/CG6410/CG5977/CG1977/CG10327/CG32067/CG18214/CG4032/CG44128/CG6190/CG43479	24
1	GO:0090132	epithelium migration	30/604	169/11817	1.82e-09	5.6e-08	3.26e-08	CG4200/CG9659/CG7230/CG3696/CG12734/CG4931/CG12284/CG10379/CG6509/CG8014/CG15793/CG7507/CG8843/CG5341/CG1560/CG6498/CG8104/CG6033/CG33967/CG7893/CG7061/CG4006/CG7210/CG11228/CG3172/CG3954/CG1228/CG15154/CG8085/CG8075	30
1	GO:0050790	regulation of catalytic activity	46/604	345/11817	1.91e-09	5.81e-08	3.38e-08	CG40494/CG7158/CG9148/CG42616/CG12284/CG10379/CG12737/CG11680/CG15793/CG14211/CG10610/CG9242/CG1657/CG6147/CG1099/CG8110/CG9453/CG6498/CG8789/CG7097/CG9063/CG8318/CG8104/CG5671/CG8787/CG2478/CG8114/CG9025/CG32045/CG3508/CG7893/CG7112/CG7061/CG5521/CG8002/CG6721/CG4320/CG4755/CG11228/CG6410/CG8243/CG6623/CG1412/CG3421/CG3825/CG8085	46
1	GO:0001667	ameboidal-type cell migration	32/604	190/11817	2.04e-09	6.15e-08	3.58e-08	CG4200/CG9659/CG7230/CG3696/CG4931/CG12284/CG10379/CG6509/CG8014/CG15793/CG7507/CG8843/CG5341/CG1560/CG6498/CG8104/CG8114/CG6033/CG10293/CG33967/CG7893/CG7061/CG4006/CG5588/CG7210/CG11228/CG3172/CG3954/CG1228/CG15154/CG8085/CG8075	32
1	GO:0016236	macroautophagy	21/604	88/11817	2.13e-09	6.32e-08	3.68e-08	CG7053/CG31033/CG1241/CG3615/CG6303/CG4428/CG14299/CG32672/CG2331/CG6939/CG9746/CG6355/CG10539/CG10360/CG5092/CG8793/CG5489/CG32113/CG12230/CG7146/CG1709	21
1	GO:0061564	axon development	46/604	347/11817	2.3e-09	6.76e-08	3.94e-08	CG5864/CG5942/CG9659/CG3696/CG42616/CG4931/CG11680/CG9206/CG42279/CG5206/CG9242/CG8651/CG1560/CG11199/CG12052/CG8789/CG9063/CG1634/CG8104/CG1845/CG5671/CG9495/CG8114/CG5000/CG32156/CG18497/CG7893/CG4006/CG4320/CG9774/CG10539/CG5092/CG5977/CG13531/CG1977/CG18214/CG4032/CG8874/CG44128/CG1228/CG3421/CG32498/CG7177/CG10107/CG8075/CG14001	46
1	GO:0043087	regulation of GTPase activity	21/604	89/11817	2.65e-09	7.67e-08	4.47e-08	CG40494/CG7158/CG10379/CG12737/CG1657/CG6147/CG9063/CG8318/CG2478/CG8114/CG7893/CG7112/CG7061/CG5521/CG6721/CG4755/CG8243/CG6623/CG1412/CG3421/CG8085	21
1	GO:0040029	regulation of gene expression, epigenetic	32/604	192/11817	2.67e-09	7.67e-08	4.47e-08	CG3291/CG6137/CG9148/CG10223/CG11680/CG4792/CG9696/CG8887/CG12196/CG13363/CG14938/CG6498/CG6284/CG8274/CG16975/CG6315/CG3158/CG8165/CG11513/CG7439/CG31992/CG11375/CG4916/CG10535/CG12340/CG6535/CG8591/CG1490/CG9007/CG8677/CG12238/CG8573	32
1	GO:0009967	positive regulation of signal transduction	47/604	364/11817	3.64e-09	1.03e-07	6.02e-08	CG40494/CG2125/CG3615/CG14026/CG12284/CG10379/CG15793/CG5407/CG9484/CG15609/CG40129/CG8890/CG9242/CG30440/CG6147/CG8110/CG8491/CG9936/CG14228/CG8789/CG7097/CG3403/CG2160/CG31132/CG9153/CG3929/CG6033/CG33967/CG45019/CG18497/CG7893/CG4006/CG8002/CG2910/CG11228/CG5092/CG9415/CG18214/CG44128/CG9311/CG5798/CG1490/CG10392/CG31716/CG8146/CG10637/CG7177	47
1	GO:0008219	cell death	47/604	368/11817	5.2e-09	1.46e-07	8.5e-08	CG3291/CG33106/CG6582/CG34422/CG7053/CG31033/CG1241/CG3615/CG6303/CG9012/CG5146/CG1877/CG42616/CG3313/CG12284/CG8357/CG8479/CG4909/CG4792/CG32672/CG1708/CG12052/CG8491/CG14228/CG7097/CG13852/CG31132/CG5671/CG9746/CG7003/CG10520/CG33967/CG45019/CG5637/CG4006/CG4320/CG11228/CG5092/CG6535/CG10327/CG3954/CG1782/CG5489/CG15437/CG10107/CG6637/CG12190	47
1	GO:0010631	epithelial cell migration	29/604	168/11817	6.6e-09	1.8e-07	1.05e-07	CG4200/CG9659/CG7230/CG3696/CG4931/CG12284/CG10379/CG6509/CG8014/CG15793/CG7507/CG8843/CG5341/CG1560/CG6498/CG8104/CG6033/CG33967/CG7893/CG7061/CG4006/CG7210/CG11228/CG3172/CG3954/CG1228/CG15154/CG8085/CG8075	29
1	GO:0016458	gene silencing	32/604	199/11817	6.64e-09	1.8e-07	1.05e-07	CG3291/CG10986/CG6137/CG10223/CG4792/CG9696/CG12855/CG9770/CG12196/CG13363/CG14938/CG6284/CG9495/CG16975/CG6315/CG3158/CG8165/CG11513/CG7439/CG31992/CG11375/CG4916/CG12340/CG6535/CG1490/CG4771/CG9007/CG31037/CG8677/CG12238/CG8573/CG3941	32
1	GO:0045934	negative regulation of nucleobase-containing compound metabolic process	52/604	433/11817	6.67e-09	1.8e-07	1.05e-07	CG6964/CG6137/CG8625/CG3696/CG4713/CG31989/CG10223/CG15835/CG8912/CG5748/CG12196/CG13363/CG43934/CG14938/CG6284/CG1965/CG8787/CG9495/CG16975/CG6315/CG3158/CG7003/CG8165/CG7439/CG12236/CG8384/CG3508/CG6061/CG5637/CG11375/CG3647/CG12340/CG10084/CG6535/CG10327/CG30085/CG8591/CG32067/CG8749/CG1490/CG4903/CG9007/CG2199/CG1244/CG12299/CG4013/CG8677/CG12238/CG33182/CG5720/CG8573/CG9932	52
1	GO:0010623	programmed cell death involved in cell development	22/604	102/11817	6.72e-09	1.8e-07	1.05e-07	CG7053/CG31033/CG1241/CG3615/CG6303/CG9012/CG5146/CG3313/CG12284/CG8357/CG32672/CG12052/CG8491/CG14228/CG31132/CG9746/CG4320/CG11228/CG5092/CG1782/CG5489/CG15437	22
1	GO:0035096	larval midgut cell programmed cell death	11/604	24/11817	7.72e-09	2.05e-07	1.19e-07	CG7053/CG31033/CG1241/CG3615/CG32672/CG31132/CG9746/CG4320/CG5092/CG1782/CG5489	11
1	GO:0051056	regulation of small GTPase mediated signal transduction	22/604	103/11817	8.14e-09	2.13e-07	1.24e-07	CG40494/CG7158/CG7578/CG10379/CG42533/CG12737/CG5407/CG1657/CG30440/CG3711/CG3403/CG6939/CG9063/CG8318/CG8114/CG7893/CG5521/CG6477/CG18214/CG1782/CG4903/CG31037	22
1	GO:0031399	regulation of protein modification process	42/604	313/11817	8.18e-09	2.13e-07	1.24e-07	CG4200/CG8465/CG6964/CG3615/CG4122/CG5366/CG12284/CG10379/CG15793/CG14211/CG9484/CG32672/CG5543/CG30496/CG3848/CG8887/CG2995/CG3307/CG1099/CG8110/CG14228/CG8789/CG7097/CG5671/CG6033/CG9025/CG32045/CG3508/CG45019/CG7893/CG8002/CG4320/CG9774/CG11228/CG5092/CG9856/CG44128/CG9007/CG15154/CG3825/CG12230/CG14001	42
1	GO:0000070	mitotic sister chromatid segregation	23/604	112/11817	8.29e-09	2.13e-07	1.24e-07	CG9198/CG32707/CG14444/CG6137/CG17912/CG31989/CG10223/CG17436/CG9206/CG7507/CG3326/CG1569/CG2072/CG8104/CG8274/CG3158/CG5000/CG18729/CG9774/CG6386/CG11788/CG17509/CG5977	23
1	GO:0048469	cell maturation	30/604	180/11817	8.44e-09	2.15e-07	1.25e-07	CG6137/CG9659/CG7578/CG3696/CG9012/CG1877/CG17436/CG5753/CG7507/CG4051/CG43286/CG9201/CG9373/CG14228/CG8811/CG9746/CG3158/CG11513/CG6605/CG5000/CG8683/CG5637/CG5248/CG9774/CG1977/CG43227/CG9311/CG5798/CG1782/CG6637	30
1	GO:0009994	oocyte differentiation	28/604	160/11817	8.81e-09	2.22e-07	1.29e-07	CG6137/CG9659/CG9012/CG5753/CG7507/CG4051/CG43286/CG4792/CG8843/CG9201/CG7972/CG9373/CG14228/CG8811/CG8104/CG3158/CG11513/CG6605/CG32045/CG5000/CG8683/CG5637/CG5248/CG9774/CG1977/CG43227/CG4903/CG6637	28
1	GO:0006914	autophagy	30/604	181/11817	9.64e-09	2.38e-07	1.39e-07	CG33106/CG7053/CG31033/CG1241/CG3615/CG6303/CG9012/CG7185/CG4428/CG6194/CG14299/CG32672/CG6147/CG2331/CG6939/CG5671/CG9746/CG6355/CG4320/CG10539/CG10360/CG5092/CG8793/CG1782/CG5489/CG31037/CG32113/CG12230/CG7146/CG1709	30
1	GO:0061919	process utilizing autophagic mechanism	30/604	181/11817	9.64e-09	2.38e-07	1.39e-07	CG33106/CG7053/CG31033/CG1241/CG3615/CG6303/CG9012/CG7185/CG4428/CG6194/CG14299/CG32672/CG6147/CG2331/CG6939/CG5671/CG9746/CG6355/CG4320/CG10539/CG10360/CG5092/CG8793/CG1782/CG5489/CG31037/CG32113/CG12230/CG7146/CG1709	30
1	GO:0012501	programmed cell death	43/604	327/11817	9.99e-09	2.4e-07	1.4e-07	CG3291/CG33106/CG6582/CG7053/CG31033/CG1241/CG3615/CG6303/CG9012/CG5146/CG1877/CG42616/CG3313/CG12284/CG8357/CG8479/CG4792/CG32672/CG1708/CG12052/CG8491/CG14228/CG7097/CG13852/CG31132/CG5671/CG9746/CG7003/CG10520/CG33967/CG5637/CG4006/CG4320/CG11228/CG5092/CG6535/CG10327/CG3954/CG1782/CG5489/CG15437/CG6637/CG12190	43
1	GO:0021700	developmental maturation	33/604	213/11817	1e-08	2.4e-07	1.4e-07	CG6137/CG9659/CG7578/CG3696/CG9012/CG1877/CG17436/CG5753/CG7507/CG4051/CG43286/CG9201/CG9373/CG1560/CG14228/CG8811/CG6827/CG1634/CG9746/CG3158/CG11513/CG6605/CG5000/CG8683/CG5637/CG5248/CG9774/CG1977/CG43227/CG9311/CG5798/CG1782/CG6637	33
1	GO:0016358	dendrite development	29/604	171/11817	1e-08	2.4e-07	1.4e-07	CG2125/CG5942/CG17912/CG12734/CG42616/CG7507/CG42797/CG42279/CG43286/CG4792/CG9696/CG2995/CG12052/CG1634/CG8104/CG5671/CG8806/CG32045/CG5637/CG4006/CG8002/CG10539/CG5092/CG5977/CG10327/CG4032/CG6190/CG10637/CG10107	29
1	GO:0000209	protein polyubiquitination	20/604	87/11817	1.03e-08	2.44e-07	1.42e-07	CG9198/CG32707/CG6303/CG42616/CG12284/CG5604/CG42797/CG8184/CG42279/CG4244/CG9484/CG3428/CG9153/CG7184/CG11070/CG1782/CG6190/CG3356/CG16807/CG14322	20
1	GO:1902532	negative regulation of intracellular signal transduction	24/604	123/11817	1.14e-08	2.69e-07	1.56e-07	CG4200/CG1241/CG3615/CG1877/CG14211/CG8479/CG12090/CG6147/CG4201/CG5517/CG3711/CG3403/CG2160/CG32346/CG5671/CG9153/CG4006/CG4290/CG6535/CG9856/CG4903/CG32498/CG10933/CG15154	24
1	GO:0007169	transmembrane receptor protein tyrosine kinase signaling pathway	31/604	194/11817	1.34e-08	3.12e-07	1.82e-07	CG4200/CG33106/CG6964/CG1877/CG42616/CG10379/CG15793/CG6147/CG7097/CG2160/CG7036/CG5671/CG11621/CG6033/CG8384/CG18497/CG7893/CG4006/CG8002/CG6721/CG4320/CG8948/CG10539/CG5092/CG44128/CG3954/CG9311/CG1228/CG10392/CG8146/CG15154	31
1	GO:0016049	cell growth	27/604	153/11817	1.35e-08	3.12e-07	1.82e-07	CG4200/CG14026/CG11680/CG9206/CG6147/CG11199/CG5912/CG14228/CG8789/CG8318/CG1634/CG5671/CG12085/CG32156/CG14472/CG4006/CG5588/CG4320/CG10539/CG5092/CG5977/CG13531/CG18214/CG8874/CG1228/CG32498/CG8075	27
1	GO:0051674	localization of cell	46/604	367/11817	1.38e-08	3.16e-07	1.84e-07	CG4200/CG9659/CG14026/CG7230/CG3696/CG4931/CG12284/CG10379/CG6509/CG8014/CG15793/CG7507/CG8843/CG5341/CG8651/CG1560/CG6498/CG7466/CG8104/CG5671/CG11621/CG3158/CG1945/CG8114/CG6033/CG10293/CG33967/CG6061/CG5637/CG7893/CG7061/CG4006/CG5588/CG7210/CG11228/CG7186/CG5977/CG3172/CG4032/CG44128/CG3954/CG1228/CG3322/CG15154/CG8085/CG8075	46
1	GO:0009894	regulation of catabolic process	33/604	216/11817	1.43e-08	3.24e-07	1.88e-07	CG33106/CG9791/CG6137/CG7053/CG31033/CG1241/CG6303/CG9012/CG7185/CG1877/CG4428/CG42797/CG42279/CG4244/CG32672/CG6147/CG9373/CG6939/CG9063/CG5671/CG3158/CG31992/CG4006/CG1559/CG10539/CG11228/CG5092/CG7186/CG10327/CG5489/CG15154/CG31037/CG5720	33
1	GO:0060033	anatomical structure regression	16/604	57/11817	1.46e-08	3.27e-07	1.9e-07	CG7053/CG31033/CG1241/CG3615/CG5146/CG3313/CG32672/CG6147/CG8491/CG31132/CG5671/CG9746/CG4320/CG5092/CG1782/CG5489	16
1	GO:0007297	ovarian follicle cell migration	25/604	134/11817	1.47e-08	3.27e-07	1.9e-07	CG4200/CG9659/CG3696/CG4931/CG12284/CG10379/CG6509/CG8014/CG15793/CG7507/CG8843/CG5341/CG1560/CG6498/CG8104/CG33967/CG7893/CG7061/CG7210/CG11228/CG3172/CG1228/CG15154/CG8085/CG8075	25
1	GO:0051336	regulation of hydrolase activity	33/604	217/11817	1.6e-08	3.54e-07	2.06e-07	CG40494/CG7158/CG9148/CG42616/CG12284/CG10379/CG12737/CG11680/CG9242/CG1657/CG6147/CG9453/CG6498/CG9063/CG8318/CG8104/CG8787/CG2478/CG8114/CG7893/CG7112/CG7061/CG5521/CG6721/CG4755/CG11228/CG6410/CG8243/CG6623/CG1412/CG3421/CG3825/CG8085	33
1	GO:0051049	regulation of transport	37/604	262/11817	1.65e-08	3.62e-07	2.11e-07	CG7578/CG9012/CG12737/CG42797/CG42279/CG8843/CG1657/CG11324/CG1708/CG31911/CG5722/CG1664/CG8274/CG7956/CG6605/CG6033/CG3539/CG4006/CG11856/CG6811/CG8948/CG4755/CG10084/CG6410/CG6359/CG9126/CG5081/CG11098/CG4032/CG9311/CG32654/CG10637/CG7177/CG12230/CG5127/CG7146/CG6694	37
1	GO:0010558	negative regulation of macromolecule biosynthetic process	53/604	458/11817	1.71e-08	3.66e-07	2.13e-07	CG30170/CG6964/CG6137/CG34407/CG8426/CG31137/CG8625/CG3696/CG4713/CG10223/CG15835/CG32016/CG5748/CG12196/CG13363/CG43934/CG14938/CG6284/CG1965/CG8787/CG9495/CG16975/CG6315/CG3158/CG7003/CG8165/CG7439/CG12236/CG31992/CG8384/CG3508/CG6061/CG5637/CG11375/CG3647/CG4916/CG12340/CG6535/CG30085/CG8591/CG32067/CG1490/CG4903/CG9007/CG2199/CG1244/CG12299/CG4013/CG8677/CG12238/CG33182/CG8573/CG9932	53
1	GO:2000113	negative regulation of cellular macromolecule biosynthetic process	53/604	458/11817	1.71e-08	3.66e-07	2.13e-07	CG30170/CG6964/CG6137/CG34407/CG8426/CG31137/CG8625/CG3696/CG4713/CG10223/CG15835/CG32016/CG5748/CG12196/CG13363/CG43934/CG14938/CG6284/CG1965/CG8787/CG9495/CG16975/CG6315/CG3158/CG7003/CG8165/CG7439/CG12236/CG31992/CG8384/CG3508/CG6061/CG5637/CG11375/CG3647/CG4916/CG12340/CG6535/CG30085/CG8591/CG32067/CG1490/CG4903/CG9007/CG2199/CG1244/CG12299/CG4013/CG8677/CG12238/CG33182/CG8573/CG9932	53
1	GO:0051124	synaptic growth at neuromuscular junction	25/604	135/11817	1.71e-08	3.66e-07	2.13e-07	CG1891/CG14026/CG3696/CG5753/CG16932/CG11199/CG3403/CG8318/CG5637/CG4006/CG8002/CG4320/CG6811/CG4755/CG10539/CG5092/CG6410/CG5977/CG10327/CG32067/CG18214/CG4032/CG44128/CG6190/CG43479	25
1	GO:0007409	axonogenesis	43/604	334/11817	1.89e-08	3.99e-07	2.33e-07	CG5864/CG5942/CG9659/CG3696/CG42616/CG4931/CG11680/CG9206/CG42279/CG5206/CG9242/CG8651/CG1560/CG11199/CG12052/CG8789/CG9063/CG1634/CG8104/CG1845/CG9495/CG8114/CG5000/CG32156/CG18497/CG7893/CG4320/CG9774/CG10539/CG5092/CG5977/CG13531/CG1977/CG18214/CG4032/CG8874/CG44128/CG1228/CG3421/CG32498/CG7177/CG10107/CG8075	43
1	GO:0051253	negative regulation of RNA metabolic process	49/604	409/11817	2.01e-08	4.22e-07	2.46e-07	CG6964/CG6137/CG8625/CG3696/CG4713/CG10223/CG15835/CG8912/CG5748/CG12196/CG13363/CG43934/CG14938/CG6284/CG1965/CG8787/CG9495/CG16975/CG6315/CG3158/CG8165/CG7439/CG12236/CG8384/CG3508/CG6061/CG5637/CG11375/CG3647/CG12340/CG10084/CG6535/CG10327/CG8591/CG32067/CG8749/CG1490/CG4903/CG9007/CG2199/CG1244/CG12299/CG4013/CG8677/CG12238/CG33182/CG5720/CG8573/CG9932	49
1	GO:0010608	posttranscriptional regulation of gene expression	32/604	210/11817	2.52e-08	5.25e-07	3.06e-07	CG30170/CG3291/CG9791/CG6137/CG34407/CG8426/CG31137/CG4931/CG11680/CG5753/CG32210/CG4051/CG1609/CG4792/CG10811/CG32016/CG9696/CG7972/CG9373/CG3158/CG11513/CG7439/CG31992/CG10293/CG5637/CG4916/CG13124/CG8597/CG10327/CG5047/CG9415/CG5720	32
1	GO:0048870	cell motility	45/604	362/11817	2.57e-08	5.3e-07	3.09e-07	CG4200/CG9659/CG14026/CG7230/CG3696/CG4931/CG12284/CG10379/CG6509/CG8014/CG15793/CG7507/CG8843/CG5341/CG8651/CG1560/CG6498/CG7466/CG8104/CG5671/CG11621/CG1945/CG8114/CG6033/CG10293/CG33967/CG6061/CG5637/CG7893/CG7061/CG4006/CG5588/CG7210/CG11228/CG7186/CG5977/CG3172/CG4032/CG44128/CG3954/CG1228/CG3322/CG15154/CG8085/CG8075	45
1	GO:0000819	sister chromatid segregation	24/604	129/11817	3.02e-08	6.17e-07	3.6e-07	CG9198/CG32707/CG14444/CG6137/CG17912/CG31989/CG10223/CG17436/CG9206/CG7507/CG3326/CG1569/CG2072/CG8104/CG8274/CG3158/CG5000/CG18729/CG6721/CG9774/CG6386/CG11788/CG17509/CG5977	24
1	GO:0090066	regulation of anatomical structure size	35/604	246/11817	3.36e-08	6.81e-07	3.97e-07	CG40494/CG7230/CG4122/CG6191/CG9012/CG14813/CG12734/CG1609/CG12090/CG6147/CG11199/CG12052/CG6498/CG7097/CG6827/CG1634/CG5671/CG8114/CG6033/CG4006/CG8002/CG6721/CG5588/CG4320/CG4755/CG10539/CG5092/CG12773/CG5977/CG12008/CG3172/CG4032/CG33196/CG43479/CG8075	35
1	GO:0051965	positive regulation of synapse assembly	13/604	39/11817	3.39e-08	6.83e-07	3.98e-07	CG1891/CG14026/CG3458/CG5753/CG42279/CG8002/CG6811/CG4755/CG5092/CG6410/CG5977/CG32067/CG18214	13
1	GO:0010975	regulation of neuron projection development	22/604	111/11817	3.46e-08	6.91e-07	4.03e-07	CG9206/CG42797/CG42279/CG2995/CG11199/CG8104/CG5671/CG8114/CG32045/CG4916/CG4006/CG8002/CG4320/CG9774/CG10539/CG5092/CG5977/CG10327/CG18214/CG3172/CG4032/CG8075	22
1	GO:0022603	regulation of anatomical structure morphogenesis	35/604	247/11817	3.73e-08	7.38e-07	4.3e-07	CG4200/CG14026/CG7230/CG4931/CG12284/CG9206/CG8479/CG42797/CG42279/CG2995/CG1560/CG11199/CG14228/CG8104/CG31132/CG5671/CG8114/CG32045/CG32156/CG4916/CG6721/CG5588/CG4320/CG9774/CG10539/CG5092/CG5977/CG18214/CG4032/CG8874/CG44128/CG3954/CG15437/CG15154/CG8075	35
1	GO:0009890	negative regulation of biosynthetic process	53/604	469/11817	3.83e-08	7.46e-07	4.35e-07	CG30170/CG6964/CG6137/CG34407/CG8426/CG31137/CG8625/CG3696/CG4713/CG10223/CG15835/CG32016/CG5748/CG12196/CG13363/CG43934/CG14938/CG6284/CG1965/CG8787/CG9495/CG16975/CG6315/CG3158/CG7003/CG8165/CG7439/CG12236/CG31992/CG8384/CG3508/CG6061/CG5637/CG11375/CG3647/CG4916/CG12340/CG6535/CG30085/CG8591/CG32067/CG1490/CG4903/CG9007/CG2199/CG1244/CG12299/CG4013/CG8677/CG12238/CG33182/CG8573/CG9932	53
1	GO:0031327	negative regulation of cellular biosynthetic process	53/604	469/11817	3.83e-08	7.46e-07	4.35e-07	CG30170/CG6964/CG6137/CG34407/CG8426/CG31137/CG8625/CG3696/CG4713/CG10223/CG15835/CG32016/CG5748/CG12196/CG13363/CG43934/CG14938/CG6284/CG1965/CG8787/CG9495/CG16975/CG6315/CG3158/CG7003/CG8165/CG7439/CG12236/CG31992/CG8384/CG3508/CG6061/CG5637/CG11375/CG3647/CG4916/CG12340/CG6535/CG30085/CG8591/CG32067/CG1490/CG4903/CG9007/CG2199/CG1244/CG12299/CG4013/CG8677/CG12238/CG33182/CG8573/CG9932	53
1	GO:0007298	border follicle cell migration	23/604	121/11817	3.86e-08	7.46e-07	4.35e-07	CG4200/CG9659/CG3696/CG12284/CG10379/CG6509/CG8014/CG15793/CG7507/CG8843/CG5341/CG1560/CG6498/CG8104/CG33967/CG7893/CG7061/CG11228/CG3172/CG1228/CG15154/CG8085/CG8075	23
1	GO:0072665	protein localization to vacuole	10/604	22/11817	4.18e-08	8.04e-07	4.68e-07	CG10986/CG4780/CG9770/CG9746/CG8793/CG2093/CG15523/CG32113/CG12230/CG6637	10
1	GO:0046578	regulation of Ras protein signal transduction	20/604	95/11817	5.04e-08	9.61e-07	5.6e-07	CG40494/CG7158/CG7578/CG10379/CG42533/CG12737/CG5407/CG1657/CG30440/CG3711/CG3403/CG6939/CG9063/CG8318/CG8114/CG7893/CG18214/CG1782/CG4903/CG31037	20
1	GO:0001745	compound eye morphogenesis	39/604	297/11817	5.15e-08	9.74e-07	5.67e-07	CG4200/CG1891/CG9006/CG33106/CG5864/CG14026/CG1049/CG9012/CG4931/CG12284/CG15793/CG9206/CG8479/CG5341/CG3033/CG3848/CG11199/CG12052/CG5912/CG14228/CG9063/CG7036/CG5671/CG1945/CG6033/CG32045/CG33967/CG32156/CG7893/CG6721/CG9412/CG5588/CG9774/CG11228/CG44128/CG3954/CG15437/CG15154/CG8075	39
1	GO:0033044	regulation of chromosome organization	27/604	163/11817	5.4e-08	1.01e-06	5.9e-07	CG9198/CG32707/CG14444/CG6964/CG17912/CG11680/CG7507/CG9484/CG5543/CG3848/CG8887/CG12196/CG2995/CG3307/CG1569/CG14938/CG2072/CG6284/CG8274/CG8165/CG11375/CG18729/CG12340/CG17509/CG9007/CG12238/CG8573	27
1	GO:0140014	mitotic nuclear division	27/604	164/11817	6.15e-08	1.13e-06	6.56e-07	CG9198/CG32707/CG14444/CG6137/CG17912/CG31989/CG10223/CG17436/CG7134/CG9206/CG7507/CG3326/CG9433/CG1569/CG2072/CG3403/CG8104/CG8274/CG3158/CG5000/CG18729/CG9774/CG6386/CG11788/CG17509/CG5977/CG5127	27
1	GO:0048592	eye morphogenesis	40/604	311/11817	6.16e-08	1.13e-06	6.56e-07	CG4200/CG1891/CG9006/CG33106/CG5864/CG2125/CG14026/CG1049/CG9012/CG4931/CG12284/CG15793/CG9206/CG8479/CG5341/CG3033/CG3848/CG11199/CG12052/CG5912/CG14228/CG9063/CG7036/CG5671/CG1945/CG6033/CG32045/CG33967/CG32156/CG7893/CG6721/CG9412/CG5588/CG9774/CG11228/CG44128/CG3954/CG15437/CG15154/CG8075	40
1	GO:0090596	sensory organ morphogenesis	40/604	311/11817	6.16e-08	1.13e-06	6.56e-07	CG4200/CG1891/CG9006/CG33106/CG5864/CG2125/CG14026/CG1049/CG9012/CG4931/CG12284/CG15793/CG9206/CG8479/CG5341/CG3033/CG3848/CG11199/CG12052/CG5912/CG14228/CG9063/CG7036/CG5671/CG1945/CG6033/CG32045/CG33967/CG32156/CG7893/CG6721/CG9412/CG5588/CG9774/CG11228/CG44128/CG3954/CG15437/CG15154/CG8075	40
1	GO:0030029	actin filament-based process	39/604	299/11817	6.18e-08	1.13e-06	6.56e-07	CG43741/CG1891/CG10984/CG33106/CG11217/CG4122/CG17947/CG12734/CG4931/CG10379/CG42279/CG1560/CG6939/CG5671/CG11621/CG2478/CG8114/CG10293/CG8683/CG2708/CG7893/CG8002/CG5588/CG5248/CG6811/CG4755/CG9774/CG7210/CG8597/CG6386/CG12008/CG18214/CG3172/CG4032/CG8874/CG44128/CG43479/CG16757/CG6976	39
1	GO:0043085	positive regulation of catalytic activity	28/604	175/11817	6.58e-08	1.19e-06	6.94e-07	CG40494/CG7158/CG9148/CG42616/CG10379/CG12737/CG11680/CG15793/CG6147/CG1099/CG8110/CG6498/CG8789/CG7097/CG9063/CG8318/CG8114/CG32045/CG7893/CG7112/CG5521/CG8002/CG4320/CG4755/CG11228/CG3421/CG3825/CG8085	28
1	GO:0051093	negative regulation of developmental process	32/604	220/11817	7.76e-08	1.39e-06	8.12e-07	CG4200/CG5942/CG6303/CG14026/CG12284/CG6147/CG9088/CG8491/CG14228/CG3403/CG8318/CG5671/CG9097/CG33967/CG5637/CG4006/CG6721/CG9412/CG4320/CG8597/CG2910/CG11228/CG5977/CG5081/CG10327/CG4032/CG44128/CG1228/CG6190/CG43479/CG16757/CG15154	32
1	GO:0042059	negative regulation of epidermal growth factor receptor signaling pathway	11/604	29/11817	8.46e-08	1.5e-06	8.73e-07	CG4200/CG6964/CG7097/CG7036/CG11621/CG7893/CG6721/CG8948/CG44128/CG1228/CG15154	11
1	GO:1901185	negative regulation of ERBB signaling pathway	11/604	29/11817	8.46e-08	1.5e-06	8.73e-07	CG4200/CG6964/CG7097/CG7036/CG11621/CG7893/CG6721/CG8948/CG44128/CG1228/CG15154	11
1	GO:0031929	TOR signaling	17/604	72/11817	8.65e-08	1.52e-06	8.86e-07	CG2125/CG3615/CG1877/CG12090/CG6147/CG7097/CG5671/CG6033/CG4006/CG8002/CG4320/CG5092/CG4290/CG6535/CG16908/CG8146/CG13624	17
1	GO:0006623	protein targeting to vacuole	8/604	14/11817	1.02e-07	1.78e-06	1.03e-06	CG10986/CG4780/CG9770/CG9746/CG2093/CG15523/CG32113/CG12230	8
1	GO:0045927	positive regulation of growth	22/604	118/11817	1.09e-07	1.89e-06	1.1e-06	CG4200/CG3291/CG1891/CG14026/CG3696/CG5753/CG43934/CG1710/CG8318/CG4006/CG8002/CG4320/CG6811/CG4755/CG10539/CG5092/CG6410/CG5977/CG32067/CG18214/CG8075/CG14001	22
1	GO:0044093	positive regulation of molecular function	31/604	212/11817	1.1e-07	1.89e-06	1.1e-06	CG40494/CG7158/CG9148/CG42616/CG10379/CG12737/CG11680/CG15793/CG6147/CG5748/CG1099/CG8110/CG6498/CG8789/CG7097/CG9063/CG8318/CG8114/CG32045/CG7893/CG7112/CG5521/CG8002/CG4320/CG4755/CG11228/CG9126/CG3421/CG3825/CG7177/CG8085	31
1	GO:0045184	establishment of protein localization	54/604	498/11817	1.13e-07	1.94e-06	1.13e-06	CG3460/CG5864/CG10986/CG7578/CG9012/CG14813/CG4713/CG12737/CG9206/CG7507/CG15609/CG8843/CG5341/CG4780/CG3493/CG5447/CG1657/CG9770/CG10103/CG2331/CG14270/CG6404/CG9063/CG11943/CG1664/CG8274/CG6859/CG9746/CG8683/CG7112/CG11856/CG3269/CG9100/CG4755/CG9774/CG2774/CG6359/CG5081/CG43227/CG11098/CG4032/CG9311/CG3988/CG32654/CG8085/CG2093/CG15523/CG32113/CG12230/CG10144/CG6637/CG7146/CG17657/CG6694	54
1	GO:0048599	oocyte development	24/604	138/11817	1.16e-07	1.96e-06	1.14e-06	CG6137/CG9659/CG9012/CG5753/CG7507/CG4051/CG43286/CG8843/CG9201/CG9373/CG14228/CG8811/CG3158/CG11513/CG6605/CG32045/CG5000/CG8683/CG5637/CG5248/CG9774/CG1977/CG43227/CG6637	24
1	GO:0030036	actin cytoskeleton organization	37/604	282/11817	1.16e-07	1.97e-06	1.15e-06	CG43741/CG1891/CG10984/CG33106/CG11217/CG4122/CG12734/CG4931/CG10379/CG42279/CG1560/CG6939/CG5671/CG11621/CG2478/CG8114/CG10293/CG8683/CG2708/CG7893/CG8002/CG5588/CG5248/CG6811/CG4755/CG9774/CG7210/CG8597/CG6386/CG12008/CG18214/CG3172/CG4032/CG8874/CG44128/CG43479/CG16757	37
1	GO:0045926	negative regulation of growth	21/604	109/11817	1.18e-07	1.98e-06	1.16e-06	CG6147/CG5517/CG14228/CG3403/CG8318/CG5671/CG12085/CG9495/CG33967/CG5637/CG4006/CG9412/CG4320/CG11228/CG5977/CG5081/CG10327/CG4032/CG44128/CG6190/CG43479	21
1	GO:0042058	regulation of epidermal growth factor receptor signaling pathway	13/604	43/11817	1.26e-07	2.08e-06	1.21e-06	CG4200/CG6964/CG7097/CG2160/CG7036/CG11621/CG7893/CG6721/CG8948/CG44128/CG9311/CG1228/CG15154	13
1	GO:1901184	regulation of ERBB signaling pathway	13/604	43/11817	1.26e-07	2.08e-06	1.21e-06	CG4200/CG6964/CG7097/CG2160/CG7036/CG11621/CG7893/CG6721/CG8948/CG44128/CG9311/CG1228/CG15154	13
1	GO:0007476	imaginal disc-derived wing morphogenesis	36/604	271/11817	1.27e-07	2.08e-06	1.21e-06	CG3291/CG1891/CG6964/CG5942/CG14026/CG4122/CG6191/CG1049/CG3733/CG3696/CG4713/CG42616/CG42279/CG4244/CG1560/CG1708/CG32372/CG12052/CG14938/CG5912/CG8787/CG2041/CG6033/CG32045/CG10293/CG32156/CG18497/CG6721/CG5588/CG9774/CG9126/CG44128/CG5798/CG33196/CG15154/CG17657	36
1	GO:0072666	establishment of protein localization to vacuole	9/604	19/11817	1.31e-07	2.13e-06	1.24e-06	CG10986/CG4780/CG9770/CG9746/CG2093/CG15523/CG32113/CG12230/CG6637	9
1	GO:0045666	positive regulation of neuron differentiation	17/604	74/11817	1.33e-07	2.16e-06	1.26e-06	CG7578/CG1877/CG9206/CG7507/CG2995/CG8104/CG4006/CG6721/CG4320/CG10539/CG5092/CG5977/CG10327/CG3172/CG44128/CG9311/CG8075	17
1	GO:0048813	dendrite morphogenesis	26/604	160/11817	1.42e-07	2.28e-06	1.33e-06	CG2125/CG5942/CG17912/CG12734/CG42616/CG7507/CG42797/CG42279/CG43286/CG4792/CG9696/CG2995/CG12052/CG1634/CG8104/CG8806/CG32045/CG5637/CG8002/CG10539/CG5092/CG5977/CG4032/CG6190/CG10637/CG10107	26
1	GO:0048640	negative regulation of developmental growth	18/604	84/11817	1.77e-07	2.83e-06	1.65e-06	CG6147/CG14228/CG3403/CG8318/CG5671/CG33967/CG5637/CG4006/CG9412/CG4320/CG11228/CG5977/CG5081/CG10327/CG4032/CG44128/CG6190/CG43479	18
1	GO:0031329	regulation of cellular catabolic process	29/604	195/11817	1.96e-07	3.11e-06	1.81e-06	CG33106/CG9791/CG6137/CG7053/CG31033/CG1241/CG6303/CG9012/CG7185/CG1877/CG4428/CG32672/CG6147/CG9373/CG6939/CG9063/CG5671/CG3158/CG31992/CG4006/CG1559/CG10539/CG11228/CG5092/CG10327/CG5489/CG15154/CG31037/CG5720	29
1	GO:0048639	positive regulation of developmental growth	19/604	94/11817	2.15e-07	3.36e-06	1.96e-06	CG3291/CG1891/CG14026/CG3696/CG5753/CG43934/CG8318/CG4006/CG8002/CG6811/CG4755/CG10539/CG5092/CG6410/CG5977/CG32067/CG18214/CG8075/CG14001	19
1	GO:0010941	regulation of cell death	34/604	253/11817	2.15e-07	3.36e-06	1.96e-06	CG3291/CG33106/CG6582/CG34422/CG6303/CG5146/CG1877/CG42616/CG3313/CG12284/CG8357/CG8479/CG4909/CG1708/CG8491/CG14228/CG7097/CG31132/CG5671/CG33967/CG45019/CG5637/CG4006/CG11228/CG5092/CG6535/CG10327/CG3954/CG1782/CG5489/CG15437/CG10107/CG6637/CG12190	34
1	GO:0007528	neuromuscular junction development	27/604	174/11817	2.15e-07	3.36e-06	1.96e-06	CG1891/CG14026/CG3696/CG5753/CG42279/CG16932/CG11199/CG3403/CG8318/CG5637/CG6103/CG4006/CG8002/CG4320/CG6811/CG4755/CG10539/CG5092/CG6410/CG5977/CG10327/CG32067/CG18214/CG4032/CG44128/CG6190/CG43479	27
1	GO:0080134	regulation of response to stress	36/604	277/11817	2.2e-07	3.41e-06	1.99e-06	CG1891/CG9006/CG5942/CG6137/CG3615/CG31989/CG10379/CG12737/CG14211/CG8479/CG3326/CG5543/CG2995/CG4201/CG5517/CG8110/CG4241/CG7097/CG32346/CG32133/CG5671/CG11513/CG10520/CG1945/CG45019/CG2708/CG4916/CG4006/CG5588/CG9774/CG32743/CG6535/CG5977/CG9415/CG9318/CG5489	36
1	GO:0022604	regulation of cell morphogenesis	24/604	143/11817	2.31e-07	3.56e-06	2.07e-06	CG7230/CG4931/CG9206/CG42797/CG42279/CG2995/CG1560/CG11199/CG8104/CG31132/CG5671/CG8114/CG32045/CG4916/CG5588/CG4320/CG9774/CG10539/CG5092/CG5977/CG18214/CG4032/CG8874/CG8075	24
1	GO:0032535	regulation of cellular component size	27/604	175/11817	2.43e-07	3.72e-06	2.17e-06	CG40494/CG4122/CG12734/CG1609/CG12090/CG6147/CG11199/CG6498/CG7097/CG5671/CG8114/CG6033/CG4006/CG8002/CG6721/CG5588/CG4320/CG4755/CG10539/CG5092/CG12773/CG5977/CG12008/CG3172/CG4032/CG43479/CG8075	27
1	GO:0006402	mRNA catabolic process	18/604	86/11817	2.58e-07	3.93e-06	2.29e-06	CG3291/CG9791/CG6137/CG34407/CG8426/CG31137/CG6311/CG9373/CG11486/CG32533/CG3158/CG11513/CG31992/CG1559/CG2253/CG32743/CG10327/CG5720	18
1	GO:0045597	positive regulation of cell differentiation	25/604	155/11817	2.85e-07	4.31e-06	2.51e-06	CG2125/CG7578/CG3696/CG1877/CG12284/CG10379/CG8014/CG9206/CG7507/CG42279/CG2995/CG1099/CG8104/CG4006/CG6721/CG4320/CG10539/CG5092/CG5977/CG10327/CG3172/CG44128/CG9311/CG15437/CG8075	25
1	GO:0051241	negative regulation of multicellular organismal process	30/604	210/11817	2.96e-07	4.46e-06	2.6e-06	CG4200/CG5942/CG6303/CG14026/CG12284/CG6147/CG8491/CG14228/CG3403/CG8318/CG5671/CG9097/CG33967/CG5637/CG4006/CG6721/CG9412/CG4320/CG8597/CG11228/CG5977/CG5081/CG10327/CG4032/CG44128/CG1228/CG6190/CG43479/CG16757/CG15154	30
1	GO:0010638	positive regulation of organelle organization	24/604	145/11817	3.01e-07	4.5e-06	2.62e-06	CG32707/CG14444/CG4122/CG11680/CG5753/CG8479/CG7507/CG42279/CG8843/CG3848/CG12196/CG2995/CG6939/CG6284/CG8274/CG11486/CG8165/CG5000/CG7893/CG12340/CG5588/CG9774/CG5977/CG43479	24
1	GO:0007472	wing disc morphogenesis	36/604	281/11817	3.15e-07	4.68e-06	2.73e-06	CG3291/CG1891/CG6964/CG5942/CG14026/CG4122/CG6191/CG1049/CG3733/CG3696/CG4713/CG42616/CG42279/CG4244/CG1560/CG1708/CG32372/CG12052/CG14938/CG5912/CG8787/CG2041/CG6033/CG32045/CG10293/CG32156/CG18497/CG6721/CG5588/CG9774/CG9126/CG44128/CG5798/CG33196/CG15154/CG17657	36
1	GO:0051726	regulation of cell cycle	38/604	306/11817	3.3e-07	4.88e-06	2.84e-06	CG9198/CG32707/CG14444/CG2125/CG5942/CG6303/CG17912/CG6191/CG15793/CG7134/CG7507/CG1609/CG12090/CG9433/CG6147/CG3307/CG1569/CG14938/CG7337/CG2072/CG8274/CG1845/CG5671/CG1830/CG7003/CG11513/CG8114/CG3508/CG18729/CG4320/CG9774/CG5092/CG7186/CG6535/CG17509/CG30085/CG4013/CG5270	38
1	GO:0051961	negative regulation of nervous system development	21/604	116/11817	3.56e-07	5.24e-06	3.05e-06	CG4200/CG5942/CG8491/CG14228/CG3403/CG8318/CG5671/CG33967/CG5637/CG4006/CG6721/CG4320/CG11228/CG5977/CG10327/CG4032/CG44128/CG6190/CG43479/CG16757/CG15154	21
1	GO:0015833	peptide transport	52/604	489/11817	3.65e-07	5.33e-06	3.11e-06	CG3460/CG5864/CG10986/CG7578/CG9012/CG14813/CG4713/CG12737/CG9206/CG7507/CG15609/CG8843/CG5341/CG4780/CG3493/CG5447/CG1657/CG9770/CG10103/CG2331/CG14270/CG9063/CG11943/CG1664/CG8274/CG6859/CG9746/CG8683/CG7112/CG4006/CG11856/CG3269/CG9100/CG4755/CG2774/CG6359/CG5081/CG43227/CG11098/CG4032/CG9311/CG3988/CG32654/CG8085/CG2093/CG15523/CG32113/CG12230/CG10144/CG6637/CG7146/CG6694	52
1	GO:0015031	protein transport	51/604	476/11817	3.77e-07	5.45e-06	3.18e-06	CG3460/CG5864/CG10986/CG7578/CG9012/CG14813/CG4713/CG12737/CG9206/CG7507/CG15609/CG8843/CG5341/CG4780/CG3493/CG5447/CG1657/CG9770/CG10103/CG2331/CG14270/CG9063/CG11943/CG1664/CG8274/CG6859/CG9746/CG8683/CG7112/CG11856/CG3269/CG9100/CG4755/CG2774/CG6359/CG5081/CG43227/CG11098/CG4032/CG9311/CG3988/CG32654/CG8085/CG2093/CG15523/CG32113/CG12230/CG10144/CG6637/CG7146/CG6694	51
1	GO:0007059	chromosome segregation	29/604	201/11817	3.78e-07	5.45e-06	3.18e-06	CG9198/CG32707/CG14444/CG6137/CG17912/CG31989/CG10223/CG17436/CG9206/CG7507/CG3326/CG9433/CG7972/CG1569/CG14228/CG2072/CG13852/CG8104/CG8274/CG3158/CG5000/CG5637/CG18729/CG6721/CG9774/CG6386/CG11788/CG17509/CG5977	29
1	GO:0010720	positive regulation of cell development	24/604	147/11817	3.91e-07	5.61e-06	3.27e-06	CG7578/CG3696/CG1877/CG12284/CG10379/CG8014/CG9206/CG7507/CG42279/CG2995/CG1099/CG8104/CG4006/CG6721/CG4320/CG10539/CG5092/CG5977/CG10327/CG3172/CG44128/CG9311/CG15437/CG8075	24
1	GO:0008361	regulation of cell size	20/604	107/11817	3.96e-07	5.65e-06	3.29e-06	CG40494/CG12734/CG1609/CG12090/CG6147/CG11199/CG6498/CG7097/CG5671/CG8114/CG6033/CG4006/CG8002/CG6721/CG4320/CG10539/CG5092/CG12773/CG5977/CG8075	20
1	GO:0098813	nuclear chromosome segregation	27/604	181/11817	4.86e-07	6.89e-06	4.01e-06	CG9198/CG32707/CG14444/CG6137/CG17912/CG31989/CG10223/CG17436/CG9206/CG7507/CG3326/CG7972/CG1569/CG14228/CG2072/CG8104/CG8274/CG3158/CG5000/CG5637/CG18729/CG6721/CG9774/CG6386/CG11788/CG17509/CG5977	27
1	GO:0051640	organelle localization	33/604	250/11817	4.94e-07	6.97e-06	4.06e-06	CG3460/CG10986/CG9012/CG14813/CG10223/CG9206/CG7507/CG4051/CG43286/CG8843/CG5341/CG11199/CG6498/CG2072/CG6827/CG8104/CG8274/CG31251/CG10362/CG1945/CG7439/CG6605/CG5000/CG3539/CG9774/CG32743/CG5081/CG43227/CG3988/CG32654/CG12230/CG5127/CG14001	33
1	GO:0042886	amide transport	52/604	494/11817	5.01e-07	7.03e-06	4.1e-06	CG3460/CG5864/CG10986/CG7578/CG9012/CG14813/CG4713/CG12737/CG9206/CG7507/CG15609/CG8843/CG5341/CG4780/CG3493/CG5447/CG1657/CG9770/CG10103/CG2331/CG14270/CG9063/CG11943/CG1664/CG8274/CG6859/CG9746/CG8683/CG7112/CG4006/CG11856/CG3269/CG9100/CG4755/CG2774/CG6359/CG5081/CG43227/CG11098/CG4032/CG9311/CG3988/CG32654/CG8085/CG2093/CG15523/CG32113/CG12230/CG10144/CG6637/CG7146/CG6694	52
1	GO:0034248	regulation of cellular amide metabolic process	27/604	182/11817	5.43e-07	7.58e-06	4.42e-06	CG30170/CG9791/CG6137/CG34407/CG8426/CG31137/CG4931/CG11680/CG5753/CG32210/CG4051/CG1609/CG10811/CG32016/CG7972/CG4201/CG9453/CG32133/CG6859/CG31992/CG10293/CG5637/CG4916/CG13124/CG8597/CG5047/CG9415	27
1	GO:0006401	RNA catabolic process	19/604	100/11817	5.92e-07	8.21e-06	4.78e-06	CG3291/CG9791/CG6137/CG34407/CG8426/CG31137/CG6311/CG6413/CG9373/CG11486/CG32533/CG3158/CG11513/CG31992/CG1559/CG2253/CG32743/CG10327/CG5720	19
1	GO:0045892	negative regulation of transcription, DNA-templated	44/604	390/11817	6.02e-07	8.21e-06	4.78e-06	CG6964/CG6137/CG8625/CG3696/CG4713/CG10223/CG15835/CG5748/CG12196/CG13363/CG43934/CG14938/CG6284/CG1965/CG8787/CG9495/CG16975/CG6315/CG3158/CG8165/CG7439/CG12236/CG8384/CG3508/CG6061/CG5637/CG11375/CG3647/CG12340/CG6535/CG8591/CG32067/CG1490/CG4903/CG9007/CG2199/CG1244/CG12299/CG4013/CG8677/CG12238/CG33182/CG8573/CG9932	44
1	GO:1902679	negative regulation of RNA biosynthetic process	44/604	390/11817	6.02e-07	8.21e-06	4.78e-06	CG6964/CG6137/CG8625/CG3696/CG4713/CG10223/CG15835/CG5748/CG12196/CG13363/CG43934/CG14938/CG6284/CG1965/CG8787/CG9495/CG16975/CG6315/CG3158/CG8165/CG7439/CG12236/CG8384/CG3508/CG6061/CG5637/CG11375/CG3647/CG12340/CG6535/CG8591/CG32067/CG1490/CG4903/CG9007/CG2199/CG1244/CG12299/CG4013/CG8677/CG12238/CG33182/CG8573/CG9932	44
1	GO:1903507	negative regulation of nucleic acid-templated transcription	44/604	390/11817	6.02e-07	8.21e-06	4.78e-06	CG6964/CG6137/CG8625/CG3696/CG4713/CG10223/CG15835/CG5748/CG12196/CG13363/CG43934/CG14938/CG6284/CG1965/CG8787/CG9495/CG16975/CG6315/CG3158/CG8165/CG7439/CG12236/CG8384/CG3508/CG6061/CG5637/CG11375/CG3647/CG12340/CG6535/CG8591/CG32067/CG1490/CG4903/CG9007/CG2199/CG1244/CG12299/CG4013/CG8677/CG12238/CG33182/CG8573/CG9932	44
1	GO:0051301	cell division	35/604	277/11817	6.42e-07	8.71e-06	5.07e-06	CG30170/CG1891/CG6303/CG14026/CG31137/CG4713/CG12284/CG5753/CG7134/CG7507/CG9484/CG15609/CG4792/CG10811/CG8843/CG9201/CG12090/CG8890/CG12196/CG14228/CG8274/CG12085/CG2478/CG8114/CG10293/CG5000/CG5637/CG5248/CG9774/CG5092/CG9351/CG33554/CG10637/CG5270/CG15667	35
1	GO:0043067	regulation of programmed cell death	30/604	218/11817	6.72e-07	9.07e-06	5.28e-06	CG3291/CG33106/CG6582/CG6303/CG5146/CG1877/CG42616/CG3313/CG12284/CG8357/CG8479/CG1708/CG8491/CG14228/CG7097/CG31132/CG5671/CG33967/CG5637/CG4006/CG11228/CG5092/CG6535/CG10327/CG3954/CG1782/CG5489/CG15437/CG6637/CG12190	30
1	GO:0006417	regulation of translation	23/604	141/11817	6.94e-07	9.31e-06	5.43e-06	CG30170/CG9791/CG6137/CG34407/CG8426/CG31137/CG4931/CG11680/CG5753/CG32210/CG4051/CG1609/CG10811/CG32016/CG7972/CG31992/CG10293/CG5637/CG4916/CG13124/CG8597/CG5047/CG9415	23
1	GO:0007167	enzyme linked receptor protein signaling pathway	35/604	279/11817	7.62e-07	1.02e-05	5.93e-06	CG4200/CG1891/CG33106/CG6964/CG14026/CG1877/CG42616/CG10379/CG15793/CG6147/CG14228/CG7097/CG2160/CG7036/CG5671/CG11621/CG6033/CG8384/CG18497/CG7893/CG4006/CG8002/CG6721/CG4320/CG8948/CG10539/CG5092/CG44128/CG3954/CG9311/CG1228/CG6190/CG10392/CG8146/CG15154	35
1	GO:0045887	positive regulation of synaptic growth at neuromuscular junction	11/604	35/11817	7.7e-07	1.02e-05	5.93e-06	CG1891/CG14026/CG5753/CG8002/CG6811/CG4755/CG5092/CG6410/CG5977/CG32067/CG18214	11
1	GO:1904398	positive regulation of neuromuscular junction development	11/604	35/11817	7.7e-07	1.02e-05	5.93e-06	CG1891/CG14026/CG5753/CG8002/CG6811/CG4755/CG5092/CG6410/CG5977/CG32067/CG18214	11
1	GO:1903311	regulation of mRNA metabolic process	22/604	132/11817	8.3e-07	1.09e-05	6.35e-06	CG9791/CG6137/CG7185/CG11680/CG8912/CG9696/CG9373/CG2926/CG12085/CG1646/CG6315/CG3158/CG31992/CG10293/CG1559/CG4119/CG10084/CG8597/CG2910/CG10327/CG8749/CG5720	22
1	GO:0051235	maintenance of location	20/604	112/11817	8.49e-07	1.11e-05	6.47e-06	CG4574/CG4200/CG6137/CG32451/CG17947/CG14813/CG7507/CG4244/CG9186/CG5671/CG8114/CG4006/CG9774/CG3172/CG1782/CG31037/CG2093/CG15523/CG32113/CG3299	20
1	GO:0035282	segmentation	31/604	233/11817	9.24e-07	1.2e-05	7e-06	CG1891/CG6964/CG2125/CG6137/CG3696/CG9012/CG5753/CG15793/CG4244/CG4051/CG43286/CG4792/CG9201/CG9373/CG5912/CG8491/CG9936/CG14228/CG3158/CG11513/CG7439/CG2041/CG2714/CG5000/CG8683/CG5637/CG18497/CG6721/CG8591/CG3954/CG6637	31
1	GO:0051050	positive regulation of transport	21/604	123/11817	9.79e-07	1.27e-05	7.38e-06	CG7578/CG9012/CG12737/CG42279/CG8843/CG1664/CG8274/CG6605/CG6033/CG11856/CG8948/CG4755/CG10084/CG6359/CG9126/CG5081/CG11098/CG4032/CG9311/CG32654/CG7177	21
1	GO:0009798	axis specification	27/604	188/11817	1.05e-06	1.35e-05	7.84e-06	CG1891/CG6137/CG9012/CG5753/CG15793/CG7507/CG4051/CG43286/CG9201/CG7972/CG9373/CG14228/CG3158/CG11513/CG1945/CG6605/CG11770/CG5000/CG8683/CG5637/CG6721/CG9412/CG5248/CG9774/CG43227/CG3954/CG6637	27
1	GO:0009725	response to hormone	24/604	155/11817	1.06e-06	1.35e-05	7.89e-06	CG4200/CG8625/CG5146/CG1877/CG15793/CG6147/CG3848/CG2995/CG1716/CG43934/CG8491/CG32346/CG31132/CG5671/CG4006/CG11856/CG8002/CG4320/CG10539/CG5092/CG4290/CG10327/CG8591/CG8573	24
1	GO:0060560	developmental growth involved in morphogenesis	19/604	104/11817	1.11e-06	1.41e-05	8.24e-06	CG14026/CG11680/CG9206/CG1560/CG11199/CG5912/CG8789/CG1634/CG32156/CG5588/CG9774/CG5977/CG13531/CG18214/CG4032/CG8874/CG1228/CG32498/CG8075	19
1	GO:0007308	oocyte construction	21/604	124/11817	1.12e-06	1.42e-05	8.25e-06	CG6137/CG9659/CG9012/CG5753/CG7507/CG4051/CG43286/CG9201/CG9373/CG14228/CG3158/CG11513/CG6605/CG5000/CG8683/CG5637/CG5248/CG9774/CG1977/CG43227/CG6637	21
1	GO:0060548	negative regulation of cell death	21/604	124/11817	1.12e-06	1.42e-05	8.25e-06	CG3291/CG33106/CG6582/CG34422/CG6303/CG1877/CG12284/CG8357/CG8479/CG4909/CG45019/CG5637/CG4006/CG11228/CG5092/CG6535/CG10327/CG3954/CG5489/CG10107/CG12190	21
1	GO:0120035	regulation of plasma membrane bounded cell projection organization	23/604	145/11817	1.15e-06	1.44e-05	8.41e-06	CG4931/CG9206/CG42797/CG42279/CG2995/CG11199/CG8104/CG5671/CG8114/CG32045/CG4916/CG4006/CG8002/CG4320/CG9774/CG10539/CG5092/CG5977/CG10327/CG18214/CG3172/CG4032/CG8075	23
1	GO:0050769	positive regulation of neurogenesis	18/604	95/11817	1.22e-06	1.53e-05	8.89e-06	CG7578/CG1877/CG9206/CG7507/CG2995/CG1099/CG8104/CG4006/CG6721/CG4320/CG10539/CG5092/CG5977/CG10327/CG3172/CG44128/CG9311/CG8075	18
1	GO:1903047	mitotic cell cycle process	40/604	348/11817	1.23e-06	1.53e-05	8.92e-06	CG9198/CG32707/CG14444/CG8465/CG2125/CG5942/CG6137/CG17912/CG4713/CG31989/CG10223/CG17436/CG15793/CG7134/CG9206/CG7507/CG8843/CG3326/CG9433/CG1569/CG2331/CG7337/CG2072/CG3403/CG8104/CG8274/CG1830/CG3158/CG8114/CG5000/CG18729/CG9774/CG6386/CG6535/CG11788/CG17509/CG5977/CG33554/CG5270/CG5127	40
1	GO:0031344	regulation of cell projection organization	23/604	146/11817	1.3e-06	1.61e-05	9.37e-06	CG4931/CG9206/CG42797/CG42279/CG2995/CG11199/CG8104/CG5671/CG8114/CG32045/CG4916/CG4006/CG8002/CG4320/CG9774/CG10539/CG5092/CG5977/CG10327/CG18214/CG3172/CG4032/CG8075	23
1	GO:0038202	TORC1 signaling	12/604	44/11817	1.33e-06	1.62e-05	9.46e-06	CG2125/CG12090/CG6147/CG7097/CG5671/CG6033/CG4006/CG4320/CG5092/CG6535/CG8146/CG13624	12
1	GO:0051964	negative regulation of synapse assembly	12/604	44/11817	1.33e-06	1.62e-05	9.46e-06	CG3403/CG8318/CG5637/CG4006/CG4320/CG5977/CG10327/CG4032/CG44128/CG6190/CG43479/CG16757	12
1	GO:1905809	negative regulation of synapse organization	12/604	44/11817	1.33e-06	1.62e-05	9.46e-06	CG3403/CG8318/CG5637/CG4006/CG4320/CG5977/CG10327/CG4032/CG44128/CG6190/CG43479/CG16757	12
1	GO:0003002	regionalization	49/604	469/11817	1.35e-06	1.64e-05	9.53e-06	CG1891/CG6964/CG2125/CG5942/CG6137/CG14026/CG3696/CG9012/CG5753/CG15793/CG7507/CG4244/CG4051/CG43286/CG4792/CG9201/CG9696/CG7972/CG9373/CG32372/CG5912/CG8491/CG9936/CG14228/CG32133/CG3158/CG11513/CG10520/CG1945/CG7439/CG2041/CG6605/CG2714/CG11770/CG5000/CG8683/CG5637/CG3539/CG18497/CG6721/CG9412/CG5248/CG2910/CG43227/CG8591/CG33554/CG3954/CG3988/CG6637	49
1	GO:0051345	positive regulation of hydrolase activity	19/604	106/11817	1.5e-06	1.81e-05	1.05e-05	CG40494/CG7158/CG9148/CG42616/CG10379/CG12737/CG11680/CG6147/CG6498/CG9063/CG8114/CG7893/CG7112/CG5521/CG4755/CG11228/CG3421/CG3825/CG8085	19
1	GO:0006897	endocytosis	27/604	194/11817	1.95e-06	2.34e-05	1.36e-05	CG10986/CG7578/CG1049/CG9012/CG8014/CG42279/CG4244/CG16932/CG1099/CG14228/CG31729/CG1945/CG6605/CG3929/CG6033/CG5588/CG8948/CG2774/CG12008/CG5081/CG3172/CG44128/CG3954/CG42555/CG10637/CG12230/CG10144	27
1	GO:0051247	positive regulation of protein metabolic process	34/604	279/11817	2.13e-06	2.55e-05	1.48e-05	CG8465/CG9791/CG6137/CG3615/CG1877/CG42616/CG12284/CG10379/CG5753/CG15793/CG42797/CG42279/CG4244/CG3848/CG2995/CG1099/CG8110/CG14228/CG8789/CG7097/CG6033/CG32045/CG45019/CG7893/CG8002/CG4320/CG8597/CG11228/CG5092/CG7186/CG5047/CG44128/CG15154/CG3825	34
1	GO:0030163	protein catabolic process	41/604	370/11817	2.33e-06	2.75e-05	1.6e-05	CG9198/CG32707/CG9204/CG6303/CG8610/CG1877/CG42616/CG12284/CG8947/CG4042/CG5604/CG42797/CG11734/CG8184/CG32210/CG42279/CG4909/CG4244/CG9086/CG11874/CG3428/CG4201/CG5517/CG2331/CG9063/CG9153/CG1945/CG14472/CG11228/CG5092/CG7186/CG5798/CG1490/CG11070/CG6190/CG3356/CG15437/CG32085/CG15154/CG6637/CG12190	41
1	GO:0006403	RNA localization	25/604	173/11817	2.33e-06	2.75e-05	1.6e-05	CG3460/CG6137/CG9659/CG9012/CG5753/CG9206/CG7507/CG8184/CG4051/CG43286/CG4792/CG9201/CG7972/CG9373/CG14228/CG1664/CG3158/CG12070/CG7439/CG6605/CG5000/CG11856/CG10084/CG6637/CG6694	25
1	GO:0010256	endomembrane system organization	25/604	173/11817	2.33e-06	2.75e-05	1.6e-05	CG40494/CG8465/CG10986/CG14025/CG9012/CG5341/CG1569/CG6498/CG8789/CG7097/CG3443/CG14741/CG5000/CG10360/CG1977/CG12008/CG8111/CG11098/CG6945/CG42678/CG32654/CG12230/CG10144/CG6637/CG13957	25
1	GO:0044257	cellular protein catabolic process	39/604	344/11817	2.36e-06	2.77e-05	1.61e-05	CG9198/CG32707/CG9204/CG6303/CG8610/CG1877/CG42616/CG12284/CG8947/CG4042/CG5604/CG42797/CG11734/CG8184/CG32210/CG42279/CG4909/CG4244/CG9086/CG11874/CG3428/CG5517/CG2331/CG9063/CG9153/CG1945/CG14472/CG11228/CG5092/CG5798/CG1490/CG11070/CG6190/CG3356/CG15437/CG32085/CG15154/CG6637/CG12190	39
1	GO:0009719	response to endogenous stimulus	33/604	268/11817	2.39e-06	2.79e-05	1.63e-05	CG4200/CG1891/CG14026/CG8625/CG5146/CG1877/CG15793/CG6147/CG3848/CG2995/CG1716/CG43934/CG8491/CG32346/CG31132/CG5671/CG6033/CG8384/CG4006/CG11856/CG8002/CG4320/CG10539/CG5092/CG4290/CG10327/CG8591/CG18214/CG3954/CG6190/CG10392/CG5127/CG8573	33
1	GO:0002376	immune system process	47/604	452/11817	2.55e-06	2.96e-05	1.73e-05	CG1891/CG18802/CG7158/CG33106/CG1433/CG2125/CG5942/CG6137/CG3696/CG12737/CG6509/CG15793/CG9206/CG7507/CG4909/CG11874/CG10610/CG8843/CG6413/CG9696/CG2995/CG4201/CG5517/CG1560/CG12052/CG4241/CG1634/CG32346/CG32133/CG5671/CG9746/CG9153/CG10520/CG1945/CG7439/CG2708/CG7893/CG4916/CG4006/CG5588/CG5092/CG6535/CG5977/CG9311/CG5489/CG5127/CG12190	47
1	GO:0018205	peptidyl-lysine modification	23/604	152/11817	2.66e-06	3.07e-05	1.79e-05	CG6964/CG5942/CG14670/CG17446/CG9696/CG3848/CG8887/CG12196/CG2995/CG13363/CG3307/CG1716/CG8651/CG1710/CG9088/CG5013/CG6939/CG32133/CG1845/CG17689/CG33554/CG9007/CG10107	23
1	GO:0018193	peptidyl-amino acid modification	40/604	360/11817	2.9e-06	3.34e-05	1.94e-05	CG6964/CG5942/CG14670/CG17446/CG9867/CG9696/CG3848/CG8887/CG12196/CG2995/CG13363/CG3307/CG1716/CG8651/CG1710/CG4201/CG9088/CG5013/CG6498/CG6939/CG12202/CG32133/CG1845/CG9882/CG4006/CG9774/CG11228/CG17528/CG32743/CG6386/CG17689/CG33554/CG4032/CG8874/CG44128/CG1228/CG9007/CG11533/CG15154/CG10107	40
1	GO:0007267	cell-cell signaling	48/604	468/11817	2.92e-06	3.35e-05	1.95e-05	CG4574/CG14026/CG11217/CG8214/CG9012/CG1877/CG12284/CG9206/CG9484/CG8843/CG5341/CG6170/CG14938/CG5912/CG8491/CG9936/CG14228/CG31911/CG6827/CG5671/CG2041/CG6605/CG8114/CG8384/CG18497/CG7061/CG4006/CG2253/CG4755/CG9774/CG2910/CG11228/CG32743/CG6359/CG5977/CG1977/CG5081/CG10327/CG3172/CG4032/CG44128/CG9311/CG5798/CG43479/CG3988/CG32498/CG43073/CG7177	48
1	GO:0044089	positive regulation of cellular component biogenesis	22/604	142/11817	2.93e-06	3.35e-05	1.95e-05	CG1891/CG14026/CG4122/CG4931/CG3458/CG11680/CG5753/CG42279/CG11486/CG5000/CG8002/CG5588/CG6811/CG4755/CG9774/CG5092/CG6410/CG5977/CG32067/CG18214/CG4032/CG43479	22
1	GO:0000956	nuclear-transcribed mRNA catabolic process	14/604	64/11817	3.19e-06	3.62e-05	2.11e-05	CG3291/CG6137/CG34407/CG8426/CG31137/CG6311/CG11486/CG32533/CG3158/CG11513/CG31992/CG1559/CG2253/CG32743	14
1	GO:0009880	embryonic pattern specification	28/604	211/11817	3.27e-06	3.7e-05	2.15e-05	CG1891/CG6964/CG2125/CG6137/CG3696/CG9012/CG5753/CG15793/CG4051/CG43286/CG4792/CG9201/CG9373/CG5912/CG14228/CG32133/CG3158/CG11513/CG7439/CG2041/CG11770/CG5000/CG8683/CG5637/CG6721/CG5248/CG3954/CG6637	28
1	GO:0071695	anatomical structure maturation	14/604	65/11817	3.87e-06	4.36e-05	2.54e-05	CG6137/CG7578/CG3696/CG1877/CG17436/CG7507/CG8811/CG6827/CG1634/CG9746/CG3158/CG9311/CG5798/CG1782	14
1	GO:0070925	organelle assembly	42/604	391/11817	3.9e-06	4.37e-05	2.55e-05	CG3291/CG33106/CG7053/CG31033/CG1241/CG3615/CG17912/CG11217/CG8214/CG8625/CG3733/CG4428/CG5753/CG7134/CG9206/CG7507/CG42279/CG6311/CG32672/CG9201/CG1560/CG12548/CG8233/CG3403/CG8274/CG11486/CG8114/CG10293/CG14995/CG4916/CG8002/CG7186/CG6386/CG43227/CG8793/CG5047/CG9311/CG5489/CG5127/CG6637/CG11237/CG15701	42
1	GO:0045786	negative regulation of cell cycle	19/604	113/11817	4.05e-06	4.51e-05	2.63e-05	CG5942/CG17912/CG15793/CG7134/CG1609/CG12090/CG9433/CG3307/CG1569/CG2072/CG8274/CG1830/CG7003/CG11513/CG3508/CG18729/CG5092/CG6535/CG17509	19
1	GO:0000280	nuclear division	36/604	314/11817	4.48e-06	4.97e-05	2.9e-05	CG30170/CG9198/CG32707/CG14444/CG6137/CG17912/CG31989/CG10223/CG17436/CG7134/CG9206/CG7507/CG9484/CG3326/CG9201/CG9433/CG7972/CG1569/CG14228/CG2072/CG3403/CG8104/CG8274/CG3158/CG2478/CG5000/CG5637/CG18729/CG6721/CG9774/CG7186/CG6386/CG11788/CG17509/CG5977/CG5127	36
1	GO:1902533	positive regulation of intracellular signal transduction	25/604	181/11817	5.35e-06	5.91e-05	3.44e-05	CG40494/CG2125/CG3615/CG10379/CG15793/CG5407/CG30440/CG6147/CG8110/CG14228/CG8789/CG7097/CG3403/CG31132/CG6033/CG33967/CG45019/CG7893/CG4006/CG8002/CG5092/CG18214/CG44128/CG31716/CG8146	25
1	GO:0006397	mRNA processing	38/604	343/11817	5.52e-06	6.07e-05	3.54e-05	CG14637/CG9791/CG6137/CG8610/CG7698/CG7185/CG9213/CG11680/CG8912/CG9696/CG1664/CG11486/CG1965/CG2926/CG9854/CG12085/CG1646/CG8877/CG6315/CG10293/CG5637/CG3019/CG7564/CG9412/CG1474/CG31368/CG4119/CG10084/CG44249/CG8597/CG2910/CG8614/CG8749/CG6686/CG10228/CG4291/CG5720/CG6694	38
1	GO:0010976	positive regulation of neuron projection development	11/604	42/11817	5.7e-06	6.24e-05	3.64e-05	CG9206/CG2995/CG8104/CG4006/CG4320/CG10539/CG5092/CG5977/CG10327/CG3172/CG8075	11
1	GO:2001251	negative regulation of chromosome organization	12/604	50/11817	5.79e-06	6.31e-05	3.68e-05	CG17912/CG9484/CG8887/CG3307/CG1569/CG2072/CG8274/CG11375/CG18729/CG17509/CG12238/CG8573	12
1	GO:0048285	organelle fission	37/604	331/11817	5.97e-06	6.48e-05	3.77e-05	CG30170/CG9198/CG32707/CG14444/CG6137/CG17912/CG31989/CG10223/CG17436/CG7134/CG9206/CG8479/CG7507/CG9484/CG3326/CG9201/CG9433/CG7972/CG1569/CG14228/CG2072/CG3403/CG8104/CG8274/CG3158/CG2478/CG5000/CG5637/CG18729/CG6721/CG9774/CG7186/CG6386/CG11788/CG17509/CG5977/CG5127	37
1	GO:0006342	chromatin silencing	19/604	116/11817	6.03e-06	6.49e-05	3.78e-05	CG6137/CG10223/CG12196/CG13363/CG14938/CG6284/CG16975/CG6315/CG3158/CG8165/CG7439/CG11375/CG12340/CG6535/CG1490/CG9007/CG8677/CG12238/CG8573	19
1	GO:0045814	negative regulation of gene expression, epigenetic	19/604	116/11817	6.03e-06	6.49e-05	3.78e-05	CG6137/CG10223/CG12196/CG13363/CG14938/CG6284/CG16975/CG6315/CG3158/CG8165/CG7439/CG11375/CG12340/CG6535/CG1490/CG9007/CG8677/CG12238/CG8573	19
1	GO:0010639	negative regulation of organelle organization	17/604	96/11817	6.31e-06	6.74e-05	3.92e-05	CG33106/CG17912/CG9484/CG8887/CG3307/CG1569/CG2072/CG8274/CG11375/CG18729/CG6811/CG4755/CG17509/CG1977/CG3172/CG12238/CG8573	17
1	GO:0043066	negative regulation of apoptotic process	17/604	96/11817	6.31e-06	6.74e-05	3.92e-05	CG3291/CG33106/CG6582/CG6303/CG1877/CG12284/CG8357/CG8479/CG5637/CG4006/CG11228/CG5092/CG6535/CG10327/CG3954/CG5489/CG12190	17
1	GO:0047496	vesicle transport along microtubule	6/604	11/11817	6.45e-06	6.8e-05	3.96e-05	CG10986/CG9206/CG7507/CG11199/CG8104/CG43227	6
1	GO:0099518	vesicle cytoskeletal trafficking	6/604	11/11817	6.45e-06	6.8e-05	3.96e-05	CG10986/CG9206/CG7507/CG11199/CG8104/CG43227	6
1	GO:0006378	mRNA polyadenylation	9/604	28/11817	6.46e-06	6.8e-05	3.96e-05	CG9791/CG7698/CG1664/CG9854/CG5637/CG10084/CG10228/CG5720/CG6694	9
1	GO:0018022	peptidyl-lysine methylation	13/604	59/11817	6.57e-06	6.88e-05	4.01e-05	CG17446/CG3848/CG8887/CG12196/CG2995/CG13363/CG3307/CG1716/CG8651/CG1710/CG5013/CG6939/CG32133	13
1	GO:0035265	organ growth	15/604	77/11817	6.58e-06	6.88e-05	4.01e-05	CG3291/CG14026/CG3696/CG9484/CG6147/CG14228/CG5671/CG16975/CG33967/CG4006/CG9412/CG10539/CG11228/CG5081/CG14001	15
1	GO:0060968	regulation of gene silencing	16/604	87/11817	7.12e-06	7.41e-05	4.32e-05	CG10986/CG9696/CG12855/CG9770/CG12196/CG14938/CG6284/CG8165/CG11375/CG4916/CG12340/CG4771/CG31037/CG12238/CG8573/CG3941	16
1	GO:0045886	negative regulation of synaptic growth at neuromuscular junction	11/604	43/11817	7.31e-06	7.54e-05	4.39e-05	CG3403/CG8318/CG5637/CG4006/CG4320/CG5977/CG10327/CG4032/CG44128/CG6190/CG43479	11
1	GO:1904397	negative regulation of neuromuscular junction development	11/604	43/11817	7.31e-06	7.54e-05	4.39e-05	CG3403/CG8318/CG5637/CG4006/CG4320/CG5977/CG10327/CG4032/CG44128/CG6190/CG43479	11
1	GO:0043547	positive regulation of GTPase activity	13/604	60/11817	8e-06	8.22e-05	4.79e-05	CG40494/CG7158/CG10379/CG12737/CG6147/CG9063/CG8114/CG7893/CG7112/CG5521/CG4755/CG3421/CG8085	13
1	GO:0061024	membrane organization	28/604	222/11817	8.8e-06	9e-05	5.25e-05	CG8465/CG10986/CG14025/CG7230/CG8479/CG8843/CG5341/CG4780/CG10566/CG14270/CG6404/CG6827/CG14741/CG31729/CG3149/CG5588/CG1977/CG12008/CG5081/CG8111/CG3954/CG6945/CG43479/CG32654/CG12230/CG5127/CG10144/CG7146	28
1	GO:0030705	cytoskeleton-dependent intracellular transport	15/604	79/11817	9.15e-06	9.33e-05	5.43e-05	CG10986/CG12734/CG9206/CG15804/CG7507/CG12548/CG8110/CG1708/CG7293/CG11199/CG6498/CG3403/CG8104/CG43227/CG11237	15
1	GO:0051983	regulation of chromosome segregation	11/604	44/11817	9.3e-06	9.4e-05	5.48e-05	CG9198/CG32707/CG14444/CG17912/CG7507/CG9433/CG1569/CG2072/CG8274/CG18729/CG17509	11
1	GO:0010564	regulation of cell cycle process	24/604	175/11817	9.3e-06	9.4e-05	5.48e-05	CG9198/CG32707/CG14444/CG2125/CG5942/CG6303/CG17912/CG15793/CG7134/CG7507/CG9433/CG1569/CG2072/CG8274/CG7003/CG8114/CG18729/CG9774/CG5092/CG7186/CG6535/CG17509/CG30085/CG5270	24
1	GO:0032269	negative regulation of cellular protein metabolic process	26/604	199/11817	9.72e-06	9.79e-05	5.7e-05	CG4200/CG30170/CG4122/CG34407/CG8426/CG31137/CG5366/CG12284/CG14211/CG9484/CG32016/CG30496/CG8887/CG3307/CG9453/CG9063/CG5671/CG1945/CG31992/CG3508/CG5637/CG4916/CG11228/CG5092/CG9856/CG15154	26
1	GO:0000578	embryonic axis specification	19/604	120/11817	1e-05	0.00010045	5.85e-05	CG1891/CG6137/CG9012/CG5753/CG15793/CG4051/CG43286/CG9201/CG9373/CG14228/CG3158/CG11513/CG5000/CG8683/CG5637/CG6721/CG5248/CG3954/CG6637	19
1	GO:0051248	negative regulation of protein metabolic process	26/604	200/11817	1.06e-05	0.000106361	6.2e-05	CG4200/CG30170/CG4122/CG34407/CG8426/CG31137/CG5366/CG12284/CG14211/CG9484/CG32016/CG30496/CG8887/CG3307/CG9453/CG9063/CG5671/CG1945/CG31992/CG3508/CG5637/CG4916/CG11228/CG5092/CG9856/CG15154	26
1	GO:0051603	proteolysis involved in cellular protein catabolic process	37/604	340/11817	1.1e-05	0.000109731	6.39e-05	CG9198/CG32707/CG9204/CG6303/CG8610/CG1877/CG42616/CG12284/CG8947/CG4042/CG5604/CG42797/CG11734/CG8184/CG32210/CG42279/CG4909/CG4244/CG9086/CG11874/CG3428/CG5517/CG2331/CG9153/CG1945/CG14472/CG11228/CG5092/CG5798/CG1490/CG11070/CG6190/CG3356/CG15437/CG32085/CG6637/CG12190	37
1	GO:0007309	oocyte axis specification	19/604	121/11817	1.13e-05	0.00011224	6.54e-05	CG6137/CG9012/CG5753/CG7507/CG4051/CG43286/CG9201/CG9373/CG14228/CG3158/CG11513/CG6605/CG5000/CG8683/CG5637/CG5248/CG9774/CG43227/CG6637	19
1	GO:0051656	establishment of organelle localization	26/604	201/11817	1.17e-05	0.000115032	6.7e-05	CG3460/CG10986/CG9012/CG10223/CG9206/CG7507/CG4051/CG8843/CG5341/CG11199/CG6498/CG2072/CG6827/CG8104/CG8274/CG31251/CG1945/CG7439/CG6605/CG5000/CG9774/CG32743/CG5081/CG43227/CG3988/CG32654	26
1	GO:0032483	regulation of Rab protein signal transduction	6/604	12/11817	1.23e-05	0.000121288	7.07e-05	CG7158/CG12737/CG1657/CG6939/CG9063/CG31037	6
1	GO:0051493	regulation of cytoskeleton organization	22/604	155/11817	1.26e-05	0.000122939	7.16e-05	CG4122/CG7507/CG42279/CG3326/CG1560/CG8274/CG8114/CG5000/CG7893/CG8002/CG5588/CG6811/CG4755/CG9774/CG7186/CG5977/CG1977/CG10327/CG3172/CG4032/CG6945/CG43479	22
1	GO:0007163	establishment or maintenance of cell polarity	27/604	214/11817	1.26e-05	0.000123118	7.17e-05	CG9659/CG7230/CG17947/CG1049/CG9012/CG9206/CG7507/CG4051/CG43286/CG7293/CG12052/CG6827/CG8104/CG9746/CG6605/CG5000/CG5851/CG8002/CG9412/CG5588/CG5248/CG9774/CG5081/CG3954/CG10933/CG8075/CG17657	27
1	GO:0042981	regulation of apoptotic process	25/604	190/11817	1.27e-05	0.000123425	7.19e-05	CG3291/CG33106/CG6582/CG6303/CG1877/CG42616/CG12284/CG8357/CG8479/CG1708/CG14228/CG7097/CG5671/CG33967/CG5637/CG4006/CG11228/CG5092/CG6535/CG10327/CG3954/CG5489/CG15437/CG6637/CG12190	25
1	GO:0034968	histone lysine methylation	12/604	54/11817	1.36e-05	0.000131188	7.64e-05	CG17446/CG3848/CG8887/CG12196/CG2995/CG13363/CG3307/CG1716/CG8651/CG1710/CG6939/CG32133	12
1	GO:0046620	regulation of organ growth	13/604	63/11817	1.41e-05	0.000135716	7.91e-05	CG3291/CG14026/CG3696/CG6147/CG14228/CG5671/CG33967/CG4006/CG9412/CG10539/CG11228/CG5081/CG14001	13
1	GO:0032007	negative regulation of TOR signaling	8/604	24/11817	1.58e-05	0.000151504	8.83e-05	CG3615/CG1877/CG12090/CG6147/CG5671/CG4006/CG4290/CG6535	8
1	GO:0043631	RNA polyadenylation	9/604	31/11817	1.64e-05	0.000157021	9.15e-05	CG9791/CG7698/CG1664/CG9854/CG5637/CG10084/CG10228/CG5720/CG6694	9
1	GO:0032006	regulation of TOR signaling	13/604	64/11817	1.69e-05	0.000160616	9.36e-05	CG2125/CG3615/CG1877/CG12090/CG6147/CG7097/CG5671/CG6033/CG4006/CG4290/CG6535/CG16908/CG8146	13
1	GO:0000289	nuclear-transcribed mRNA poly(A) tail shortening	7/604	18/11817	1.71e-05	0.000161711	9.42e-05	CG6137/CG34407/CG8426/CG31137/CG11486/CG3158/CG31992	7
1	GO:0031401	positive regulation of protein modification process	22/604	158/11817	1.71e-05	0.000161711	9.42e-05	CG8465/CG3615/CG12284/CG10379/CG15793/CG3848/CG2995/CG1099/CG8110/CG14228/CG8789/CG7097/CG6033/CG32045/CG45019/CG7893/CG8002/CG4320/CG11228/CG5092/CG44128/CG3825	22
1	GO:0098657	import into cell	28/604	230/11817	1.72e-05	0.000161926	9.43e-05	CG10986/CG7578/CG1049/CG9012/CG8014/CG42279/CG4244/CG16932/CG1099/CG14228/CG31729/CG1945/CG6605/CG3929/CG6033/CG5588/CG8948/CG12773/CG2774/CG12008/CG5081/CG3172/CG44128/CG3954/CG42555/CG10637/CG12230/CG10144	28
1	GO:0006511	ubiquitin-dependent protein catabolic process	34/604	308/11817	1.86e-05	0.000174273	0.00010153	CG9198/CG32707/CG9204/CG6303/CG8610/CG1877/CG42616/CG12284/CG4042/CG5604/CG42797/CG11734/CG8184/CG32210/CG42279/CG4909/CG4244/CG9086/CG11874/CG3428/CG2331/CG9153/CG1945/CG14472/CG11228/CG5798/CG1490/CG11070/CG6190/CG3356/CG15437/CG32085/CG6637/CG12190	34
1	GO:0008356	asymmetric cell division	17/604	104/11817	1.9e-05	0.000177057	0.000103152	CG30170/CG31137/CG4713/CG12284/CG5753/CG7507/CG15609/CG12090/CG12196/CG8274/CG12085/CG5000/CG5248/CG5092/CG9351/CG10637/CG15667	17
1	GO:0043069	negative regulation of programmed cell death	17/604	104/11817	1.9e-05	0.000177057	0.000103152	CG3291/CG33106/CG6582/CG6303/CG1877/CG12284/CG8357/CG8479/CG5637/CG4006/CG11228/CG5092/CG6535/CG10327/CG3954/CG5489/CG12190	17
1	GO:0060341	regulation of cellular localization	20/604	137/11817	2.04e-05	0.000188944	0.000110078	CG6137/CG3696/CG12737/CG5753/CG43286/CG1708/CG1664/CG8274/CG7956/CG3158/CG9153/CG6605/CG3539/CG11856/CG3269/CG6811/CG10084/CG4032/CG32654/CG6694	20
1	GO:0045935	positive regulation of nucleobase-containing compound metabolic process	47/604	489/11817	2.08e-05	0.000192739	0.000112289	CG1433/CG2125/CG5942/CG6137/CG10555/CG9148/CG8625/CG17446/CG7597/CG11680/CG11166/CG43286/CG9433/CG5748/CG3848/CG8887/CG12196/CG8651/CG1710/CG8233/CG12052/CG9088/CG6939/CG8274/CG8787/CG3158/CG32045/CG31992/CG11770/CG11375/CG6103/CG12340/CG8002/CG1559/CG5092/CG33131/CG2009/CG5444/CG9415/CG5098/CG4903/CG2199/CG13624/CG8677/CG12238/CG12190/CG8573	47
1	GO:0097485	neuron projection guidance	32/604	284/11817	2.16e-05	0.00019939	0.000116163	CG5864/CG5942/CG9659/CG3696/CG4931/CG42279/CG5206/CG9242/CG9696/CG8651/CG1560/CG11199/CG12052/CG9063/CG1634/CG1845/CG5000/CG18497/CG7893/CG4320/CG10539/CG5092/CG1977/CG18214/CG4032/CG8874/CG44128/CG1228/CG3421/CG7177/CG10107/CG8075	32
1	GO:0045450	bicoid mRNA localization	6/604	13/11817	2.19e-05	0.000201263	0.000117255	CG5753/CG4051/CG43286/CG9201/CG5000/CG6637	6
1	GO:0061013	regulation of mRNA catabolic process	8/604	25/11817	2.22e-05	0.000202754	0.000118123	CG9791/CG6137/CG9373/CG3158/CG31992/CG1559/CG10327/CG5720	8
1	GO:0035075	response to ecdysone	11/604	48/11817	2.27e-05	0.000206421	0.00012026	CG8625/CG5146/CG3848/CG2995/CG1716/CG43934/CG8491/CG32346/CG31132/CG8591/CG8573	11
1	GO:0036314	response to sterol	11/604	48/11817	2.27e-05	0.000206421	0.00012026	CG8625/CG5146/CG3848/CG2995/CG1716/CG43934/CG8491/CG32346/CG31132/CG8591/CG8573	11
1	GO:0051254	positive regulation of RNA metabolic process	45/604	463/11817	2.38e-05	0.000215084	0.000125307	CG1433/CG2125/CG5942/CG6137/CG10555/CG9148/CG8625/CG17446/CG7597/CG11680/CG11166/CG43286/CG9433/CG5748/CG3848/CG8887/CG8651/CG1710/CG8233/CG12052/CG9088/CG6939/CG8274/CG8787/CG3158/CG32045/CG31992/CG11770/CG11375/CG6103/CG8002/CG1559/CG5092/CG33131/CG2009/CG5444/CG9415/CG5098/CG4903/CG2199/CG13624/CG8677/CG12238/CG12190/CG8573	45
1	GO:0019941	modification-dependent protein catabolic process	34/604	312/11817	2.43e-05	0.000219312	0.00012777	CG9198/CG32707/CG9204/CG6303/CG8610/CG1877/CG42616/CG12284/CG4042/CG5604/CG42797/CG11734/CG8184/CG32210/CG42279/CG4909/CG4244/CG9086/CG11874/CG3428/CG2331/CG9153/CG1945/CG14472/CG11228/CG5798/CG1490/CG11070/CG6190/CG3356/CG15437/CG32085/CG6637/CG12190	34
1	GO:0007391	dorsal closure	17/604	106/11817	2.46e-05	0.000220522	0.000128475	CG3291/CG43741/CG14026/CG7230/CG17947/CG10379/CG4909/CG1560/CG6827/CG32156/CG7893/CG5588/CG9100/CG9774/CG4032/CG8874/CG44128	17
1	GO:0009948	anterior/posterior axis specification	19/604	128/11817	2.57e-05	0.000230098	0.000134054	CG1891/CG6137/CG9012/CG5753/CG15793/CG4051/CG43286/CG9201/CG7972/CG9373/CG14228/CG3158/CG11513/CG5000/CG8683/CG5637/CG6721/CG3954/CG6637	19
1	GO:0010970	transport along microtubule	14/604	76/11817	2.6e-05	0.000230623	0.000134359	CG10986/CG9206/CG15804/CG7507/CG12548/CG8110/CG1708/CG7293/CG11199/CG6498/CG3403/CG8104/CG43227/CG11237	14
1	GO:0048588	developmental cell growth	14/604	76/11817	2.6e-05	0.000230623	0.000134359	CG11680/CG9206/CG11199/CG8789/CG8318/CG1634/CG32156/CG14472/CG5977/CG13531/CG18214/CG1228/CG32498/CG8075	14
1	GO:0008358	maternal determination of anterior/posterior axis, embryo	15/604	86/11817	2.65e-05	0.000234913	0.000136859	CG1891/CG6137/CG9012/CG5753/CG4051/CG43286/CG9201/CG9373/CG14228/CG3158/CG11513/CG5000/CG8683/CG5637/CG6637	15
1	GO:0031346	positive regulation of cell projection organization	13/604	67/11817	2.83e-05	0.00024894	0.000145031	CG4931/CG9206/CG2995/CG8104/CG4006/CG4320/CG10539/CG5092/CG5977/CG10327/CG3172/CG4032/CG8075	13
1	GO:0030706	germarium-derived oocyte differentiation	9/604	33/11817	2.86e-05	0.00024894	0.000145031	CG7507/CG4051/CG4792/CG7972/CG8104/CG3158/CG6605/CG1977/CG4903	9
1	GO:0032456	endocytic recycling	9/604	33/11817	2.86e-05	0.00024894	0.000145031	CG8843/CG5341/CG14228/CG6939/CG7956/CG6811/CG5092/CG6359/CG9311	9
1	GO:0006915	apoptotic process	30/604	262/11817	2.87e-05	0.00024894	0.000145031	CG3291/CG33106/CG6582/CG6303/CG1877/CG42616/CG12284/CG8357/CG8479/CG4792/CG1708/CG12052/CG14228/CG7097/CG13852/CG5671/CG7003/CG10520/CG33967/CG5637/CG4006/CG11228/CG5092/CG6535/CG10327/CG3954/CG5489/CG15437/CG6637/CG12190	30
1	GO:0007351	tripartite regional subdivision	18/604	118/11817	2.87e-05	0.00024894	0.000145031	CG1891/CG6137/CG9012/CG5753/CG15793/CG4051/CG43286/CG9201/CG9373/CG14228/CG3158/CG11513/CG5000/CG8683/CG5637/CG6721/CG3954/CG6637	18
1	GO:0008595	anterior/posterior axis specification, embryo	18/604	118/11817	2.87e-05	0.00024894	0.000145031	CG1891/CG6137/CG9012/CG5753/CG15793/CG4051/CG43286/CG9201/CG9373/CG14228/CG3158/CG11513/CG5000/CG8683/CG5637/CG6721/CG3954/CG6637	18
1	GO:0007293	germarium-derived egg chamber formation	16/604	97/11817	2.96e-05	0.000256005	0.000149147	CG9659/CG7507/CG4051/CG4792/CG12090/CG7972/CG8104/CG9495/CG3158/CG11513/CG6605/CG7210/CG5092/CG1977/CG4903/CG4771	16
1	GO:0099111	microtubule-based transport	14/604	77/11817	3.03e-05	0.000260527	0.000151781	CG10986/CG9206/CG15804/CG7507/CG12548/CG8110/CG1708/CG7293/CG11199/CG6498/CG3403/CG8104/CG43227/CG11237	14
1	GO:0031669	cellular response to nutrient levels	15/604	87/11817	3.06e-05	0.000262347	0.000152842	CG31033/CG1241/CG3615/CG6303/CG32672/CG12090/CG9746/CG8002/CG4320/CG5092/CG4290/CG5489/CG32654/CG12230/CG7146	15
1	GO:0031667	response to nutrient levels	22/604	164/11817	3.09e-05	0.000263921	0.000153759	CG31033/CG1241/CG3615/CG6303/CG4792/CG32672/CG12090/CG6147/CG5517/CG5671/CG9746/CG8002/CG5248/CG4320/CG10539/CG5092/CG4290/CG5489/CG32654/CG13624/CG12230/CG7146	22
1	GO:0032270	positive regulation of cellular protein metabolic process	30/604	264/11817	3.32e-05	0.000282672	0.000164683	CG8465/CG9791/CG6137/CG3615/CG1877/CG42616/CG12284/CG10379/CG5753/CG15793/CG3848/CG2995/CG1099/CG8110/CG14228/CG8789/CG7097/CG6033/CG32045/CG45019/CG7893/CG8002/CG4320/CG8597/CG11228/CG5092/CG5047/CG44128/CG15154/CG3825	30
1	GO:1901654	response to ketone	11/604	50/11817	3.42e-05	0.0002908	0.000169418	CG8625/CG5146/CG3848/CG2995/CG1716/CG43934/CG8491/CG32346/CG31132/CG8591/CG8573	11
1	GO:0031047	gene silencing by RNA	14/604	78/11817	3.52e-05	0.000297742	0.000173463	CG3291/CG10986/CG6137/CG4792/CG9696/CG12855/CG9770/CG3158/CG11513/CG7439/CG31992/CG4916/CG4771/CG31037	14
1	GO:0010562	positive regulation of phosphorus metabolic process	19/604	131/11817	3.58e-05	0.000300852	0.000175275	CG8465/CG3615/CG10379/CG15793/CG1099/CG8110/CG14228/CG8789/CG7097/CG6033/CG32045/CG45019/CG7893/CG8002/CG4320/CG11228/CG5092/CG44128/CG3825	19
1	GO:0045937	positive regulation of phosphate metabolic process	19/604	131/11817	3.58e-05	0.000300852	0.000175275	CG8465/CG3615/CG10379/CG15793/CG1099/CG8110/CG14228/CG8789/CG7097/CG6033/CG32045/CG45019/CG7893/CG8002/CG4320/CG11228/CG5092/CG44128/CG3825	19
1	GO:0030518	intracellular steroid hormone receptor signaling pathway	6/604	14/11817	3.67e-05	0.000307617	0.000179216	CG8625/CG2995/CG1716/CG43934/CG32346/CG10327	6
1	GO:0007091	metaphase/anaphase transition of mitotic cell cycle	9/604	34/11817	3.72e-05	0.00030938	0.000180243	CG9198/CG32707/CG14444/CG17912/CG7507/CG1569/CG2072/CG8274/CG18729	9
1	GO:0010965	regulation of mitotic sister chromatid separation	9/604	34/11817	3.72e-05	0.00030938	0.000180243	CG9198/CG32707/CG14444/CG17912/CG7507/CG1569/CG2072/CG8274/CG18729	9
1	GO:0009991	response to extracellular stimulus	22/604	166/11817	3.73e-05	0.00030938	0.000180243	CG31033/CG1241/CG3615/CG6303/CG4792/CG32672/CG12090/CG6147/CG5517/CG5671/CG9746/CG8002/CG5248/CG4320/CG10539/CG5092/CG4290/CG5489/CG32654/CG13624/CG12230/CG7146	22
1	GO:0033045	regulation of sister chromatid segregation	10/604	42/11817	3.76e-05	0.000310893	0.000181124	CG9198/CG32707/CG14444/CG17912/CG7507/CG1569/CG2072/CG8274/CG18729/CG17509	10
1	GO:0030522	intracellular receptor signaling pathway	7/604	20/11817	3.81e-05	0.000313596	0.000182699	CG8625/CG2995/CG1716/CG43934/CG32346/CG11856/CG10327	7
1	GO:0016050	vesicle organization	16/604	99/11817	3.84e-05	0.000314974	0.000183502	CG10986/CG9012/CG8843/CG4780/CG6498/CG10360/CG5081/CG11098/CG32654/CG31037/CG12230/CG5127/CG10144/CG6637/CG7146/CG13957	16
1	GO:0043632	modification-dependent macromolecule catabolic process	34/604	319/11817	3.85e-05	0.000314974	0.000183502	CG9198/CG32707/CG9204/CG6303/CG8610/CG1877/CG42616/CG12284/CG4042/CG5604/CG42797/CG11734/CG8184/CG32210/CG42279/CG4909/CG4244/CG9086/CG11874/CG3428/CG2331/CG9153/CG1945/CG14472/CG11228/CG5798/CG1490/CG11070/CG6190/CG3356/CG15437/CG32085/CG6637/CG12190	34
1	GO:0031668	cellular response to extracellular stimulus	15/604	89/11817	4.03e-05	0.000329028	0.00019169	CG31033/CG1241/CG3615/CG6303/CG32672/CG12090/CG9746/CG8002/CG4320/CG5092/CG4290/CG5489/CG32654/CG12230/CG7146	15
1	GO:0034655	nucleobase-containing compound catabolic process	23/604	179/11817	4.11e-05	0.000334183	0.000194693	CG3291/CG6171/CG9791/CG6137/CG34407/CG8426/CG31137/CG8357/CG4792/CG6311/CG6413/CG10670/CG9373/CG11486/CG32533/CG3158/CG11513/CG31992/CG1559/CG2253/CG32743/CG10327/CG5720	23
1	GO:0045165	cell fate commitment	33/604	307/11817	4.21e-05	0.000341658	0.000199048	CG4200/CG9659/CG14026/CG42616/CG5753/CG15793/CG9206/CG7507/CG4051/CG4792/CG7972/CG12052/CG9936/CG8104/CG5671/CG8787/CG3158/CG6605/CG6033/CG10293/CG5000/CG18497/CG6721/CG9412/CG5248/CG11228/CG9351/CG1977/CG32067/CG44128/CG3954/CG15154/CG15667	33
1	GO:0006935	chemotaxis	32/604	294/11817	4.31e-05	0.000347974	0.000202727	CG5864/CG5942/CG9659/CG3696/CG4931/CG42279/CG5206/CG9242/CG9696/CG8651/CG1560/CG11199/CG12052/CG9063/CG1634/CG1845/CG5000/CG18497/CG7893/CG4320/CG10539/CG5092/CG1977/CG18214/CG4032/CG8874/CG44128/CG1228/CG3421/CG7177/CG10107/CG8075	32
1	GO:0015931	nucleobase-containing compound transport	17/604	111/11817	4.52e-05	0.000363936	0.000212027	CG3460/CG9659/CG9012/CG9206/CG7507/CG8184/CG4051/CG4792/CG31911/CG1664/CG12070/CG7439/CG6605/CG11856/CG10084/CG14971/CG6694	17
1	GO:0045793	positive regulation of cell size	10/604	43/11817	4.68e-05	0.0003756	0.000218823	CG12734/CG1609/CG6498/CG7097/CG6033/CG4006/CG8002/CG4320/CG10539/CG5092	10
1	GO:0007478	leg disc morphogenesis	14/604	80/11817	4.72e-05	0.000377379	0.000219859	CG6964/CG5942/CG5146/CG4244/CG8491/CG9936/CG9097/CG11375/CG6811/CG6477/CG4755/CG18214/CG1412/CG12238	14
1	GO:0044784	metaphase/anaphase transition of cell cycle	9/604	35/11817	4.78e-05	0.000379216	0.000220929	CG9198/CG32707/CG14444/CG17912/CG7507/CG1569/CG2072/CG8274/CG18729	9
1	GO:0051651	maintenance of location in cell	9/604	35/11817	4.78e-05	0.000379216	0.000220929	CG6137/CG17947/CG8114/CG9774/CG3172/CG2093/CG15523/CG32113/CG3299	9
1	GO:1905818	regulation of chromosome separation	9/604	35/11817	4.78e-05	0.000379216	0.000220929	CG9198/CG32707/CG14444/CG17912/CG7507/CG1569/CG2072/CG8274/CG18729	9
1	GO:0035218	leg disc development	16/604	101/11817	4.94e-05	0.000388234	0.000226183	CG6964/CG5942/CG5146/CG4244/CG5912/CG8491/CG9936/CG9097/CG2041/CG11375/CG6811/CG6477/CG4755/CG18214/CG1412/CG12238	16
1	GO:1901987	regulation of cell cycle phase transition	16/604	101/11817	4.94e-05	0.000388234	0.000226183	CG32707/CG14444/CG2125/CG5942/CG17912/CG15793/CG7134/CG7507/CG9433/CG1569/CG2072/CG8274/CG18729/CG5092/CG6535/CG30085	16
1	GO:0032386	regulation of intracellular transport	12/604	61/11817	4.96e-05	0.000388234	0.000226183	CG1708/CG1664/CG8274/CG7956/CG6605/CG3539/CG11856/CG6811/CG10084/CG4032/CG32654/CG6694	12
1	GO:0033993	response to lipid	12/604	61/11817	4.96e-05	0.000388234	0.000226183	CG8625/CG5146/CG3848/CG2995/CG1716/CG43934/CG8491/CG32346/CG31132/CG10327/CG8591/CG8573	12
1	GO:0007266	Rho protein signal transduction	11/604	52/11817	5.04e-05	0.00039363	0.000229326	CG40494/CG42533/CG30440/CG8114/CG7893/CG5588/CG6811/CG8948/CG9774/CG18214/CG1412	11
1	GO:0001934	positive regulation of protein phosphorylation	17/604	112/11817	5.08e-05	0.000395105	0.000230186	CG3615/CG10379/CG15793/CG1099/CG8110/CG14228/CG8789/CG7097/CG6033/CG32045/CG45019/CG7893/CG8002/CG4320/CG11228/CG5092/CG44128	17
1	GO:0007350	blastoderm segmentation	24/604	194/11817	5.24e-05	0.000406208	0.000236654	CG1891/CG2125/CG6137/CG3696/CG9012/CG5753/CG15793/CG4051/CG43286/CG4792/CG9201/CG9373/CG5912/CG14228/CG3158/CG11513/CG7439/CG2041/CG5000/CG8683/CG5637/CG6721/CG3954/CG6637	24
1	GO:0010769	regulation of cell morphogenesis involved in differentiation	15/604	91/11817	5.27e-05	0.000407423	0.000237362	CG9206/CG42797/CG42279/CG2995/CG11199/CG8104/CG8114/CG32045/CG4320/CG9774/CG10539/CG5092/CG5977/CG18214/CG8075	15
1	GO:0016571	histone methylation	13/604	71/11817	5.36e-05	0.000413308	0.00024079	CG17446/CG3848/CG8887/CG12196/CG2995/CG13363/CG3307/CG1716/CG8651/CG1710/CG6939/CG32133/CG9882	13
1	GO:0032388	positive regulation of intracellular transport	7/604	21/11817	5.46e-05	0.00041933	0.000244299	CG1664/CG8274/CG6605/CG11856/CG10084/CG4032/CG32654	7
1	GO:0001932	regulation of protein phosphorylation	25/604	207/11817	5.5e-05	0.000421171	0.000245371	CG4200/CG3615/CG4122/CG10379/CG15793/CG14211/CG1099/CG8110/CG14228/CG8789/CG7097/CG5671/CG6033/CG32045/CG3508/CG45019/CG7893/CG8002/CG4320/CG9774/CG11228/CG5092/CG9856/CG44128/CG15154	25
1	GO:0007294	germarium-derived oocyte fate determination	8/604	28/11817	5.56e-05	0.000424453	0.000247284	CG7507/CG4051/CG4792/CG7972/CG8104/CG3158/CG6605/CG1977	8
1	GO:0009896	positive regulation of catabolic process	17/604	113/11817	5.7e-05	0.000432681	0.000252077	CG6137/CG7053/CG9012/CG7185/CG1877/CG42797/CG42279/CG4244/CG6147/CG6939/CG3158/CG31992/CG1559/CG10539/CG7186/CG5489/CG15154	17
1	GO:1902275	regulation of chromatin organization	17/604	113/11817	5.7e-05	0.000432681	0.000252077	CG6964/CG11680/CG9484/CG5543/CG3848/CG8887/CG12196/CG2995/CG3307/CG14938/CG6284/CG8165/CG11375/CG12340/CG9007/CG12238/CG8573	17
1	GO:0022411	cellular component disassembly	20/604	147/11817	5.73e-05	0.000433288	0.000252431	CG33106/CG1241/CG8357/CG14299/CG4792/CG3326/CG32672/CG2331/CG6939/CG11375/CG6355/CG10360/CG5977/CG1977/CG3172/CG5489/CG32113/CG12230/CG7146/CG1709	20
1	GO:0042325	regulation of phosphorylation	27/604	233/11817	5.8e-05	0.000436419	0.000254255	CG4200/CG8465/CG3615/CG4122/CG10379/CG15793/CG14211/CG6147/CG1099/CG8110/CG14228/CG8789/CG7097/CG5671/CG6033/CG32045/CG3508/CG45019/CG7893/CG8002/CG4320/CG9774/CG11228/CG5092/CG9856/CG44128/CG15154	27
1	GO:0009792	embryo development ending in birth or egg hatching	23/604	183/11817	5.83e-05	0.000436419	0.000254255	CG3291/CG43741/CG14026/CG7230/CG17947/CG10379/CG4909/CG8887/CG1560/CG6827/CG1945/CG7439/CG31992/CG32156/CG7893/CG5588/CG9100/CG9774/CG8597/CG30085/CG4032/CG8874/CG44128	23
1	GO:0043401	steroid hormone mediated signaling pathway	6/604	15/11817	5.86e-05	0.000436419	0.000254255	CG8625/CG2995/CG1716/CG43934/CG32346/CG10327	6
1	GO:0048545	response to steroid hormone	6/604	15/11817	5.86e-05	0.000436419	0.000254255	CG8625/CG2995/CG1716/CG43934/CG32346/CG10327	6
1	GO:0071383	cellular response to steroid hormone stimulus	6/604	15/11817	5.86e-05	0.000436419	0.000254255	CG8625/CG2995/CG1716/CG43934/CG32346/CG10327	6
1	GO:0050657	nucleic acid transport	15/604	92/11817	6.01e-05	0.000445005	0.000259257	CG3460/CG9659/CG9012/CG9206/CG7507/CG8184/CG4051/CG4792/CG1664/CG12070/CG7439/CG6605/CG11856/CG10084/CG6694	15
1	GO:0050658	RNA transport	15/604	92/11817	6.01e-05	0.000445005	0.000259257	CG3460/CG9659/CG9012/CG9206/CG7507/CG8184/CG4051/CG4792/CG1664/CG12070/CG7439/CG6605/CG11856/CG10084/CG6694	15
1	GO:0048675	axon extension	11/604	53/11817	6.08e-05	0.000448893	0.000261522	CG11680/CG9206/CG11199/CG1634/CG32156/CG5977/CG13531/CG18214/CG1228/CG32498/CG8075	11
1	GO:0006955	immune response	32/604	300/11817	6.38e-05	0.000469809	0.000273708	CG1891/CG7158/CG33106/CG2125/CG5942/CG6137/CG3696/CG12737/CG6509/CG9206/CG7507/CG4909/CG10610/CG8843/CG4201/CG5517/CG12052/CG4241/CG1634/CG32346/CG32133/CG5671/CG9746/CG9153/CG10520/CG1945/CG2708/CG7893/CG6535/CG9311/CG5127/CG12190	32
1	GO:0001700	embryonic development via the syncytial blastoderm	22/604	172/11817	6.44e-05	0.000473002	0.000275568	CG3291/CG43741/CG14026/CG7230/CG17947/CG10379/CG4909/CG8887/CG1560/CG6827/CG1945/CG7439/CG31992/CG32156/CG7893/CG5588/CG9100/CG9774/CG30085/CG4032/CG8874/CG44128	22
1	GO:0010557	positive regulation of macromolecule biosynthetic process	46/604	498/11817	6.8e-05	0.000497675	0.000289942	CG1433/CG2125/CG5942/CG9791/CG6137/CG10555/CG9148/CG8625/CG17446/CG7597/CG11680/CG5753/CG11166/CG43286/CG9433/CG5748/CG3848/CG8887/CG8651/CG1710/CG8233/CG12052/CG9088/CG6939/CG8274/CG8787/CG32045/CG11770/CG11375/CG6103/CG8002/CG8597/CG5092/CG33131/CG2009/CG5444/CG5047/CG9415/CG5098/CG4903/CG2199/CG13624/CG8677/CG12238/CG12190/CG8573	46
1	GO:0001751	compound eye photoreceptor cell differentiation	22/604	173/11817	7.03e-05	0.000513517	0.000299172	CG4200/CG33106/CG5864/CG15793/CG9206/CG5341/CG3033/CG11199/CG12052/CG14228/CG9063/CG7036/CG5671/CG6033/CG32045/CG32156/CG6721/CG9412/CG11228/CG44128/CG3954/CG15154	22
1	GO:0007411	axon guidance	30/604	275/11817	7.13e-05	0.000518028	0.0003018	CG5864/CG9659/CG3696/CG4931/CG42279/CG5206/CG9242/CG8651/CG1560/CG11199/CG12052/CG9063/CG1634/CG1845/CG5000/CG18497/CG7893/CG4320/CG10539/CG5092/CG1977/CG18214/CG4032/CG8874/CG44128/CG1228/CG3421/CG7177/CG10107/CG8075	30
1	GO:0080135	regulation of cellular response to stress	17/604	115/11817	7.15e-05	0.000518028	0.0003018	CG9006/CG3615/CG31989/CG10379/CG14211/CG8479/CG3326/CG5543/CG8110/CG7097/CG5671/CG11513/CG45019/CG4006/CG32743/CG5977/CG9415	17
1	GO:0007314	oocyte anterior/posterior axis specification	14/604	83/11817	7.18e-05	0.000518028	0.0003018	CG6137/CG9012/CG5753/CG4051/CG43286/CG9201/CG9373/CG14228/CG3158/CG11513/CG5000/CG8683/CG5637/CG6637	14
1	GO:0009267	cellular response to starvation	14/604	83/11817	7.18e-05	0.000518028	0.0003018	CG31033/CG1241/CG3615/CG6303/CG32672/CG12090/CG9746/CG8002/CG4320/CG4290/CG5489/CG32654/CG12230/CG7146	14
1	GO:0051304	chromosome separation	11/604	54/11817	7.28e-05	0.000524153	0.000305368	CG9198/CG32707/CG14444/CG17912/CG31989/CG7507/CG1569/CG14228/CG2072/CG8274/CG18729	11
1	GO:0030071	regulation of mitotic metaphase/anaphase transition	8/604	29/11817	7.34e-05	0.000526345	0.000306645	CG32707/CG14444/CG17912/CG7507/CG1569/CG2072/CG8274/CG18729	8
1	GO:0033047	regulation of mitotic sister chromatid segregation	9/604	37/11817	7.69e-05	0.000548647	0.000319639	CG9198/CG32707/CG14444/CG17912/CG7507/CG1569/CG2072/CG8274/CG18729	9
1	GO:1903320	regulation of protein modification by small protein conjugation or removal	9/604	37/11817	7.69e-05	0.000548647	0.000319639	CG5366/CG12284/CG9484/CG32672/CG5543/CG30496/CG9025/CG12230/CG14001	9
1	GO:0051236	establishment of RNA localization	15/604	94/11817	7.75e-05	0.000551429	0.000321259	CG3460/CG9659/CG9012/CG9206/CG7507/CG8184/CG4051/CG4792/CG1664/CG12070/CG7439/CG6605/CG11856/CG10084/CG6694	15
1	GO:0060627	regulation of vesicle-mediated transport	17/604	116/11817	7.99e-05	0.000566617	0.000330108	CG7578/CG9012/CG12737/CG42279/CG8843/CG7956/CG6605/CG6033/CG3539/CG6811/CG8948/CG5081/CG32654/CG10637/CG12230/CG5127/CG7146	17
1	GO:0007224	smoothened signaling pathway	12/604	64/11817	8.13e-05	0.000574847	0.000334902	CG6964/CG2125/CG1877/CG42616/CG42279/CG4244/CG40129/CG9242/CG1708/CG2890/CG5798/CG1490	12
1	GO:0008298	intracellular mRNA localization	14/604	84/11817	8.22e-05	0.00057961	0.000337677	CG6137/CG9012/CG5753/CG7507/CG4051/CG43286/CG9201/CG7972/CG9373/CG14228/CG3158/CG6605/CG5000/CG6637	14
1	GO:0007017	microtubule-based process	44/604	473/11817	8.31e-05	0.000584518	0.000340536	CG10986/CG9659/CG17912/CG9012/CG12734/CG5753/CG7134/CG9206/CG15804/CG7507/CG4051/CG43286/CG3326/CG9201/CG12548/CG8110/CG8233/CG1708/CG7293/CG11199/CG2331/CG6498/CG7337/CG3403/CG8104/CG8274/CG11513/CG6605/CG2478/CG8114/CG5000/CG9774/CG17528/CG7186/CG6386/CG5977/CG1977/CG10327/CG43227/CG9311/CG5127/CG14001/CG11237/CG15701	44
1	GO:0045930	negative regulation of mitotic cell cycle	13/604	74/11817	8.39e-05	0.000588474	0.000342841	CG5942/CG17912/CG15793/CG7134/CG12090/CG9433/CG1569/CG2072/CG8274/CG1830/CG18729/CG5092/CG6535	13
1	GO:0198738	cell-cell signaling by wnt	18/604	128/11817	8.62e-05	0.000603024	0.000351318	CG1877/CG12284/CG9484/CG14938/CG5912/CG8491/CG9936/CG2041/CG8114/CG8384/CG18497/CG9774/CG2910/CG11228/CG6359/CG9311/CG5798/CG7177	18
1	GO:0071496	cellular response to external stimulus	15/604	95/11817	8.78e-05	0.000612366	0.00035676	CG31033/CG1241/CG3615/CG6303/CG32672/CG12090/CG9746/CG8002/CG4320/CG5092/CG4290/CG5489/CG32654/CG12230/CG7146	15
1	GO:0010506	regulation of autophagy	16/604	106/11817	8.99e-05	0.000624103	0.000363598	CG33106/CG7053/CG31033/CG1241/CG6303/CG9012/CG7185/CG4428/CG32672/CG6147/CG6939/CG5671/CG10539/CG5092/CG5489/CG31037	16
1	GO:0051321	meiotic cell cycle	27/604	239/11817	9e-05	0.000624103	0.000363598	CG30170/CG6137/CG12218/CG11217/CG31989/CG10223/CG9484/CG9201/CG12090/CG7972/CG12196/CG9088/CG14228/CG8104/CG3158/CG7003/CG2478/CG8114/CG5000/CG5637/CG6721/CG7210/CG5092/CG7186/CG6386/CG6535/CG17509	27
1	GO:0006479	protein methylation	14/604	85/11817	9.38e-05	0.000647328	0.00037713	CG17446/CG3848/CG8887/CG12196/CG2995/CG13363/CG3307/CG1716/CG8651/CG1710/CG5013/CG6939/CG32133/CG9882	14
1	GO:0008213	protein alkylation	14/604	85/11817	9.38e-05	0.000647328	0.00037713	CG17446/CG3848/CG8887/CG12196/CG2995/CG13363/CG3307/CG1716/CG8651/CG1710/CG5013/CG6939/CG32133/CG9882	14
1	GO:0071310	cellular response to organic substance	33/604	320/11817	9.52e-05	0.000655116	0.000381666	CG1891/CG14026/CG8625/CG1877/CG42616/CG15793/CG6147/CG2995/CG1716/CG14536/CG43934/CG2331/CG32346/CG5671/CG10520/CG6033/CG8384/CG34455/CG3524/CG4006/CG11856/CG8002/CG6721/CG4320/CG10539/CG5092/CG4290/CG10327/CG9415/CG3954/CG6190/CG10392/CG5127	33
1	GO:1902099	regulation of metaphase/anaphase transition of cell cycle	8/604	30/11817	9.56e-05	0.000655771	0.000382048	CG32707/CG14444/CG17912/CG7507/CG1569/CG2072/CG8274/CG18729	8
1	GO:0046530	photoreceptor cell differentiation	24/604	202/11817	0.0001	0.00068408	0.000398541	CG4200/CG33106/CG5864/CG15793/CG9206/CG5341/CG3033/CG11199/CG12052/CG14228/CG9063/CG7036/CG31132/CG5671/CG6033/CG32045/CG32156/CG6721/CG9412/CG11228/CG44128/CG3954/CG9311/CG15154	24
1	GO:1990138	neuron projection extension	11/604	56/11817	0.000103248	0.000704401	0.00041038	CG11680/CG9206/CG11199/CG1634/CG32156/CG5977/CG13531/CG18214/CG1228/CG32498/CG8075	11
1	GO:0097435	supramolecular fiber organization	27/604	241/11817	0.000103689	0.000705479	0.000411008	CG1891/CG10984/CG33106/CG11217/CG4122/CG12734/CG7507/CG42279/CG3326/CG9201/CG1560/CG8104/CG10293/CG5000/CG5588/CG6811/CG4755/CG9774/CG6386/CG5977/CG1977/CG3172/CG4032/CG8874/CG44128/CG43479/CG16757	27
1	GO:0006974	cellular response to DNA damage stimulus	26/604	229/11817	0.000111342	0.000754269	0.000439433	CG6171/CG3696/CG31989/CG10890/CG4208/CG17436/CG15793/CG11734/CG9484/CG1609/CG3326/CG10670/CG5543/CG9433/CG3307/CG1830/CG7003/CG11513/CG11228/CG32743/CG9351/CG6535/CG17509/CG33554/CG1782/CG5270	26
1	GO:0007480	imaginal disc-derived leg morphogenesis	13/604	76/11817	0.000111464	0.000754269	0.000439433	CG6964/CG5942/CG5146/CG4244/CG8491/CG9936/CG11375/CG6811/CG6477/CG4755/CG18214/CG1412/CG12238	13
1	GO:0009952	anterior/posterior pattern specification	22/604	179/11817	0.000117264	0.000791376	0.000461051	CG1891/CG2125/CG6137/CG14026/CG9012/CG5753/CG15793/CG4051/CG43286/CG9201/CG7972/CG9373/CG14228/CG32133/CG3158/CG11513/CG5000/CG8683/CG5637/CG6721/CG3954/CG6637	22
1	GO:0051306	mitotic sister chromatid separation	9/604	39/11817	0.000119535	0.000802364	0.000467452	CG9198/CG32707/CG14444/CG17912/CG7507/CG1569/CG2072/CG8274/CG18729	9
1	GO:0051647	nucleus localization	9/604	39/11817	0.000119535	0.000802364	0.000467452	CG7507/CG4051/CG43286/CG8104/CG31251/CG1945/CG7439/CG6605/CG9774	9
1	GO:1903312	negative regulation of mRNA metabolic process	5/604	11/11817	0.000122542	0.000817745	0.000476413	CG8912/CG10084/CG10327/CG8749/CG5720	5
1	GO:0030717	oocyte karyosome formation	8/604	31/11817	0.000123137	0.000817745	0.000476413	CG6137/CG7972/CG9088/CG3158/CG7210/CG6386/CG6535/CG17509	8
1	GO:0048010	vascular endothelial growth factor receptor signaling pathway	8/604	31/11817	0.000123137	0.000817745	0.000476413	CG10379/CG15793/CG6033/CG7893/CG4006/CG6721/CG10539/CG8146	8
1	GO:0061988	karyosome formation	8/604	31/11817	0.000123137	0.000817745	0.000476413	CG6137/CG7972/CG9088/CG3158/CG7210/CG6386/CG6535/CG17509	8
1	GO:0050773	regulation of dendrite development	10/604	48/11817	0.000126678	0.000839034	0.000488816	CG42797/CG42279/CG2995/CG8104/CG5671/CG32045/CG4006/CG8002/CG5977/CG10327	10
1	GO:0001754	eye photoreceptor cell differentiation	22/604	180/11817	0.000127341	0.000841192	0.000490073	CG4200/CG33106/CG5864/CG15793/CG9206/CG5341/CG3033/CG11199/CG12052/CG14228/CG9063/CG7036/CG5671/CG6033/CG32045/CG32156/CG6721/CG9412/CG11228/CG44128/CG3954/CG15154	22
1	GO:0043414	macromolecule methylation	18/604	132/11817	0.000129035	0.000850132	0.000495282	CG17446/CG3848/CG8887/CG12196/CG2995/CG13363/CG3307/CG1716/CG8651/CG1710/CG3368/CG5013/CG6939/CG32133/CG6315/CG9882/CG2910/CG18596	18
1	GO:0046486	glycerolipid metabolic process	19/604	144/11817	0.00013218	0.000868559	0.000506017	CG3812/CG1049/CG8657/CG34384/CG18374/CG3033/CG2144/CG12263/CG10426/CG3942/CG2160/CG5671/CG7956/CG11621/CG5608/CG6355/CG4006/CG8146/CG15154	19
1	GO:0002252	immune effector process	20/604	156/11817	0.00013262	0.000869167	0.000506371	CG18802/CG7158/CG15793/CG9206/CG7507/CG11874/CG6413/CG2995/CG4201/CG1634/CG32133/CG5671/CG9746/CG9153/CG10520/CG7439/CG7893/CG4916/CG9311/CG5489	20
1	GO:0042327	positive regulation of phosphorylation	17/604	121/11817	0.000136149	0.000889957	0.000518483	CG3615/CG10379/CG15793/CG1099/CG8110/CG14228/CG8789/CG7097/CG6033/CG32045/CG45019/CG7893/CG8002/CG4320/CG11228/CG5092/CG44128	17
1	GO:0051650	establishment of vesicle localization	15/604	99/11817	0.000141783	0.000916482	0.000533937	CG10986/CG9012/CG9206/CG7507/CG8843/CG5341/CG11199/CG6827/CG8104/CG6605/CG32743/CG5081/CG43227/CG3988/CG32654	15
1	GO:0046621	negative regulation of organ growth	7/604	24/11817	0.000142042	0.000916482	0.000533937	CG6147/CG14228/CG5671/CG33967/CG9412/CG11228/CG5081	7
1	GO:0048015	phosphatidylinositol-mediated signaling	7/604	24/11817	0.000142042	0.000916482	0.000533937	CG4574/CG4200/CG1241/CG1877/CG5517/CG5671/CG11621	7
1	GO:0048017	inositol lipid-mediated signaling	7/604	24/11817	0.000142042	0.000916482	0.000533937	CG4574/CG4200/CG1241/CG1877/CG5517/CG5671/CG11621	7
1	GO:0097352	autophagosome maturation	7/604	24/11817	0.000142042	0.000916482	0.000533937	CG14299/CG2331/CG6939/CG6355/CG12230/CG7146/CG1709	7
1	GO:0034976	response to endoplasmic reticulum stress	13/604	78/11817	0.000146516	0.000942911	0.000549334	CG9006/CG1753/CG8479/CG11874/CG43286/CG14536/CG2331/CG8274/CG11873/CG9415/CG11070/CG42678/CG3825	13
1	GO:0006892	post-Golgi vesicle-mediated transport	9/604	40/11817	0.00014734	0.000943356	0.000549594	CG10986/CG7578/CG12737/CG8843/CG5341/CG4780/CG3493/CG5447/CG3539	9
1	GO:1903432	regulation of TORC1 signaling	9/604	40/11817	0.00014734	0.000943356	0.000549594	CG2125/CG12090/CG6147/CG7097/CG5671/CG6033/CG4006/CG6535/CG8146	9
1	GO:0007346	regulation of mitotic cell cycle	22/604	182/11817	0.000149824	0.000956804	0.000557428	CG9198/CG32707/CG14444/CG2125/CG5942/CG17912/CG15793/CG7134/CG7507/CG12090/CG9433/CG1569/CG14938/CG7337/CG2072/CG8274/CG1830/CG18729/CG4320/CG5092/CG6535/CG4013	22
1	GO:0060070	canonical Wnt signaling pathway	14/604	89/11817	0.000156151	0.000994442	0.000579356	CG1877/CG12284/CG9484/CG5912/CG8491/CG9936/CG2041/CG8114/CG8384/CG18497/CG2910/CG11228/CG5798/CG7177	14
1	GO:0031396	regulation of protein ubiquitination	8/604	32/11817	0.000156912	0.000994442	0.000579356	CG12284/CG9484/CG32672/CG5543/CG30496/CG9025/CG12230/CG14001	8
1	GO:0032507	maintenance of protein location in cell	8/604	32/11817	0.000156912	0.000994442	0.000579356	CG17947/CG8114/CG9774/CG3172/CG2093/CG15523/CG32113/CG3299	8
1	GO:0045087	innate immune response	22/604	183/11817	0.000162331	0.00102618	0.000597843	CG1891/CG7158/CG5942/CG6137/CG12737/CG9206/CG7507/CG4909/CG10610/CG8843/CG4201/CG5517/CG4241/CG1634/CG32346/CG5671/CG9153/CG10520/CG1945/CG2708/CG7893/CG6535	22
1	GO:0016331	morphogenesis of embryonic epithelium	17/604	123/11817	0.00016693	0.00105259	0.000613232	CG3291/CG43741/CG14026/CG7230/CG17947/CG10379/CG4909/CG1560/CG6827/CG32156/CG7893/CG5588/CG9100/CG9774/CG4032/CG8874/CG44128	17
1	GO:0045893	positive regulation of transcription, DNA-templated	41/604	444/11817	0.000169775	0.00106248	0.000618994	CG1433/CG2125/CG5942/CG10555/CG9148/CG8625/CG17446/CG7597/CG11680/CG11166/CG43286/CG9433/CG5748/CG3848/CG8887/CG8651/CG1710/CG8233/CG12052/CG9088/CG6939/CG8274/CG8787/CG32045/CG11770/CG11375/CG6103/CG8002/CG5092/CG33131/CG2009/CG5444/CG9415/CG5098/CG4903/CG2199/CG13624/CG8677/CG12238/CG12190/CG8573	41
1	GO:1902680	positive regulation of RNA biosynthetic process	41/604	444/11817	0.000169775	0.00106248	0.000618994	CG1433/CG2125/CG5942/CG10555/CG9148/CG8625/CG17446/CG7597/CG11680/CG11166/CG43286/CG9433/CG5748/CG3848/CG8887/CG8651/CG1710/CG8233/CG12052/CG9088/CG6939/CG8274/CG8787/CG32045/CG11770/CG11375/CG6103/CG8002/CG5092/CG33131/CG2009/CG5444/CG9415/CG5098/CG4903/CG2199/CG13624/CG8677/CG12238/CG12190/CG8573	41
1	GO:1903508	positive regulation of nucleic acid-templated transcription	41/604	444/11817	0.000169775	0.00106248	0.000618994	CG1433/CG2125/CG5942/CG10555/CG9148/CG8625/CG17446/CG7597/CG11680/CG11166/CG43286/CG9433/CG5748/CG3848/CG8887/CG8651/CG1710/CG8233/CG12052/CG9088/CG6939/CG8274/CG8787/CG32045/CG11770/CG11375/CG6103/CG8002/CG5092/CG33131/CG2009/CG5444/CG9415/CG5098/CG4903/CG2199/CG13624/CG8677/CG12238/CG12190/CG8573	41
1	GO:0048193	Golgi vesicle transport	18/604	135/11817	0.000172443	0.00107647	0.000627146	CG10986/CG7578/CG14813/CG12737/CG8843/CG5341/CG4780/CG3493/CG5447/CG31729/CG2478/CG3539/CG9100/CG2774/CG6623/CG8793/CG11098/CG32654	18
1	GO:0032870	cellular response to hormone stimulus	17/604	124/11817	0.000184483	0.00114876	0.000669261	CG8625/CG1877/CG15793/CG6147/CG2995/CG1716/CG43934/CG32346/CG5671/CG4006/CG11856/CG8002/CG4320/CG10539/CG5092/CG4290/CG10327	17
1	GO:0000184	nuclear-transcribed mRNA catabolic process, nonsense-mediated decay	6/604	18/11817	0.000190339	0.00117643	0.000685381	CG3291/CG32533/CG11513/CG1559/CG2253/CG32743	6
1	GO:0007032	endosome organization	6/604	18/11817	0.000190339	0.00117643	0.000685381	CG6498/CG10360/CG12230/CG10144/CG6637/CG13957	6
1	GO:0043001	Golgi to plasma membrane protein transport	6/604	18/11817	0.000190339	0.00117643	0.000685381	CG7578/CG12737/CG8843/CG5341/CG3493/CG5447	6
1	GO:0044270	cellular nitrogen compound catabolic process	23/604	198/11817	0.000194706	0.00120045	0.000699373	CG3291/CG6171/CG9791/CG6137/CG34407/CG8426/CG31137/CG8357/CG4792/CG6311/CG6413/CG10670/CG9373/CG11486/CG32533/CG3158/CG11513/CG31992/CG1559/CG2253/CG32743/CG10327/CG5720	23
1	GO:0008589	regulation of smoothened signaling pathway	11/604	60/11817	0.000197355	0.00121378	0.000707141	CG6964/CG1877/CG42616/CG42279/CG4244/CG40129/CG9242/CG1708/CG2890/CG5798/CG1490	11
1	GO:0000045	autophagosome assembly	8/604	33/11817	0.000197959	0.0012145	0.000707563	CG7053/CG31033/CG1241/CG3615/CG4428/CG32672/CG8793/CG5489	8
1	GO:0030111	regulation of Wnt signaling pathway	14/604	91/11817	0.000198908	0.00121698	0.000709004	CG1877/CG12284/CG9484/CG14938/CG8491/CG9936/CG8114/CG8384/CG18497/CG9774/CG2910/CG11228/CG5798/CG7177	14
1	GO:0051648	vesicle localization	15/604	102/11817	0.000199337	0.00121698	0.000709004	CG10986/CG9012/CG9206/CG7507/CG8843/CG5341/CG11199/CG6827/CG8104/CG6605/CG32743/CG5081/CG43227/CG3988/CG32654	15
1	GO:0035076	ecdysone receptor-mediated signaling pathway	5/604	12/11817	0.000201259	0.00122572	0.000714094	CG8625/CG2995/CG1716/CG43934/CG32346	5
1	GO:0044770	cell cycle phase transition	17/604	125/11817	0.000203623	0.0012371	0.000720726	CG9198/CG32707/CG14444/CG2125/CG5942/CG17912/CG15793/CG7134/CG7507/CG9433/CG1569/CG2072/CG8274/CG18729/CG5092/CG6535/CG30085	17
1	GO:1902903	regulation of supramolecular fiber organization	14/604	92/11817	0.00022383	0.00135327	0.00078841	CG4122/CG42279/CG3326/CG1560/CG5000/CG5588/CG6811/CG4755/CG9774/CG5977/CG1977/CG3172/CG4032/CG43479	14
1	GO:2000027	regulation of animal organ morphogenesis	14/604	92/11817	0.00022383	0.00135327	0.00078841	CG4200/CG14026/CG12284/CG42279/CG14228/CG5671/CG32156/CG6721/CG9774/CG44128/CG3954/CG15437/CG15154/CG8075	14
1	GO:0032259	methylation	18/604	138/11817	0.000228136	0.00137598	0.000801639	CG17446/CG3848/CG8887/CG12196/CG2995/CG13363/CG3307/CG1716/CG8651/CG1710/CG3368/CG5013/CG6939/CG32133/CG6315/CG9882/CG2910/CG18596	18
1	GO:0060811	intracellular mRNA localization involved in anterior/posterior axis specification	11/604	61/11817	0.000229861	0.00138305	0.000805754	CG6137/CG9012/CG5753/CG4051/CG43286/CG9201/CG9373/CG14228/CG3158/CG5000/CG6637	11
1	GO:0045500	sevenless signaling pathway	7/604	26/11817	0.000246894	0.0014784	0.000861308	CG4200/CG15793/CG6033/CG6721/CG44128/CG3954/CG15154	7
1	GO:0099174	regulation of presynapse organization	7/604	26/11817	0.000246894	0.0014784	0.000861308	CG6147/CG8789/CG10539/CG5092/CG5977/CG10327/CG16757	7
1	GO:0032880	regulation of protein localization	15/604	104/11817	0.000248083	0.00148197	0.000863385	CG12737/CG4244/CG1657/CG8274/CG14741/CG9153/CG31992/CG11856/CG3269/CG4755/CG6359/CG4032/CG9311/CG32654/CG6694	15
1	GO:0007034	vacuolar transport	10/604	52/11817	0.000254809	0.00151852	0.000884678	CG10986/CG4780/CG9770/CG9746/CG6355/CG2093/CG15523/CG32113/CG12230/CG6637	10
1	GO:0046700	heterocycle catabolic process	23/604	202/11817	0.000261678	0.00155574	0.000906365	CG3291/CG6171/CG9791/CG6137/CG34407/CG8426/CG31137/CG8357/CG4792/CG6311/CG6413/CG10670/CG9373/CG11486/CG32533/CG3158/CG11513/CG31992/CG1559/CG2253/CG32743/CG10327/CG5720	23
1	GO:0070887	cellular response to chemical stimulus	39/604	424/11817	0.00026417	0.00156682	0.000912821	CG1891/CG9006/CG3615/CG14026/CG8625/CG1877/CG42616/CG15793/CG6147/CG2995/CG1716/CG14536/CG43934/CG4201/CG2331/CG32346/CG5671/CG10520/CG6033/CG8384/CG45019/CG34455/CG3524/CG4006/CG11856/CG8002/CG6721/CG1559/CG4320/CG10539/CG5092/CG4290/CG10327/CG9415/CG3954/CG6190/CG10392/CG4903/CG5127	39
1	GO:0008088	axo-dendritic transport	9/604	43/11817	0.000264929	0.0015676	0.000913275	CG10986/CG9206/CG15804/CG7507/CG8110/CG7293/CG11199/CG3403/CG43227	9
1	GO:0033046	negative regulation of sister chromatid segregation	6/604	19/11817	0.000266249	0.00157111	0.000915319	CG17912/CG1569/CG2072/CG8274/CG18729/CG17509	6
1	GO:0000075	cell cycle checkpoint	11/604	62/11817	0.00026678	0.00157111	0.000915319	CG17912/CG15793/CG1609/CG3307/CG1569/CG2072/CG8274/CG1830/CG11513/CG18729/CG6535	11
1	GO:0043900	regulation of multi-organism process	21/604	177/11817	0.000272765	0.00160257	0.000933649	CG6137/CG6303/CG3696/CG12284/CG10379/CG8014/CG5753/CG43286/CG2995/CG4201/CG32133/CG9746/CG3158/CG9153/CG10520/CG7439/CG4916/CG9318/CG9311/CG1228/CG5489	21
1	GO:0007349	cellularization	15/604	105/11817	0.000276093	0.00161453	0.000940616	CG6137/CG9012/CG42616/CG9206/CG7507/CG4792/CG8843/CG14228/CG6498/CG5722/CG1945/CG7439/CG14472/CG4916/CG7210	15
1	GO:0017145	stem cell division	15/604	105/11817	0.000276093	0.00161453	0.000940616	CG30170/CG1891/CG14026/CG31137/CG4713/CG5753/CG4792/CG8890/CG12196/CG8274/CG5000/CG5637/CG5248/CG9351/CG15667	15
1	GO:0016055	Wnt signaling pathway	16/604	117/11817	0.000291416	0.00170015	0.000990499	CG1877/CG12284/CG9484/CG14938/CG5912/CG8491/CG9936/CG2041/CG8114/CG8384/CG18497/CG9774/CG2910/CG11228/CG5798/CG7177	16
1	GO:0009953	dorsal/ventral pattern formation	19/604	153/11817	0.000293922	0.00171078	0.000996689	CG1891/CG14026/CG15793/CG7507/CG4244/CG4051/CG43286/CG7972/CG9936/CG3158/CG10520/CG1945/CG6605/CG3539/CG9412/CG5248/CG43227/CG3954/CG3988	19
1	GO:0006898	receptor-mediated endocytosis	10/604	53/11817	0.000299936	0.00174172	0.00101472	CG9012/CG8014/CG42279/CG4244/CG16932/CG1099/CG6605/CG6033/CG8948/CG10637	10
1	GO:0030716	oocyte fate determination	8/604	35/11817	0.000306557	0.00176614	0.00102894	CG7507/CG4051/CG4792/CG7972/CG8104/CG3158/CG6605/CG1977	8
1	GO:1905037	autophagosome organization	8/604	35/11817	0.000306557	0.00176614	0.00102894	CG7053/CG31033/CG1241/CG3615/CG4428/CG32672/CG8793/CG5489	8
1	GO:0006650	glycerophospholipid metabolic process	15/604	106/11817	0.000306788	0.00176614	0.00102894	CG3812/CG1049/CG3033/CG2144/CG12263/CG10426/CG3942/CG2160/CG5671/CG7956/CG11621/CG5608/CG6355/CG8146/CG15154	15
1	GO:0019220	regulation of phosphate metabolic process	28/604	271/11817	0.000307678	0.00176614	0.00102894	CG4200/CG8465/CG3615/CG4122/CG10379/CG15793/CG14211/CG6147/CG1099/CG8110/CG14228/CG8789/CG7097/CG5671/CG6033/CG32045/CG3508/CG45019/CG7893/CG8002/CG4320/CG9774/CG11228/CG5092/CG9856/CG44128/CG15154/CG3825	28
1	GO:0051174	regulation of phosphorus metabolic process	28/604	271/11817	0.000307678	0.00176614	0.00102894	CG4200/CG8465/CG3615/CG4122/CG10379/CG15793/CG14211/CG6147/CG1099/CG8110/CG14228/CG8789/CG7097/CG5671/CG6033/CG32045/CG3508/CG45019/CG7893/CG8002/CG4320/CG9774/CG11228/CG5092/CG9856/CG44128/CG15154/CG3825	28
1	GO:0008340	determination of adult lifespan	20/604	166/11817	0.00030876	0.00176829	0.00103019	CG10986/CG1049/CG3696/CG1753/CG11680/CG4909/CG43286/CG32672/CG6147/CG5517/CG1560/CG6284/CG8318/CG6061/CG4320/CG10539/CG5092/CG1514/CG5489/CG12230	20
1	GO:0042330	taxis	34/604	355/11817	0.000309929	0.00177092	0.00103173	CG5864/CG5942/CG9659/CG3696/CG4931/CG42279/CG5206/CG9242/CG9696/CG8651/CG7832/CG1560/CG11199/CG12052/CG9063/CG1634/CG11943/CG1845/CG5000/CG18497/CG7893/CG4320/CG10539/CG5092/CG1977/CG18214/CG4032/CG8874/CG44128/CG1228/CG3421/CG7177/CG10107/CG8075	34
1	GO:0010721	negative regulation of cell development	13/604	84/11817	0.000313941	0.00178975	0.0010427	CG4200/CG5942/CG6303/CG12284/CG8491/CG14228/CG5671/CG33967/CG6721/CG11228/CG4032/CG1228/CG15154	13
1	GO:0060966	regulation of gene silencing by RNA	7/604	27/11817	0.000318765	0.00180899	0.00105391	CG10986/CG9696/CG12855/CG9770/CG4916/CG4771/CG31037	7
1	GO:0060969	negative regulation of gene silencing	7/604	27/11817	0.000318765	0.00180899	0.00105391	CG10986/CG12855/CG9770/CG11375/CG31037/CG12238/CG8573	7
1	GO:0019439	aromatic compound catabolic process	23/604	205/11817	0.00032448	0.00183725	0.00107037	CG3291/CG6171/CG9791/CG6137/CG34407/CG8426/CG31137/CG8357/CG4792/CG6311/CG6413/CG10670/CG9373/CG11486/CG32533/CG3158/CG11513/CG31992/CG1559/CG2253/CG32743/CG10327/CG5720	23
1	GO:0032101	regulation of response to external stimulus	19/604	155/11817	0.000347415	0.00195833	0.00114091	CG40129/CG2995/CG4201/CG11199/CG32133/CG5671/CG9746/CG9153/CG10520/CG4916/CG4006/CG4320/CG10539/CG5092/CG5977/CG9318/CG9311/CG5489/CG8075	19
1	GO:0006886	intracellular protein transport	36/604	386/11817	0.000347433	0.00195833	0.00114091	CG3460/CG5864/CG10986/CG9012/CG4713/CG9206/CG7507/CG4780/CG9770/CG2331/CG14270/CG9063/CG11943/CG1664/CG8274/CG6859/CG9746/CG7112/CG11856/CG3269/CG9100/CG2774/CG5081/CG43227/CG4032/CG3988/CG32654/CG8085/CG2093/CG15523/CG32113/CG12230/CG10144/CG6637/CG7146/CG6694	36
1	GO:1901990	regulation of mitotic cell cycle phase transition	14/604	96/11817	0.000352252	0.00198102	0.00115413	CG32707/CG14444/CG2125/CG5942/CG17912/CG15793/CG7134/CG7507/CG9433/CG1569/CG2072/CG8274/CG18729/CG6535	14
1	GO:0060810	intracellular mRNA localization involved in pattern specification process	11/604	64/11817	0.000355757	0.00199624	0.001163	CG6137/CG9012/CG5753/CG4051/CG43286/CG9201/CG9373/CG14228/CG3158/CG5000/CG6637	11
1	GO:0051985	negative regulation of chromosome segregation	6/604	20/11817	0.000364047	0.00203361	0.00118477	CG17912/CG1569/CG2072/CG8274/CG18729/CG17509	6
1	GO:0061951	establishment of protein localization to plasma membrane	6/604	20/11817	0.000364047	0.00203361	0.00118477	CG7578/CG12737/CG8843/CG5341/CG3493/CG5447	6
1	GO:0042078	germ-line stem cell division	9/604	45/11817	0.000379996	0.00211797	0.00123391	CG30170/CG1891/CG14026/CG31137/CG4713/CG4792/CG12196/CG8274/CG5637	9
1	GO:0007052	mitotic spindle organization	12/604	75/11817	0.000386952	0.00215194	0.00125371	CG17912/CG9206/CG7507/CG2331/CG7337/CG3403/CG8104/CG8274/CG5000/CG9774/CG6386/CG5127	12
1	GO:0010259	multicellular organism aging	20/604	169/11817	0.0003914	0.00217184	0.0012653	CG10986/CG1049/CG3696/CG1753/CG11680/CG4909/CG43286/CG32672/CG6147/CG5517/CG1560/CG6284/CG8318/CG6061/CG4320/CG10539/CG5092/CG1514/CG5489/CG12230	20
1	GO:0014070	response to organic cyclic compound	14/604	97/11817	0.000392779	0.00217465	0.00126694	CG8625/CG5146/CG6147/CG3848/CG2995/CG1716/CG43934/CG8491/CG32346/CG31132/CG6535/CG10327/CG8591/CG8573	14
1	GO:0046834	lipid phosphorylation	7/604	28/11817	0.000406491	0.00224064	0.00130538	CG8657/CG34384/CG2160/CG11621/CG6355/CG8146/CG15154	7
1	GO:0072384	organelle transport along microtubule	7/604	28/11817	0.000406491	0.00224064	0.00130538	CG10986/CG9206/CG7507/CG11199/CG6498/CG8104/CG43227	7
1	GO:0050684	regulation of mRNA processing	15/604	109/11817	0.000417119	0.00228874	0.00133341	CG7185/CG11680/CG8912/CG9696/CG2926/CG12085/CG1646/CG6315/CG10293/CG4119/CG10084/CG8597/CG2910/CG8749/CG5720	15
1	GO:0007268	chemical synaptic transmission	29/604	290/11817	0.000417968	0.00228874	0.00133341	CG4574/CG14026/CG11217/CG8214/CG9012/CG9206/CG8843/CG5341/CG6170/CG31911/CG6827/CG5671/CG6605/CG7061/CG4006/CG2253/CG4755/CG32743/CG5977/CG1977/CG5081/CG10327/CG3172/CG4032/CG44128/CG43479/CG3988/CG32498/CG43073	29
1	GO:0098916	anterograde trans-synaptic signaling	29/604	290/11817	0.000417968	0.00228874	0.00133341	CG4574/CG14026/CG11217/CG8214/CG9012/CG9206/CG8843/CG5341/CG6170/CG31911/CG6827/CG5671/CG6605/CG7061/CG4006/CG2253/CG4755/CG32743/CG5977/CG1977/CG5081/CG10327/CG3172/CG4032/CG44128/CG43479/CG3988/CG32498/CG43073	29
1	GO:0042594	response to starvation	18/604	145/11817	0.000422544	0.00230874	0.00134505	CG31033/CG1241/CG3615/CG6303/CG4792/CG32672/CG12090/CG5671/CG9746/CG8002/CG5248/CG4320/CG4290/CG5489/CG32654/CG13624/CG12230/CG7146	18
1	GO:0060828	regulation of canonical Wnt signaling pathway	12/604	76/11817	0.000438607	0.00239127	0.00139314	CG1877/CG12284/CG9484/CG8491/CG9936/CG8114/CG8384/CG18497/CG2910/CG11228/CG5798/CG7177	12
1	GO:0099537	trans-synaptic signaling	29/604	291/11817	0.000442403	0.00240671	0.00140214	CG4574/CG14026/CG11217/CG8214/CG9012/CG9206/CG8843/CG5341/CG6170/CG31911/CG6827/CG5671/CG6605/CG7061/CG4006/CG2253/CG4755/CG32743/CG5977/CG1977/CG5081/CG10327/CG3172/CG4032/CG44128/CG43479/CG3988/CG32498/CG43073	29
1	GO:0090263	positive regulation of canonical Wnt signaling pathway	8/604	37/11817	0.00045945	0.00249402	0.001453	CG12284/CG9484/CG8491/CG9936/CG18497/CG2910/CG5798/CG7177	8
1	GO:0033962	cytoplasmic mRNA processing body assembly	5/604	14/11817	0.000467027	0.00251359	0.00146441	CG3291/CG5753/CG6311/CG11486/CG4916	5
1	GO:0043271	negative regulation of ion transport	5/604	14/11817	0.000467027	0.00251359	0.00146441	CG42797/CG42279/CG31911/CG6410/CG7177	5
1	GO:1904262	negative regulation of TORC1 signaling	5/604	14/11817	0.000467027	0.00251359	0.00146441	CG12090/CG6147/CG5671/CG4006/CG6535	5
1	GO:0071495	cellular response to endogenous stimulus	25/604	237/11817	0.00046733	0.00251359	0.00146441	CG1891/CG14026/CG8625/CG1877/CG15793/CG6147/CG2995/CG1716/CG43934/CG32346/CG5671/CG6033/CG8384/CG4006/CG11856/CG8002/CG4320/CG10539/CG5092/CG4290/CG10327/CG3954/CG6190/CG10392/CG5127	25
1	GO:0099536	synaptic signaling	29/604	292/11817	0.00046809	0.00251359	0.00146441	CG4574/CG14026/CG11217/CG8214/CG9012/CG9206/CG8843/CG5341/CG6170/CG31911/CG6827/CG5671/CG6605/CG7061/CG4006/CG2253/CG4755/CG32743/CG5977/CG1977/CG5081/CG10327/CG3172/CG4032/CG44128/CG43479/CG3988/CG32498/CG43073	29
1	GO:1905114	cell surface receptor signaling pathway involved in cell-cell signaling	16/604	122/11817	0.000470595	0.00252162	0.00146908	CG1877/CG12284/CG9484/CG14938/CG5912/CG8491/CG9936/CG2041/CG8114/CG8384/CG18497/CG9774/CG2910/CG11228/CG5798/CG7177	16
1	GO:0016482	cytosolic transport	10/604	56/11817	0.000477119	0.00255111	0.00148626	CG10986/CG9206/CG4780/CG9063/CG5248/CG8597/CG2774/CG6623/CG4032/CG9311	10
1	GO:0007424	open tracheal system development	25/604	238/11817	0.000497713	0.00265553	0.0015471	CG2125/CG14026/CG7230/CG9012/CG14813/CG15793/CG9206/CG7507/CG8843/CG4780/CG6147/CG1560/CG6827/CG1634/CG5671/CG7480/CG6033/CG11770/CG7893/CG4006/CG5092/CG44128/CG3954/CG33196/CG1709	25
1	GO:0098930	axonal transport	7/604	29/11817	0.000512489	0.00272854	0.00158963	CG10986/CG9206/CG15804/CG7507/CG7293/CG11199/CG43227	7
1	GO:0031124	mRNA 3'-end processing	9/604	47/11817	0.000533395	0.0028338	0.00165095	CG9791/CG7698/CG1664/CG9854/CG5637/CG10084/CG10228/CG5720/CG6694	9
1	GO:0010770	positive regulation of cell morphogenesis involved in differentiation	8/604	38/11817	0.000556301	0.00294923	0.0017182	CG9206/CG2995/CG8104/CG4320/CG10539/CG5092/CG5977/CG8075	8
1	GO:0007611	learning or memory	19/604	161/11817	0.00056185	0.00295979	0.00172435	CG4122/CG8214/CG3696/CG5753/CG2995/CG5912/CG8789/CG42799/CG31911/CG8318/CG11513/CG6033/CG4916/CG6103/CG32067/CG4032/CG6190/CG32498/CG15154	19
1	GO:0050890	cognition	19/604	161/11817	0.00056185	0.00295979	0.00172435	CG4122/CG8214/CG3696/CG5753/CG2995/CG5912/CG8789/CG42799/CG31911/CG8318/CG11513/CG6033/CG4916/CG6103/CG32067/CG4032/CG6190/CG32498/CG15154	19
1	GO:1901701	cellular response to oxygen-containing compound	19/604	161/11817	0.00056185	0.00295979	0.00172435	CG8625/CG1877/CG15793/CG6147/CG2995/CG1716/CG43934/CG32346/CG5671/CG45019/CG34455/CG3524/CG4006/CG8002/CG4320/CG10539/CG5092/CG4290/CG5127	19
1	GO:0007568	aging	20/604	174/11817	0.000572209	0.00300801	0.00175245	CG10986/CG1049/CG3696/CG1753/CG11680/CG4909/CG43286/CG32672/CG6147/CG5517/CG1560/CG6284/CG8318/CG6061/CG4320/CG10539/CG5092/CG1514/CG5489/CG12230	20
1	GO:0002682	regulation of immune system process	24/604	228/11817	0.000621189	0.00325863	0.00189846	CG1891/CG1433/CG5942/CG6137/CG12737/CG9696/CG2995/CG4201/CG5517/CG4241/CG32346/CG32133/CG5671/CG9746/CG9153/CG10520/CG1945/CG2708/CG4916/CG4006/CG6535/CG9311/CG5489/CG12190	24
1	GO:0032482	Rab protein signal transduction	9/604	48/11817	0.000627252	0.00327667	0.00190897	CG7158/CG12737/CG1657/CG6939/CG9063/CG6607/CG3269/CG9100/CG31037	9
1	GO:0072659	protein localization to plasma membrane	9/604	48/11817	0.000627252	0.00327667	0.00190897	CG7578/CG12737/CG8843/CG5341/CG3493/CG5447/CG14228/CG6498/CG9153	9
1	GO:0001752	compound eye photoreceptor fate commitment	10/604	58/11817	0.00063781	0.00331914	0.00193371	CG4200/CG15793/CG12052/CG6033/CG6721/CG9412/CG11228/CG44128/CG3954/CG15154	10
1	GO:0007465	R7 cell fate commitment	7/604	30/11817	0.00063937	0.00331914	0.00193371	CG4200/CG15793/CG6033/CG6721/CG44128/CG3954/CG15154	7
1	GO:0051568	histone H3-K4 methylation	7/604	30/11817	0.00063937	0.00331914	0.00193371	CG17446/CG3848/CG8887/CG8651/CG1710/CG6939/CG32133	7
1	GO:0045792	negative regulation of cell size	6/604	22/11817	0.000642068	0.00332623	0.00193784	CG40494/CG12090/CG6147/CG5671/CG8114/CG6721	6
1	GO:0035010	encapsulation of foreign target	8/604	39/11817	0.000669015	0.00342771	0.00199696	CG18802/CG7158/CG9206/CG7507/CG11874/CG1634/CG5671/CG7893	8
1	GO:0007094	mitotic spindle assembly checkpoint	5/604	15/11817	0.000671265	0.00342771	0.00199696	CG17912/CG1569/CG2072/CG8274/CG18729	5
1	GO:0009047	dosage compensation by hyperactivation of X chromosome	5/604	15/11817	0.000671265	0.00342771	0.00199696	CG9148/CG11680/CG6498/CG7439/CG10535	5
1	GO:0031577	spindle checkpoint	5/604	15/11817	0.000671265	0.00342771	0.00199696	CG17912/CG1569/CG2072/CG8274/CG18729	5
1	GO:0046958	nonassociative learning	5/604	15/11817	0.000671265	0.00342771	0.00199696	CG8214/CG2995/CG4916/CG32067/CG32498	5
1	GO:0071173	spindle assembly checkpoint	5/604	15/11817	0.000671265	0.00342771	0.00199696	CG17912/CG1569/CG2072/CG8274/CG18729	5
1	GO:0071174	mitotic spindle checkpoint	5/604	15/11817	0.000671265	0.00342771	0.00199696	CG17912/CG1569/CG2072/CG8274/CG18729	5
1	GO:1901361	organic cyclic compound catabolic process	23/604	216/11817	0.000682267	0.00347678	0.00202555	CG3291/CG6171/CG9791/CG6137/CG34407/CG8426/CG31137/CG8357/CG4792/CG6311/CG6413/CG10670/CG9373/CG11486/CG32533/CG3158/CG11513/CG31992/CG1559/CG2253/CG32743/CG10327/CG5720	23
1	GO:0007088	regulation of mitotic nuclear division	11/604	69/11817	0.000692373	0.00352109	0.00205137	CG9198/CG32707/CG14444/CG17912/CG7134/CG7507/CG9433/CG1569/CG2072/CG8274/CG18729	11
1	GO:0042706	eye photoreceptor cell fate commitment	10/604	59/11817	0.00073352	0.00370357	0.00215767	CG4200/CG15793/CG12052/CG6033/CG6721/CG9412/CG11228/CG44128/CG3954/CG15154	10
1	GO:0045466	R7 cell differentiation	10/604	59/11817	0.00073352	0.00370357	0.00215767	CG4200/CG15793/CG11199/CG12052/CG9063/CG6033/CG6721/CG44128/CG3954/CG15154	10
1	GO:0030952	establishment or maintenance of cytoskeleton polarity	9/604	49/11817	0.000734187	0.00370357	0.00215767	CG9659/CG9012/CG4051/CG43286/CG7293/CG8104/CG6605/CG5000/CG8002	9
1	GO:0045860	positive regulation of protein kinase activity	9/604	49/11817	0.000734187	0.00370357	0.00215767	CG15793/CG1099/CG8110/CG8789/CG7097/CG32045/CG8002/CG4320/CG11228	9
1	GO:0099003	vesicle-mediated transport in synapse	15/604	115/11817	0.000742273	0.00373604	0.00217659	CG10986/CG9012/CG9206/CG16932/CG8843/CG5341/CG1099/CG11199/CG6827/CG6605/CG32743/CG5081/CG3172/CG42555/CG3988	15
1	GO:0008283	cell proliferation	33/604	358/11817	0.000743617	0.00373604	0.00217659	CG1433/CG5942/CG5753/CG7507/CG42279/CG4792/CG10811/CG12090/CG6147/CG9696/CG1099/CG8491/CG14228/CG13852/CG5671/CG12085/CG10520/CG33967/CG5000/CG5851/CG4006/CG11856/CG5248/CG11228/CG5092/CG9351/CG1977/CG5081/CG4032/CG8874/CG1782/CG9576/CG6637	33
1	GO:0006473	protein acetylation	13/604	92/11817	0.000770645	0.00386406	0.00225118	CG6964/CG5942/CG9696/CG3307/CG8651/CG1710/CG9088/CG6939/CG12202/CG1845/CG17689/CG33554/CG9007	13
1	GO:0010948	negative regulation of cell cycle process	11/604	70/11817	0.00078437	0.00392499	0.00228668	CG5942/CG17912/CG15793/CG9433/CG1569/CG2072/CG8274/CG7003/CG18729/CG6535/CG17509	11
1	GO:0000288	nuclear-transcribed mRNA catabolic process, deadenylation-dependent decay	7/604	31/11817	0.000789938	0.0039342	0.00229204	CG6137/CG34407/CG8426/CG31137/CG11486/CG3158/CG31992	7
1	GO:0007277	pole cell development	7/604	31/11817	0.000789938	0.0039342	0.00229204	CG6137/CG42616/CG7507/CG4792/CG9373/CG7439/CG4916	7
1	GO:0016573	histone acetylation	12/604	81/11817	0.000792513	0.0039342	0.00229204	CG6964/CG5942/CG9696/CG3307/CG8651/CG1710/CG9088/CG6939/CG1845/CG17689/CG33554/CG9007	12
1	GO:0046488	phosphatidylinositol metabolic process	12/604	81/11817	0.000792513	0.0039342	0.00229204	CG3033/CG2144/CG12263/CG10426/CG2160/CG5671/CG7956/CG11621/CG5608/CG6355/CG8146/CG15154	12
1	GO:0030951	establishment or maintenance of microtubule cytoskeleton polarity	8/604	40/11817	0.000799434	0.00396069	0.00230747	CG9659/CG9012/CG4051/CG43286/CG7293/CG8104/CG6605/CG5000	8
1	GO:0050770	regulation of axonogenesis	10/604	60/11817	0.000840753	0.00415715	0.00242193	CG9206/CG11199/CG8114/CG4320/CG9774/CG10539/CG5092/CG5977/CG18214/CG8075	10
1	GO:0008380	RNA splicing	29/604	303/11817	0.000850214	0.00419562	0.00244434	CG14637/CG6137/CG8610/CG7185/CG9213/CG8912/CG9696/CG1965/CG2926/CG12085/CG1646/CG8877/CG6315/CG10293/CG3019/CG7564/CG9412/CG1474/CG31368/CG4119/CG44249/CG8597/CG2910/CG10327/CG8614/CG8749/CG6686/CG10228/CG4291	29
1	GO:0060541	respiratory system development	25/604	247/11817	0.000858817	0.00422972	0.00246421	CG2125/CG14026/CG7230/CG9012/CG14813/CG15793/CG9206/CG7507/CG8843/CG4780/CG6147/CG1560/CG6827/CG1634/CG5671/CG7480/CG6033/CG11770/CG7893/CG4006/CG5092/CG44128/CG3954/CG33196/CG1709	25
1	GO:0001558	regulation of cell growth	12/604	82/11817	0.000886242	0.00435619	0.00253789	CG4200/CG6147/CG11199/CG14228/CG5671/CG12085/CG4006/CG4320/CG10539/CG5092/CG5977/CG8075	12
1	GO:0044772	mitotic cell cycle phase transition	15/604	117/11817	0.000890094	0.00435797	0.00253893	CG9198/CG32707/CG14444/CG2125/CG5942/CG17912/CG15793/CG7134/CG7507/CG9433/CG1569/CG2072/CG8274/CG18729/CG6535	15
1	GO:2000241	regulation of reproductive process	15/604	117/11817	0.000890094	0.00435797	0.00253893	CG6137/CG6303/CG9659/CG3696/CG12284/CG10379/CG8014/CG5753/CG43286/CG12090/CG5517/CG3158/CG9097/CG5092/CG1228	15
1	GO:0033048	negative regulation of mitotic sister chromatid segregation	5/604	16/11817	0.000935637	0.00455416	0.00265323	CG17912/CG1569/CG2072/CG8274/CG18729	5
1	GO:0045841	negative regulation of mitotic metaphase/anaphase transition	5/604	16/11817	0.000935637	0.00455416	0.00265323	CG17912/CG1569/CG2072/CG8274/CG18729	5
1	GO:2000816	negative regulation of mitotic sister chromatid separation	5/604	16/11817	0.000935637	0.00455416	0.00265323	CG17912/CG1569/CG2072/CG8274/CG18729	5
1	GO:0051302	regulation of cell division	8/604	41/11817	0.000949517	0.00461273	0.00268735	CG6303/CG7134/CG8890/CG8274/CG8114/CG5248/CG9774/CG5270	8
1	GO:0006259	DNA metabolic process	31/604	334/11817	0.00095194	0.00461552	0.00268897	CG6171/CG9148/CG3696/CG31989/CG8357/CG10890/CG4208/CG2990/CG10223/CG3458/CG17436/CG4792/CG3326/CG10670/CG5543/CG9433/CG12196/CG3158/CG7003/CG6061/CG12340/CG9351/CG6535/CG11788/CG17509/CG30085/CG8591/CG33554/CG5270/CG5965/CG3941	31
1	GO:0007097	nuclear migration	7/604	32/11817	0.000967185	0.00466228	0.00271622	CG7507/CG4051/CG31251/CG1945/CG7439/CG6605/CG9774	7
1	GO:0048872	homeostasis of number of cells	7/604	32/11817	0.000967185	0.00466228	0.00271622	CG5942/CG31033/CG43286/CG6147/CG9415/CG44128/CG15667	7
1	GO:0071407	cellular response to organic cyclic compound	7/604	32/11817	0.000967185	0.00466228	0.00271622	CG8625/CG6147/CG2995/CG1716/CG43934/CG32346/CG10327	7
1	GO:0006475	internal protein amino acid acetylation	12/604	83/11817	0.000989031	0.00472134	0.00275062	CG6964/CG5942/CG9696/CG3307/CG8651/CG1710/CG9088/CG6939/CG1845/CG17689/CG33554/CG9007	12
1	GO:0007525	somatic muscle development	12/604	83/11817	0.000989031	0.00472134	0.00275062	CG6964/CG8578/CG12052/CG9088/CG9936/CG5671/CG10520/CG10293/CG2708/CG4006/CG10539/CG5092	12
1	GO:0018393	internal peptidyl-lysine acetylation	12/604	83/11817	0.000989031	0.00472134	0.00275062	CG6964/CG5942/CG9696/CG3307/CG8651/CG1710/CG9088/CG6939/CG1845/CG17689/CG33554/CG9007	12
1	GO:0018394	peptidyl-lysine acetylation	12/604	83/11817	0.000989031	0.00472134	0.00275062	CG6964/CG5942/CG9696/CG3307/CG8651/CG1710/CG9088/CG6939/CG1845/CG17689/CG33554/CG9007	12
1	GO:0032984	protein-containing complex disassembly	12/604	83/11817	0.000989031	0.00472134	0.00275062	CG14299/CG3326/CG2331/CG6939/CG11375/CG6355/CG5977/CG1977/CG3172/CG12230/CG7146/CG1709	12
1	GO:0033674	positive regulation of kinase activity	9/604	51/11817	0.000992672	0.00472134	0.00275062	CG15793/CG1099/CG8110/CG8789/CG7097/CG32045/CG8002/CG4320/CG11228	9
1	GO:1901991	negative regulation of mitotic cell cycle phase transition	9/604	51/11817	0.000992672	0.00472134	0.00275062	CG5942/CG17912/CG15793/CG9433/CG1569/CG2072/CG8274/CG18729/CG6535	9
1	GO:0000226	microtubule cytoskeleton organization	32/604	350/11817	0.00102014	0.00484275	0.00282136	CG9659/CG17912/CG9012/CG12734/CG7134/CG9206/CG7507/CG4051/CG43286/CG3326/CG9201/CG8233/CG7293/CG2331/CG7337/CG3403/CG8104/CG8274/CG11513/CG6605/CG2478/CG8114/CG5000/CG9774/CG7186/CG6386/CG5977/CG1977/CG10327/CG9311/CG5127/CG14001	32
1	GO:0032956	regulation of actin cytoskeleton organization	13/604	95/11817	0.00104716	0.00496159	0.00289059	CG4122/CG42279/CG1560/CG8114/CG7893/CG8002/CG5588/CG6811/CG4755/CG9774/CG3172/CG4032/CG43479	13
1	GO:0032940	secretion by cell	23/604	223/11817	0.00105751	0.00499109	0.00290778	CG10986/CG11217/CG9012/CG14813/CG12737/CG9206/CG15609/CG8843/CG5341/CG6170/CG6827/CG6605/CG3539/CG7061/CG4006/CG4755/CG6359/CG5081/CG11098/CG9311/CG3988/CG12230/CG5127	23
1	GO:0010528	regulation of transposition	6/604	24/11817	0.00106138	0.00499109	0.00290778	CG6137/CG3158/CG7439/CG11856/CG8920/CG4771	6
1	GO:0043647	inositol phosphate metabolic process	6/604	24/11817	0.00106138	0.00499109	0.00290778	CG4574/CG4200/CG14616/CG10082/CG5671/CG13688	6
1	GO:0050772	positive regulation of axonogenesis	6/604	24/11817	0.00106138	0.00499109	0.00290778	CG9206/CG4320/CG10539/CG5092/CG5977/CG8075	6
1	GO:0022618	ribonucleoprotein complex assembly	17/604	144/11817	0.00107317	0.00503704	0.00293455	CG3291/CG6137/CG5753/CG7507/CG4792/CG6311/CG11486/CG12085/CG1646/CG8877/CG3158/CG7439/CG3019/CG4916/CG7564/CG8002/CG5047	17
1	GO:0008360	regulation of cell shape	10/604	62/11817	0.00109395	0.00512494	0.00298576	CG7230/CG4931/CG1560/CG31132/CG5671/CG8114/CG5588/CG9774/CG4032/CG8874	10
1	GO:0006482	protein demethylation	4/604	10/11817	0.0011082	0.0051339	0.00299098	CG15835/CG9088/CG8165/CG33182	4
1	GO:0008214	protein dealkylation	4/604	10/11817	0.0011082	0.0051339	0.00299098	CG15835/CG9088/CG8165/CG33182	4
1	GO:0045501	regulation of sevenless signaling pathway	4/604	10/11817	0.0011082	0.0051339	0.00299098	CG4200/CG6721/CG44128/CG15154	4
1	GO:0046824	positive regulation of nucleocytoplasmic transport	4/604	10/11817	0.0011082	0.0051339	0.00299098	CG1664/CG11856/CG10084/CG4032	4
1	GO:0060967	negative regulation of gene silencing by RNA	4/604	10/11817	0.0011082	0.0051339	0.00299098	CG10986/CG12855/CG9770/CG31037	4
1	GO:0090136	epithelial cell-cell adhesion	4/604	10/11817	0.0011082	0.0051339	0.00299098	CG9659/CG12734/CG44128/CG9311	4
1	GO:0046777	protein autophosphorylation	8/604	42/11817	0.00112134	0.00517416	0.00301443	CG8789/CG11228/CG17528/CG7186/CG32743/CG4032/CG44128/CG7177	8
1	GO:0007051	spindle organization	16/604	132/11817	0.00112305	0.00517416	0.00301443	CG17912/CG9206/CG7507/CG9201/CG2331/CG7337/CG3403/CG8104/CG8274/CG2478/CG8114/CG5000/CG9774/CG6386/CG9311/CG5127	16
1	GO:0007616	long-term memory	11/604	73/11817	0.0011231	0.00517416	0.00301443	CG4122/CG5753/CG2995/CG5912/CG8789/CG42799/CG8318/CG11513/CG6103/CG6190/CG15154	11
1	GO:0008587	imaginal disc-derived wing margin morphogenesis	9/604	52/11817	0.00114711	0.00526531	0.00306754	CG5942/CG4244/CG1560/CG5912/CG8787/CG2041/CG10293/CG5798/CG33196	9
1	GO:1901988	negative regulation of cell cycle phase transition	9/604	52/11817	0.00114711	0.00526531	0.00306754	CG5942/CG17912/CG15793/CG9433/CG1569/CG2072/CG8274/CG18729/CG6535	9
1	GO:0031347	regulation of defense response	17/604	145/11817	0.00115958	0.00531279	0.0030952	CG1891/CG5942/CG6137/CG12737/CG2995/CG4201/CG5517/CG4241/CG32346/CG32133/CG10520/CG1945/CG2708/CG4916/CG6535/CG9318/CG5489	17
1	GO:0048134	germ-line cyst formation	7/604	33/11817	0.00117428	0.00535071	0.00311729	CG7507/CG4792/CG10811/CG12090/CG5092/CG1977/CG9576	7
1	GO:0051222	positive regulation of protein transport	7/604	33/11817	0.00117428	0.00535071	0.00311729	CG12737/CG8274/CG4755/CG6359/CG4032/CG9311/CG32654	7
1	GO:0070371	ERK1 and ERK2 cascade	7/604	33/11817	0.00117428	0.00535071	0.00311729	CG4200/CG15793/CG6033/CG45019/CG7893/CG9856/CG44128	7
1	GO:0006644	phospholipid metabolic process	17/604	146/11817	0.00125183	0.00569364	0.00331708	CG3812/CG4729/CG4200/CG1049/CG3033/CG2144/CG12263/CG10426/CG3942/CG2160/CG5671/CG7956/CG11621/CG5608/CG6355/CG8146/CG15154	17
1	GO:0051783	regulation of nuclear division	11/604	74/11817	0.00125975	0.00571924	0.00333199	CG9198/CG32707/CG14444/CG17912/CG7134/CG7507/CG9433/CG1569/CG2072/CG8274/CG18729	11
1	GO:0110020	regulation of actomyosin structure organization	5/604	17/11817	0.00127024	0.00573561	0.00334153	CG42279/CG1560/CG8114/CG6811/CG9774	5
1	GO:1902100	negative regulation of metaphase/anaphase transition of cell cycle	5/604	17/11817	0.00127024	0.00573561	0.00334153	CG17912/CG1569/CG2072/CG8274/CG18729	5
1	GO:1905819	negative regulation of chromosome separation	5/604	17/11817	0.00127024	0.00573561	0.00334153	CG17912/CG1569/CG2072/CG8274/CG18729	5
1	GO:0032970	regulation of actin filament-based process	13/604	97/11817	0.00127412	0.00574274	0.00334568	CG4122/CG42279/CG1560/CG8114/CG7893/CG8002/CG5588/CG6811/CG4755/CG9774/CG3172/CG4032/CG43479	13
1	GO:0022406	membrane docking	8/604	43/11817	0.00131709	0.00589387	0.00343373	CG8843/CG5341/CG6827/CG10362/CG3539/CG5081/CG12230/CG5127	8
1	GO:0030177	positive regulation of Wnt signaling pathway	8/604	43/11817	0.00131709	0.00589387	0.00343373	CG12284/CG9484/CG8491/CG9936/CG18497/CG2910/CG5798/CG7177	8
1	GO:0046532	regulation of photoreceptor cell differentiation	8/604	43/11817	0.00131709	0.00589387	0.00343373	CG4200/CG31132/CG32156/CG6721/CG44128/CG3954/CG9311/CG15154	8
1	GO:0140056	organelle localization by membrane tethering	8/604	43/11817	0.00131709	0.00589387	0.00343373	CG8843/CG5341/CG6827/CG10362/CG3539/CG5081/CG12230/CG5127	8
1	GO:0007549	dosage compensation	6/604	25/11817	0.00133698	0.00595086	0.00346693	CG9148/CG11680/CG6498/CG8274/CG7439/CG10535	6
1	GO:0032196	transposition	6/604	25/11817	0.00133698	0.00595086	0.00346693	CG6137/CG3158/CG7439/CG11856/CG8920/CG4771	6
1	GO:2000331	regulation of terminal button organization	6/604	25/11817	0.00133698	0.00595086	0.00346693	CG6147/CG8789/CG10539/CG5092/CG5977/CG10327	6
1	GO:0006338	chromatin remodeling	15/604	122/11817	0.0013722	0.00609676	0.00355194	CG5942/CG8625/CG3733/CG3696/CG11680/CG15835/CG9696/CG8887/CG1710/CG9088/CG8274/CG32346/CG11375/CG33554/CG33182	15
1	GO:0031331	positive regulation of cellular catabolic process	13/604	98/11817	0.00140212	0.00617519	0.00359763	CG6137/CG7053/CG9012/CG7185/CG1877/CG6147/CG6939/CG3158/CG31992/CG1559/CG10539/CG5489/CG15154	13
1	GO:0040012	regulation of locomotion	14/604	110/11817	0.00140291	0.00617519	0.00359763	CG4200/CG3696/CG12284/CG10379/CG8014/CG11324/CG1560/CG11199/CG5671/CG4320/CG10539/CG5092/CG1228/CG8075	14
1	GO:0043484	regulation of RNA splicing	14/604	110/11817	0.00140291	0.00617519	0.00359763	CG7185/CG8912/CG9696/CG2926/CG12085/CG1646/CG6315/CG10293/CG4119/CG8597/CG2910/CG10327/CG8749/CG10228	14
1	GO:0008593	regulation of Notch signaling pathway	11/604	75/11817	0.00140976	0.00617519	0.00359763	CG4713/CG42279/CG4244/CG15609/CG16932/CG8890/CG1099/CG7480/CG3929/CG10637/CG4013	11
1	GO:0009950	dorsal/ventral axis specification	11/604	75/11817	0.00140976	0.00617519	0.00359763	CG7507/CG4051/CG43286/CG7972/CG3158/CG1945/CG6605/CG9412/CG5248/CG43227/CG3954	11
1	GO:0006904	vesicle docking involved in exocytosis	7/604	34/11817	0.00141458	0.00617519	0.00359763	CG8843/CG5341/CG6827/CG3539/CG5081/CG12230/CG5127	7
1	GO:0009755	hormone-mediated signaling pathway	7/604	34/11817	0.00141458	0.00617519	0.00359763	CG8625/CG2995/CG1716/CG43934/CG32346/CG11856/CG10327	7
1	GO:0031532	actin cytoskeleton reorganization	7/604	34/11817	0.00141458	0.00617519	0.00359763	CG8114/CG8683/CG7893/CG8002/CG5588/CG9774/CG18214	7
1	GO:0051017	actin filament bundle assembly	7/604	34/11817	0.00141458	0.00617519	0.00359763	CG10984/CG1560/CG5588/CG6811/CG9774/CG8874/CG44128	7
1	GO:1904951	positive regulation of establishment of protein localization	7/604	34/11817	0.00141458	0.00617519	0.00359763	CG12737/CG8274/CG4755/CG6359/CG4032/CG9311/CG32654	7
1	GO:0000375	RNA splicing, via transesterification reactions	27/604	285/11817	0.00147239	0.00639403	0.00372512	CG14637/CG6137/CG8610/CG7185/CG9213/CG8912/CG9696/CG1965/CG2926/CG12085/CG1646/CG8877/CG6315/CG10293/CG3019/CG7564/CG9412/CG1474/CG31368/CG4119/CG44249/CG8597/CG2910/CG8614/CG8749/CG6686/CG4291	27
1	GO:0000377	RNA splicing, via transesterification reactions with bulged adenosine as nucleophile	27/604	285/11817	0.00147239	0.00639403	0.00372512	CG14637/CG6137/CG8610/CG7185/CG9213/CG8912/CG9696/CG1965/CG2926/CG12085/CG1646/CG8877/CG6315/CG10293/CG3019/CG7564/CG9412/CG1474/CG31368/CG4119/CG44249/CG8597/CG2910/CG8614/CG8749/CG6686/CG4291	27
1	GO:0000398	mRNA splicing, via spliceosome	27/604	285/11817	0.00147239	0.00639403	0.00372512	CG14637/CG6137/CG8610/CG7185/CG9213/CG8912/CG9696/CG1965/CG2926/CG12085/CG1646/CG8877/CG6315/CG10293/CG3019/CG7564/CG9412/CG1474/CG31368/CG4119/CG44249/CG8597/CG2910/CG8614/CG8749/CG6686/CG4291	27
1	GO:0000380	alternative mRNA splicing, via spliceosome	12/604	87/11817	0.00150456	0.00651107	0.00379331	CG7185/CG8912/CG9696/CG2926/CG12085/CG1646/CG6315/CG10293/CG4119/CG8597/CG2910/CG8749	12
1	GO:0000381	regulation of alternative mRNA splicing, via spliceosome	12/604	87/11817	0.00150456	0.00651107	0.00379331	CG7185/CG8912/CG9696/CG2926/CG12085/CG1646/CG6315/CG10293/CG4119/CG8597/CG2910/CG8749	12
1	GO:0007447	imaginal disc pattern formation	14/604	111/11817	0.00153203	0.00661849	0.00385589	CG1891/CG2125/CG14026/CG4244/CG9696/CG5912/CG9936/CG32133/CG2041/CG3539/CG18497/CG2910/CG33554/CG3988	14
1	GO:0035329	hippo signaling	8/604	44/11817	0.00153907	0.00662596	0.00386024	CG14228/CG7097/CG13852/CG3403/CG9153/CG33967/CG11228/CG10933	8
1	GO:0045185	maintenance of protein location	8/604	44/11817	0.00153907	0.00662596	0.00386024	CG17947/CG8114/CG9774/CG3172/CG2093/CG15523/CG32113/CG3299	8
1	GO:0007315	pole plasm assembly	10/604	65/11817	0.00158763	0.00682325	0.00397518	CG6137/CG9012/CG5753/CG4051/CG43286/CG9373/CG14228/CG3158/CG11513/CG8683	10
1	GO:0033227	dsRNA transport	6/604	26/11817	0.001664	0.00710999	0.00414224	CG9659/CG9012/CG8184/CG4792/CG12070/CG7439	6
1	GO:0046822	regulation of nucleocytoplasmic transport	6/604	26/11817	0.001664	0.00710999	0.00414224	CG1708/CG1664/CG11856/CG10084/CG4032/CG6694	6
1	GO:0008366	axon ensheathment	4/604	11/11817	0.00167143	0.00710999	0.00414224	CG6827/CG1634/CG10293/CG5248	4
1	GO:0046664	dorsal closure, amnioserosa morphology change	4/604	11/11817	0.00167143	0.00710999	0.00414224	CG43741/CG14026/CG17947/CG8874	4
1	GO:0051231	spindle elongation	4/604	11/11817	0.00167143	0.00710999	0.00414224	CG9206/CG8274/CG5000/CG9774	4
1	GO:0051663	oocyte nucleus localization involved in oocyte dorsal/ventral axis specification	4/604	11/11817	0.00167143	0.00710999	0.00414224	CG7507/CG4051/CG43286/CG6605	4
1	GO:0007282	cystoblast division	5/604	18/11817	0.00168559	0.00715801	0.00417021	CG30170/CG7507/CG12090/CG12085/CG5092	5
1	GO:0045879	negative regulation of smoothened signaling pathway	7/604	35/11817	0.00169159	0.0071713	0.00417796	CG6964/CG1877/CG42616/CG42279/CG4244/CG1708/CG2890	7
1	GO:0070192	chromosome organization involved in meiotic cell cycle	9/604	55/11817	0.00173013	0.00732224	0.00426589	CG6137/CG31989/CG7972/CG9088/CG3158/CG7210/CG6386/CG6535/CG17509	9
1	GO:0032868	response to insulin	11/604	77/11817	0.0017538	0.00740986	0.00431694	CG4200/CG1877/CG15793/CG6147/CG5671/CG4006/CG8002/CG4320/CG10539/CG5092/CG4290	11
1	GO:0046552	photoreceptor cell fate commitment	10/604	66/11817	0.00178748	0.00751064	0.00437565	CG4200/CG15793/CG12052/CG6033/CG6721/CG9412/CG11228/CG44128/CG3954/CG15154	10
1	GO:0046903	secretion	24/604	246/11817	0.00178766	0.00751064	0.00437565	CG10986/CG11217/CG9012/CG14813/CG12737/CG9206/CG15609/CG8843/CG5341/CG6170/CG6214/CG6827/CG6605/CG3539/CG7061/CG4006/CG4755/CG6359/CG5081/CG11098/CG9311/CG3988/CG12230/CG5127	24
1	GO:0031056	regulation of histone modification	8/604	45/11817	0.00178968	0.00751064	0.00437565	CG6964/CG9484/CG5543/CG3848/CG8887/CG2995/CG3307/CG9007	8
1	GO:0099172	presynapse organization	8/604	45/11817	0.00178968	0.00751064	0.00437565	CG6147/CG8789/CG6827/CG10539/CG5092/CG5977/CG10327/CG16757	8
1	GO:0072657	protein localization to membrane	16/604	138/11817	0.00179959	0.00753956	0.0043925	CG7578/CG12737/CG8843/CG5341/CG3493/CG5447/CG10566/CG14228/CG6498/CG14270/CG6404/CG6859/CG9153/CG3269/CG9318/CG10590	16
1	GO:0042051	compound eye photoreceptor development	12/604	89/11817	0.00183545	0.00767693	0.00447253	CG5864/CG9206/CG5341/CG3033/CG11199/CG12052/CG9063/CG7036/CG5671/CG32045/CG32156/CG3954	12
1	GO:0030718	germ-line stem cell population maintenance	11/604	78/11817	0.00194988	0.00814187	0.0047434	CG30170/CG1891/CG14026/CG9696/CG1560/CG9088/CG10293/CG5637/CG10539/CG6386/CG15154	11
1	GO:0007033	vacuole organization	9/604	56/11817	0.00197006	0.0081851	0.00476859	CG10986/CG7053/CG31033/CG1241/CG3615/CG4428/CG32672/CG8793/CG5489	9
1	GO:0016322	neuron remodeling	9/604	56/11817	0.00197006	0.0081851	0.00476859	CG7578/CG3696/CG1877/CG17436/CG7507/CG9746/CG9311/CG5798/CG1782	9
1	GO:0051495	positive regulation of cytoskeleton organization	9/604	56/11817	0.00197006	0.0081851	0.00476859	CG4122/CG7507/CG42279/CG5000/CG7893/CG5588/CG9774/CG5977/CG43479	9
1	GO:0045859	regulation of protein kinase activity	12/604	90/11817	0.00202203	0.00838704	0.00488624	CG15793/CG14211/CG1099/CG8110/CG8789/CG7097/CG5671/CG32045/CG3508/CG8002/CG4320/CG11228	12
1	GO:0071396	cellular response to lipid	6/604	27/11817	0.00204836	0.00848216	0.00494166	CG8625/CG2995/CG1716/CG43934/CG32346/CG10327	6
1	GO:0006952	defense response	35/604	411/11817	0.00208111	0.00860352	0.00501236	CG1891/CG7158/CG5942/CG6137/CG12737/CG15793/CG9206/CG7507/CG4909/CG10610/CG8843/CG6413/CG5748/CG2995/CG4201/CG5517/CG4241/CG1634/CG32346/CG32133/CG5671/CG9153/CG10520/CG1945/CG7439/CG18497/CG2708/CG7893/CG4916/CG5248/CG6535/CG9318/CG44128/CG5489/CG5127	35
1	GO:0007274	neuromuscular synaptic transmission	11/604	79/11817	0.00216343	0.008885	0.00517635	CG4574/CG14026/CG2253/CG4755/CG32743/CG5977/CG1977/CG10327/CG3172/CG43479/CG43073	11
1	GO:0035222	wing disc pattern formation	11/604	79/11817	0.00216343	0.008885	0.00517635	CG1891/CG2125/CG14026/CG4244/CG9696/CG9936/CG3539/CG18497/CG2910/CG33554/CG3988	11
1	GO:0043434	response to peptide hormone	11/604	79/11817	0.00216343	0.008885	0.00517635	CG4200/CG1877/CG15793/CG6147/CG5671/CG4006/CG8002/CG4320/CG10539/CG5092/CG4290	11
1	GO:1901652	response to peptide	11/604	79/11817	0.00216343	0.008885	0.00517635	CG4200/CG1877/CG15793/CG6147/CG5671/CG4006/CG8002/CG4320/CG10539/CG5092/CG4290	11
1	GO:0014065	phosphatidylinositol 3-kinase signaling	5/604	19/11817	0.00219249	0.00896016	0.00522013	CG1241/CG1877/CG5517/CG5671/CG11621	5
1	GO:0045839	negative regulation of mitotic nuclear division	5/604	19/11817	0.00219249	0.00896016	0.00522013	CG17912/CG1569/CG2072/CG8274/CG18729	5
1	GO:0046173	polyol biosynthetic process	5/604	19/11817	0.00219249	0.00896016	0.00522013	CG4574/CG4200/CG14616/CG10082/CG13688	5
1	GO:0031400	negative regulation of protein modification process	12/604	91/11817	0.00222384	0.00907343	0.00528613	CG4200/CG4122/CG5366/CG14211/CG9484/CG30496/CG8887/CG3307/CG5671/CG3508/CG9856/CG15154	12
1	GO:0071826	ribonucleoprotein complex subunit organization	17/604	154/11817	0.00223928	0.0091215	0.00531413	CG3291/CG6137/CG5753/CG7507/CG4792/CG6311/CG11486/CG12085/CG1646/CG8877/CG3158/CG7439/CG3019/CG4916/CG7564/CG8002/CG5047	17
1	GO:0045787	positive regulation of cell cycle	10/604	68/11817	0.00224818	0.00914284	0.00532656	CG32707/CG14444/CG2125/CG7134/CG7507/CG12090/CG14938/CG8274/CG11513/CG5092	10
1	GO:0061572	actin filament bundle organization	7/604	37/11817	0.00237052	0.00960058	0.00559324	CG10984/CG1560/CG5588/CG6811/CG9774/CG8874/CG44128	7
1	GO:0072553	terminal button organization	7/604	37/11817	0.00237052	0.00960058	0.00559324	CG6147/CG8789/CG6827/CG10539/CG5092/CG5977/CG10327	7
1	GO:1903046	meiotic cell cycle process	22/604	223/11817	0.00237227	0.00960058	0.00559324	CG30170/CG6137/CG31989/CG10223/CG9484/CG9201/CG7972/CG9088/CG14228/CG8104/CG3158/CG7003/CG2478/CG8114/CG5000/CG5637/CG6721/CG7210/CG7186/CG6386/CG6535/CG17509	22
1	GO:0031123	RNA 3'-end processing	11/604	80/11817	0.00239558	0.00962993	0.00561034	CG9791/CG7698/CG9591/CG5859/CG1664/CG9854/CG5637/CG10084/CG10228/CG5720/CG6694	11
1	GO:0006376	mRNA splice site selection	4/604	12/11817	0.00240652	0.00962993	0.00561034	CG12085/CG1646/CG3019/CG7564	4
1	GO:0007318	pole plasm protein localization	4/604	12/11817	0.00240652	0.00962993	0.00561034	CG6137/CG5753/CG11513/CG8683	4
1	GO:0034058	endosomal vesicle fusion	4/604	12/11817	0.00240652	0.00962993	0.00561034	CG5081/CG12230/CG10144/CG7146	4
1	GO:0046959	habituation	4/604	12/11817	0.00240652	0.00962993	0.00561034	CG8214/CG2995/CG4916/CG32067	4
1	GO:0061014	positive regulation of mRNA catabolic process	4/604	12/11817	0.00240652	0.00962993	0.00561034	CG6137/CG3158/CG31992/CG1559	4
1	GO:0070988	demethylation	4/604	12/11817	0.00240652	0.00962993	0.00561034	CG15835/CG9088/CG8165/CG33182	4
1	GO:0001709	cell fate determination	16/604	142/11817	0.00241834	0.00966177	0.00562889	CG42616/CG5753/CG9206/CG7507/CG4051/CG4792/CG7972/CG8104/CG5671/CG8787/CG3158/CG6605/CG10293/CG18497/CG1977/CG15667	16
1	GO:0006893	Golgi to plasma membrane transport	6/604	28/11817	0.00249614	0.00994076	0.00579142	CG7578/CG12737/CG8843/CG5341/CG3493/CG5447	6
1	GO:1903829	positive regulation of cellular protein localization	6/604	28/11817	0.00249614	0.00994076	0.00579142	CG12737/CG8274/CG9153/CG11856/CG4032/CG32654	6
1	GO:0043410	positive regulation of MAPK cascade	10/604	69/11817	0.00251187	0.0099875	0.00581866	CG3615/CG10379/CG15793/CG8110/CG8789/CG7097/CG6033/CG45019/CG7893/CG44128	10
1	GO:0042551	neuron maturation	9/604	58/11817	0.00252934	0.010041	0.0058498	CG7578/CG3696/CG1877/CG17436/CG7507/CG9746/CG9311/CG5798/CG1782	9
1	GO:0032103	positive regulation of response to external stimulus	11/604	81/11817	0.00264749	0.0104933	0.00611334	CG4201/CG32133/CG9153/CG10520/CG4006/CG4320/CG10539/CG5092/CG5977/CG9311/CG8075	11
1	GO:0007093	mitotic cell cycle checkpoint	8/604	48/11817	0.00273886	0.010833	0.00631125	CG17912/CG15793/CG1569/CG2072/CG8274/CG1830/CG18729/CG6535	8
1	GO:0007613	memory	14/604	118/11817	0.00274188	0.010833	0.00631125	CG4122/CG3696/CG5753/CG2995/CG5912/CG8789/CG42799/CG8318/CG11513/CG6033/CG6103/CG6190/CG32498/CG15154	14
1	GO:0048278	vesicle docking	7/604	38/11817	0.00278018	0.0109497	0.00637923	CG8843/CG5341/CG6827/CG3539/CG5081/CG12230/CG5127	7
1	GO:1903008	organelle disassembly	7/604	38/11817	0.00278018	0.0109497	0.00637923	CG33106/CG1241/CG32672/CG2331/CG10360/CG5489/CG32113	7
1	GO:1905879	regulation of oogenesis	10/604	70/11817	0.00279979	0.0109664	0.00638893	CG6137/CG6303/CG3696/CG12284/CG10379/CG8014/CG5753/CG43286/CG3158/CG1228	10
1	GO:0032465	regulation of cytokinesis	5/604	20/11817	0.00280197	0.0109664	0.00638893	CG6303/CG7134/CG8114/CG9774/CG5270	5
1	GO:0048072	compound eye pigmentation	5/604	20/11817	0.00280197	0.0109664	0.00638893	CG10986/CG9770/CG5912/CG15154/CG12230	5
1	GO:0061912	selective autophagy	5/604	20/11817	0.00280197	0.0109664	0.00638893	CG31033/CG1241/CG3615/CG10360/CG32113	5
1	GO:0048232	male gamete generation	29/604	328/11817	0.00284057	0.0111	0.00646678	CG30170/CG3291/CG6303/CG12218/CG8625/CG9012/CG31989/CG42616/CG12284/CG10223/CG9484/CG10811/CG8912/CG9201/CG14228/CG8789/CG5722/CG8104/CG8274/CG32346/CG8877/CG2478/CG10293/CG5637/CG14472/CG7186/CG43227/CG8749/CG9576	29
1	GO:0042462	eye photoreceptor cell development	12/604	94/11817	0.00293006	0.0114318	0.00666011	CG5864/CG9206/CG5341/CG3033/CG11199/CG12052/CG9063/CG7036/CG5671/CG32045/CG32156/CG3954	12
1	GO:0036335	intestinal stem cell homeostasis	6/604	29/11817	0.00301361	0.0117029	0.00681806	CG5942/CG43286/CG6147/CG9415/CG44128/CG15667	6
1	GO:1902115	regulation of organelle assembly	6/604	29/11817	0.00301361	0.0117029	0.00681806	CG3291/CG5753/CG42279/CG8274/CG11486/CG7186	6
1	GO:1905268	negative regulation of chromatin organization	6/604	29/11817	0.00301361	0.0117029	0.00681806	CG9484/CG8887/CG3307/CG11375/CG12238/CG8573	6
1	GO:0090087	regulation of peptide transport	10/604	71/11817	0.00311348	0.012072	0.00703307	CG12737/CG1657/CG8274/CG4006/CG4755/CG6359/CG4032/CG9311/CG32654/CG6694	10
1	GO:0051051	negative regulation of transport	8/604	49/11817	0.00313001	0.0120985	0.00704853	CG42797/CG42279/CG1708/CG31911/CG4006/CG6811/CG6410/CG7177	8
1	GO:0140029	exocytic process	8/604	49/11817	0.00313001	0.0120985	0.00704853	CG8843/CG5341/CG6827/CG3539/CG5081/CG3988/CG12230/CG5127	8
1	GO:0043549	regulation of kinase activity	12/604	95/11817	0.00320229	0.0123143	0.00717423	CG15793/CG14211/CG1099/CG8110/CG8789/CG7097/CG5671/CG32045/CG3508/CG8002/CG4320/CG11228	12
1	GO:0008286	insulin receptor signaling pathway	9/604	60/11817	0.00320762	0.0123143	0.00717423	CG1877/CG15793/CG6147/CG5671/CG4006/CG8002/CG4320/CG10539/CG5092	9
1	GO:0051347	positive regulation of transferase activity	9/604	60/11817	0.00320762	0.0123143	0.00717423	CG15793/CG1099/CG8110/CG8789/CG7097/CG32045/CG8002/CG4320/CG11228	9
1	GO:1990778	protein localization to cell periphery	9/604	60/11817	0.00320762	0.0123143	0.00717423	CG7578/CG12737/CG8843/CG5341/CG3493/CG5447/CG14228/CG6498/CG9153	9
1	GO:0048489	synaptic vesicle transport	11/604	83/11817	0.00321542	0.0123143	0.00717423	CG10986/CG9012/CG9206/CG8843/CG5341/CG11199/CG6827/CG6605/CG32743/CG5081/CG3988	11
1	GO:0097480	establishment of synaptic vesicle localization	11/604	83/11817	0.00321542	0.0123143	0.00717423	CG10986/CG9012/CG9206/CG8843/CG5341/CG11199/CG6827/CG6605/CG32743/CG5081/CG3988	11
1	GO:0045596	negative regulation of cell differentiation	15/604	133/11817	0.00323113	0.0123555	0.00719822	CG4200/CG5942/CG6303/CG12284/CG9088/CG8491/CG14228/CG5671/CG33967/CG6721/CG2910/CG11228/CG4032/CG1228/CG15154	15
1	GO:1903429	regulation of cell maturation	7/604	39/11817	0.003242	0.0123781	0.0072114	CG6137/CG7578/CG1877/CG5753/CG7507/CG43286/CG3158	7
1	GO:0061061	muscle structure development	22/604	229/11817	0.0032913	0.0125472	0.0073099	CG33106/CG6964/CG14026/CG11217/CG10379/CG42279/CG1560/CG8578/CG12052/CG9088/CG9936/CG5671/CG10520/CG10293/CG2708/CG7893/CG4006/CG4320/CG9774/CG10539/CG5092/CG6386	22
1	GO:0031338	regulation of vesicle fusion	4/604	13/11817	0.00333682	0.0126819	0.00738842	CG8843/CG12230/CG5127/CG7146	4
1	GO:0061647	histone H3-K9 modification	4/604	13/11817	0.00333682	0.0126819	0.00738842	CG3848/CG12196/CG2995/CG9088	4
1	GO:0007028	cytoplasm organization	10/604	72/11817	0.00345454	0.0131094	0.00763746	CG6137/CG9012/CG5753/CG4051/CG43286/CG9373/CG14228/CG3158/CG11513/CG8683	10
1	GO:1902850	microtubule cytoskeleton organization involved in mitosis	12/604	96/11817	0.00349461	0.0132414	0.00771433	CG17912/CG9206/CG7507/CG2331/CG7337/CG3403/CG8104/CG8274/CG5000/CG9774/CG6386/CG5127	12
1	GO:0007279	pole cell formation	5/604	21/11817	0.00352514	0.0132565	0.00772313	CG6137/CG7507/CG4792/CG7439/CG4916	5
1	GO:0036315	cellular response to sterol	5/604	21/11817	0.00352514	0.0132565	0.00772313	CG8625/CG2995/CG1716/CG43934/CG32346	5
1	GO:0043112	receptor metabolic process	5/604	21/11817	0.00352514	0.0132565	0.00772313	CG42279/CG4244/CG8948/CG6410/CG43479	5
1	GO:0071390	cellular response to ecdysone	5/604	21/11817	0.00352514	0.0132565	0.00772313	CG8625/CG2995/CG1716/CG43934/CG32346	5
1	GO:1901655	cellular response to ketone	5/604	21/11817	0.00352514	0.0132565	0.00772313	CG8625/CG2995/CG1716/CG43934/CG32346	5
1	GO:0007219	Notch signaling pathway	11/604	84/11817	0.00353395	0.0132696	0.00773078	CG4713/CG42279/CG4244/CG15609/CG16932/CG8890/CG1099/CG7480/CG3929/CG10637/CG4013	11
1	GO:0034249	negative regulation of cellular amide metabolic process	9/604	61/11817	0.00359654	0.0133637	0.00778559	CG30170/CG34407/CG8426/CG31137/CG32016/CG9453/CG31992/CG5637/CG4916	9
1	GO:2001252	positive regulation of chromosome organization	9/604	61/11817	0.00359654	0.0133637	0.00778559	CG32707/CG14444/CG11680/CG3848/CG12196/CG2995/CG6284/CG8165/CG12340	9
1	GO:0008293	torso signaling pathway	6/604	30/11817	0.00360717	0.0133637	0.00778559	CG42616/CG15793/CG6033/CG8384/CG6721/CG3954	6
1	GO:0031122	cytoplasmic microtubule organization	6/604	30/11817	0.00360717	0.0133637	0.00778559	CG12734/CG7507/CG3326/CG9201/CG5000/CG5977	6
1	GO:0034401	chromatin organization involved in regulation of transcription	6/604	30/11817	0.00360717	0.0133637	0.00778559	CG12196/CG14938/CG6315/CG7439/CG9007/CG8677	6
1	GO:0035011	melanotic encapsulation of foreign target	6/604	30/11817	0.00360717	0.0133637	0.00778559	CG7158/CG9206/CG7507/CG1634/CG5671/CG7893	6
1	GO:0070372	regulation of ERK1 and ERK2 cascade	6/604	30/11817	0.00360717	0.0133637	0.00778559	CG4200/CG6033/CG45019/CG7893/CG9856/CG44128	6
1	GO:0070868	heterochromatin organization involved in chromatin silencing	6/604	30/11817	0.00360717	0.0133637	0.00778559	CG12196/CG14938/CG6315/CG7439/CG9007/CG8677	6
1	GO:0097549	chromatin organization involved in negative regulation of transcription	6/604	30/11817	0.00360717	0.0133637	0.00778559	CG12196/CG14938/CG6315/CG7439/CG9007/CG8677	6
1	GO:0032869	cellular response to insulin stimulus	10/604	73/11817	0.00382461	0.0141482	0.00824267	CG1877/CG15793/CG6147/CG5671/CG4006/CG8002/CG4320/CG10539/CG5092/CG4290	10
1	GO:0097479	synaptic vesicle localization	11/604	85/11817	0.00387725	0.0143217	0.00834376	CG10986/CG9012/CG9206/CG8843/CG5341/CG11199/CG6827/CG6605/CG32743/CG5081/CG3988	11
1	GO:0043254	regulation of protein complex assembly	13/604	110/11817	0.00396077	0.0145871	0.00849835	CG3291/CG4122/CG5753/CG11486/CG5000/CG5588/CG4755/CG3172/CG43479/CG32654/CG12230/CG5127/CG7146	13
1	GO:0051338	regulation of transferase activity	13/604	110/11817	0.00396077	0.0145871	0.00849835	CG15793/CG14211/CG1099/CG8110/CG8789/CG7097/CG5671/CG9025/CG32045/CG3508/CG8002/CG4320/CG11228	13
1	GO:0035194	posttranscriptional gene silencing by RNA	9/604	62/11817	0.00402151	0.0147672	0.00860328	CG3291/CG6137/CG4792/CG9696/CG3158/CG11513/CG7439/CG31992/CG4916	9
1	GO:0051223	regulation of protein transport	9/604	62/11817	0.00402151	0.0147672	0.00860328	CG12737/CG1657/CG8274/CG4755/CG6359/CG4032/CG9311/CG32654/CG6694	9
1	GO:0033365	protein localization to organelle	22/604	233/11817	0.00405699	0.0148756	0.00866645	CG10986/CG9206/CG7507/CG4780/CG9770/CG10426/CG1569/CG14270/CG6404/CG11943/CG8274/CG6859/CG9746/CG11856/CG8002/CG8793/CG32654/CG2093/CG15523/CG32113/CG12230/CG6637	22
1	GO:0050768	negative regulation of neurogenesis	10/604	74/11817	0.00422537	0.0154703	0.0090129	CG4200/CG5942/CG8491/CG14228/CG5671/CG33967/CG6721/CG11228/CG4032/CG15154	10
1	GO:0051270	regulation of cellular component movement	13/604	111/11817	0.00428295	0.015591	0.00908321	CG4200/CG3696/CG12284/CG10379/CG8014/CG1560/CG11199/CG5671/CG4320/CG10539/CG5092/CG1228/CG8075	13
1	GO:0000422	autophagy of mitochondrion	6/604	31/11817	0.00428331	0.015591	0.00908321	CG33106/CG1241/CG32672/CG10360/CG5489/CG32113	6
1	GO:0043966	histone H3 acetylation	6/604	31/11817	0.00428331	0.015591	0.00908321	CG5942/CG8651/CG1710/CG9088/CG1845/CG33554	6
1	GO:0061726	mitochondrion disassembly	6/604	31/11817	0.00428331	0.015591	0.00908321	CG33106/CG1241/CG32672/CG10360/CG5489/CG32113	6
1	GO:0000018	regulation of DNA recombination	5/604	22/11817	0.00437311	0.0158716	0.00924669	CG31989/CG3326/CG9433/CG3158/CG7003	5
1	GO:0010529	negative regulation of transposition	5/604	22/11817	0.00437311	0.0158716	0.00924669	CG6137/CG3158/CG7439/CG8920/CG4771	5
1	GO:0007417	central nervous system development	24/604	264/11817	0.00447208	0.0161128	0.00938721	CG5942/CG7230/CG10379/CG7507/CG34415/CG1560/CG1634/CG9495/CG8877/CG7893/CG11856/CG5248/CG1977/CG10327/CG1021/CG18214/CG3172/CG4032/CG3954/CG9311/CG1228/CG1782/CG10107/CG14001	24
1	GO:0007623	circadian rhythm	16/604	151/11817	0.00447306	0.0161128	0.00938721	CG4574/CG3327/CG8625/CG42616/CG11324/CG9088/CG8318/CG31992/CG32156/CG17255/CG6103/CG4006/CG8597/CG6190/CG10392/CG32498	16
1	GO:0007272	ensheathment of neurons	4/604	14/11817	0.00448474	0.0161128	0.00938721	CG6827/CG1634/CG10293/CG5248	4
1	GO:0014066	regulation of phosphatidylinositol 3-kinase signaling	4/604	14/11817	0.00448474	0.0161128	0.00938721	CG1241/CG1877/CG5517/CG5671	4
1	GO:0043462	regulation of ATPase activity	4/604	14/11817	0.00448474	0.0161128	0.00938721	CG9148/CG11680/CG6498/CG6410	4
1	GO:1900006	positive regulation of dendrite development	4/604	14/11817	0.00448474	0.0161128	0.00938721	CG2995/CG8104/CG5977/CG10327	4
1	GO:1903313	positive regulation of mRNA metabolic process	4/604	14/11817	0.00448474	0.0161128	0.00938721	CG6137/CG3158/CG31992/CG1559	4
1	GO:0048024	regulation of mRNA splicing, via spliceosome	12/604	99/11817	0.00450288	0.0161547	0.00941164	CG7185/CG8912/CG9696/CG2926/CG12085/CG1646/CG6315/CG10293/CG4119/CG8597/CG2910/CG8749	12
1	GO:0019094	pole plasm mRNA localization	8/604	52/11817	0.00456775	0.016364	0.00953354	CG6137/CG9012/CG5753/CG4051/CG43286/CG9373/CG14228/CG3158	8
1	GO:0042461	photoreceptor cell development	13/604	112/11817	0.00462595	0.0165487	0.00964117	CG5864/CG15793/CG9206/CG5341/CG3033/CG11199/CG12052/CG9063/CG7036/CG5671/CG32045/CG32156/CG3954	13
1	GO:0071375	cellular response to peptide hormone stimulus	10/604	75/11817	0.00465854	0.0166177	0.00968136	CG1877/CG15793/CG6147/CG5671/CG4006/CG8002/CG4320/CG10539/CG5092/CG4290	10
1	GO:1901653	cellular response to peptide	10/604	75/11817	0.00465854	0.0166177	0.00968136	CG1877/CG15793/CG6147/CG5671/CG4006/CG8002/CG4320/CG10539/CG5092/CG4290	10
1	GO:0050776	regulation of immune response	17/604	166/11817	0.0048813	0.0173875	0.0101298	CG1891/CG5942/CG6137/CG12737/CG4201/CG5517/CG4241/CG32346/CG32133/CG9746/CG9153/CG10520/CG1945/CG2708/CG6535/CG9311/CG12190	17
1	GO:0023061	signal release	15/604	139/11817	0.0049083	0.0174587	0.0101713	CG11217/CG9012/CG9206/CG8843/CG5341/CG6170/CG6827/CG6605/CG7061/CG4006/CG4755/CG6359/CG5081/CG9311/CG3988	15
1	GO:0019751	polyol metabolic process	7/604	42/11817	0.00498226	0.0176966	0.0103099	CG4574/CG4200/CG18374/CG14616/CG10082/CG5671/CG13688	7
1	GO:0016241	regulation of macroautophagy	6/604	32/11817	0.00504857	0.0178055	0.0103734	CG7053/CG6303/CG6939/CG10539/CG5092/CG5489	6
1	GO:0016325	oocyte microtubule cytoskeleton organization	6/604	32/11817	0.00504857	0.0178055	0.0103734	CG9659/CG9012/CG4051/CG43286/CG6605/CG5000	6
1	GO:0035023	regulation of Rho protein signal transduction	6/604	32/11817	0.00504857	0.0178055	0.0103734	CG40494/CG42533/CG30440/CG8114/CG7893/CG18214	6
1	GO:0048814	regulation of dendrite morphogenesis	6/604	32/11817	0.00504857	0.0178055	0.0103734	CG42797/CG42279/CG2995/CG8104/CG32045/CG5977	6
1	GO:0098876	vesicle-mediated transport to the plasma membrane	6/604	32/11817	0.00504857	0.0178055	0.0103734	CG7578/CG12737/CG8843/CG5341/CG3493/CG5447	6
1	GO:0008285	negative regulation of cell proliferation	11/604	88/11817	0.0050693	0.0178534	0.0104013	CG5942/CG6147/CG9696/CG8491/CG14228/CG5671/CG12085/CG33967/CG5851/CG11228/CG5081	11
1	GO:0048511	rhythmic process	16/604	153/11817	0.00508361	0.0178785	0.0104159	CG4574/CG3327/CG8625/CG42616/CG11324/CG9088/CG8318/CG31992/CG32156/CG17255/CG6103/CG4006/CG8597/CG6190/CG10392/CG32498	16
1	GO:0007316	pole plasm RNA localization	8/604	53/11817	0.00514506	0.0180438	0.0105122	CG6137/CG9012/CG5753/CG4051/CG43286/CG9373/CG14228/CG3158	8
1	GO:0031935	regulation of chromatin silencing	8/604	53/11817	0.00514506	0.0180438	0.0105122	CG12196/CG14938/CG6284/CG8165/CG11375/CG12340/CG12238/CG8573	8
1	GO:0097305	response to alcohol	14/604	127/11817	0.00535228	0.0186817	0.0108839	CG8625/CG5146/CG3848/CG2995/CG1716/CG11324/CG43934/CG8491/CG7097/CG32346/CG31132/CG8591/CG32498/CG8573	14
1	GO:0018210	peptidyl-threonine modification	5/604	23/11817	0.00535687	0.0186817	0.0108839	CG9867/CG9774/CG11228/CG6386/CG11533	5
1	GO:0046854	phosphatidylinositol phosphorylation	5/604	23/11817	0.00535687	0.0186817	0.0108839	CG2160/CG11621/CG6355/CG8146/CG15154	5
1	GO:0048259	regulation of receptor-mediated endocytosis	5/604	23/11817	0.00535687	0.0186817	0.0108839	CG42279/CG6605/CG6033/CG8948/CG10637	5
1	GO:0007283	spermatogenesis	25/604	283/11817	0.00543058	0.0189123	0.0110182	CG30170/CG3291/CG6303/CG12218/CG8625/CG9012/CG42616/CG12284/CG9484/CG10811/CG8912/CG14228/CG8789/CG5722/CG8274/CG32346/CG8877/CG2478/CG10293/CG5637/CG14472/CG7186/CG43227/CG8749/CG9576	25
1	GO:0010243	response to organonitrogen compound	17/604	168/11817	0.005504	0.0191414	0.0111516	CG4200/CG1877/CG15793/CG4909/CG11874/CG6147/CG2331/CG5671/CG4006/CG8002/CG4320/CG10539/CG5092/CG4290/CG6535/CG11070/CG5127	17
1	GO:0070201	regulation of establishment of protein localization	9/604	65/11817	0.00553505	0.0191959	0.0111834	CG12737/CG1657/CG8274/CG4755/CG6359/CG4032/CG9311/CG32654/CG6694	9
1	GO:0098722	asymmetric stem cell division	9/604	65/11817	0.00553505	0.0191959	0.0111834	CG31137/CG4713/CG5753/CG12196/CG8274/CG5000/CG5248/CG9351/CG15667	9
1	GO:0008586	imaginal disc-derived wing vein morphogenesis	7/604	43/11817	0.00569493	0.0196684	0.0114587	CG6964/CG5942/CG4713/CG42279/CG4244/CG18497/CG15154	7
1	GO:0018105	peptidyl-serine phosphorylation	7/604	43/11817	0.00569493	0.0196684	0.0114587	CG4201/CG6498/CG4006/CG17528/CG32743/CG6386/CG11533	7
1	GO:0045746	negative regulation of Notch signaling pathway	7/604	43/11817	0.00569493	0.0196684	0.0114587	CG4713/CG42279/CG4244/CG16932/CG1099/CG3929/CG4013	7
1	GO:0022610	biological adhesion	20/604	211/11817	0.00573354	0.0197744	0.0115204	CG9659/CG14026/CG17947/CG9012/CG12734/CG4931/CG4909/CG1560/CG14938/CG7466/CG8811/CG6827/CG1634/CG5671/CG10293/CG44128/CG9311/CG3322/CG3299/CG13957	20
1	GO:0061025	membrane fusion	8/604	54/11817	0.00577652	0.0198951	0.0115908	CG8479/CG8843/CG4780/CG5081/CG12230/CG5127/CG10144/CG7146	8
1	GO:0031102	neuron projection regeneration	4/604	15/11817	0.00587145	0.0201111	0.0117166	CG8789/CG5671/CG4006/CG5977	4
1	GO:0031103	axon regeneration	4/604	15/11817	0.00587145	0.0201111	0.0117166	CG8789/CG5671/CG4006/CG5977	4
1	GO:0043488	regulation of mRNA stability	4/604	15/11817	0.00587145	0.0201111	0.0117166	CG9791/CG9373/CG10327/CG5720	4
1	GO:1902669	positive regulation of axon guidance	4/604	15/11817	0.00587145	0.0201111	0.0117166	CG4320/CG10539/CG5092/CG8075	4
1	GO:0000077	DNA damage checkpoint	6/604	33/11817	0.00590952	0.0201861	0.0117603	CG15793/CG1609/CG3307/CG1830/CG11513/CG6535	6
1	GO:0016246	RNA interference	6/604	33/11817	0.00590952	0.0201861	0.0117603	CG3291/CG6137/CG4792/CG3158/CG11513/CG7439	6
1	GO:0023014	signal transduction by protein phosphorylation	15/604	142/11817	0.00597952	0.0203973	0.0118834	CG4200/CG3615/CG10379/CG15793/CG14211/CG8110/CG8789/CG7097/CG6033/CG45019/CG7893/CG5588/CG11228/CG9856/CG44128	15
1	GO:0016441	posttranscriptional gene silencing	9/604	66/11817	0.00612677	0.0208427	0.0121428	CG3291/CG6137/CG4792/CG9696/CG3158/CG11513/CG7439/CG31992/CG4916	9
1	GO:0048284	organelle fusion	9/604	66/11817	0.00612677	0.0208427	0.0121428	CG8479/CG8843/CG4780/CG5000/CG5081/CG12230/CG5127/CG10144/CG7146	9
1	GO:0022416	chaeta development	10/604	78/11817	0.00617025	0.0209336	0.0121958	CG4931/CG12284/CG3845/CG8491/CG9936/CG32045/CG18497/CG9126/CG3172/CG14001	10
1	GO:0048663	neuron fate commitment	10/604	78/11817	0.00617025	0.0209336	0.0121958	CG4200/CG15793/CG12052/CG6033/CG6721/CG9412/CG11228/CG44128/CG3954/CG15154	10
1	GO:0007446	imaginal disc growth	8/604	55/11817	0.00646527	0.021875	0.0127443	CG3291/CG14026/CG9484/CG6147/CG5671/CG16975/CG9412/CG5081	8
1	GO:0070507	regulation of microtubule cytoskeleton organization	8/604	55/11817	0.00646527	0.021875	0.0127443	CG7507/CG3326/CG8274/CG5000/CG7186/CG5977/CG1977/CG10327	8
1	GO:0010508	positive regulation of autophagy	7/604	44/11817	0.00648118	0.0218901	0.0127531	CG7053/CG9012/CG7185/CG6147/CG6939/CG10539/CG5489	7
1	GO:0051784	negative regulation of nuclear division	5/604	24/11817	0.00648727	0.0218901	0.0127531	CG17912/CG1569/CG2072/CG8274/CG18729	5
1	GO:1901700	response to oxygen-containing compound	30/604	364/11817	0.00668013	0.022473	0.0130926	CG4200/CG8625/CG5146/CG1877/CG15793/CG4909/CG6147/CG3848/CG2995/CG1716/CG11324/CG43934/CG8491/CG7097/CG32346/CG31132/CG5671/CG45019/CG34455/CG3524/CG4006/CG8002/CG4320/CG10539/CG5092/CG4290/CG8591/CG32498/CG5127/CG8573	30
1	GO:0010876	lipid localization	13/604	117/11817	0.00668699	0.022473	0.0130926	CG1718/CG14813/CG4244/CG9186/CG5722/CG5671/CG14741/CG8806/CG31729/CG3149/CG4006/CG1782/CG31037	13
1	GO:0043543	protein acylation	13/604	117/11817	0.00668699	0.022473	0.0130926	CG6964/CG5942/CG9696/CG3307/CG8651/CG1710/CG9088/CG6939/CG12202/CG1845/CG17689/CG33554/CG9007	13
1	GO:0051052	regulation of DNA metabolic process	10/604	79/11817	0.00675095	0.0226574	0.0132001	CG31989/CG3326/CG5543/CG9433/CG12196/CG3158/CG7003/CG12340/CG11788/CG30085	10
1	GO:0007300	ovarian nurse cell to oocyte transport	6/604	34/11817	0.00687272	0.0229735	0.0133842	CG1891/CG5248/CG9774/CG7210/CG8597/CG4032	6
1	GO:0010959	regulation of metal ion transport	6/604	34/11817	0.00687272	0.0229735	0.0133842	CG42797/CG42279/CG11324/CG31911/CG9126/CG7177	6
1	GO:0110116	regulation of compound eye photoreceptor cell differentiation	6/604	34/11817	0.00687272	0.0229735	0.0133842	CG4200/CG32156/CG6721/CG44128/CG3954/CG15154	6
1	GO:0030258	lipid modification	11/604	92/11817	0.00708994	0.0236679	0.0137888	CG9006/CG8657/CG34384/CG10426/CG2160/CG5671/CG7956/CG11621/CG6355/CG8146/CG15154	11
1	GO:0017148	negative regulation of translation	8/604	56/11817	0.00721447	0.0240194	0.0139935	CG30170/CG34407/CG8426/CG31137/CG32016/CG31992/CG5637/CG4916	8
1	GO:1903827	regulation of cellular protein localization	8/604	56/11817	0.00721447	0.0240194	0.0139935	CG12737/CG8274/CG9153/CG11856/CG3269/CG4032/CG32654/CG6694	8
1	GO:0031330	negative regulation of cellular catabolic process	7/604	45/11817	0.0073454	0.0243971	0.0142136	CG33106/CG6303/CG9063/CG4006/CG11228/CG5092/CG10327	7
1	GO:1901698	response to nitrogen compound	17/604	173/11817	0.00734747	0.0243971	0.0142136	CG4200/CG1877/CG15793/CG4909/CG11874/CG6147/CG2331/CG5671/CG4006/CG8002/CG4320/CG10539/CG5092/CG4290/CG6535/CG11070/CG5127	17
1	GO:0045840	positive regulation of mitotic nuclear division	4/604	16/11817	0.00751673	0.0248271	0.0144641	CG32707/CG14444/CG7507/CG8274	4
1	GO:0050921	positive regulation of chemotaxis	4/604	16/11817	0.00751673	0.0248271	0.0144641	CG4320/CG10539/CG5092/CG8075	4
1	GO:0051785	positive regulation of nuclear division	4/604	16/11817	0.00751673	0.0248271	0.0144641	CG32707/CG14444/CG7507/CG8274	4
1	GO:1990709	presynaptic active zone organization	4/604	16/11817	0.00751673	0.0248271	0.0144641	CG11199/CG1977/CG16757/CG43073	4
1	GO:0045088	regulation of innate immune response	11/604	93/11817	0.00768194	0.0253392	0.0147625	CG1891/CG5942/CG6137/CG12737/CG4201/CG5517/CG4241/CG32346/CG1945/CG2708/CG6535	11
1	GO:0016199	axon midline choice point recognition	5/604	25/11817	0.00777484	0.0255444	0.014882	CG42279/CG12052/CG1977/CG4032/CG3421	5
1	GO:0018108	peptidyl-tyrosine phosphorylation	5/604	25/11817	0.00777484	0.0255444	0.014882	CG4032/CG8874/CG44128/CG1228/CG15154	5
1	GO:0046622	positive regulation of organ growth	5/604	25/11817	0.00777484	0.0255444	0.014882	CG3291/CG3696/CG4006/CG10539/CG14001	5
1	GO:0010498	proteasomal protein catabolic process	21/604	232/11817	0.00790907	0.0259513	0.0151191	CG9198/CG32707/CG8610/CG1877/CG42616/CG4042/CG42797/CG11734/CG32210/CG42279/CG4244/CG9086/CG11874/CG3428/CG2331/CG5092/CG11070/CG6190/CG15437/CG32085/CG12190	21
1	GO:0040017	positive regulation of locomotion	9/604	69/11817	0.00819667	0.0267894	0.0156073	CG4200/CG3696/CG12284/CG10379/CG8014/CG4320/CG10539/CG5092/CG8075	9
1	GO:0042176	regulation of protein catabolic process	9/604	69/11817	0.00819667	0.0267894	0.0156073	CG1877/CG42797/CG42279/CG4244/CG9063/CG11228/CG5092/CG7186/CG15154	9
1	GO:0110053	regulation of actin filament organization	9/604	69/11817	0.00819667	0.0267894	0.0156073	CG4122/CG1560/CG5588/CG6811/CG4755/CG9774/CG3172/CG4032/CG43479	9
1	GO:0018209	peptidyl-serine modification	7/604	46/11817	0.00829201	0.0270656	0.0157682	CG4201/CG6498/CG4006/CG17528/CG32743/CG6386/CG11533	7
1	GO:0043161	proteasome-mediated ubiquitin-dependent protein catabolic process	20/604	219/11817	0.00856325	0.0279144	0.0162628	CG9198/CG32707/CG8610/CG1877/CG42616/CG4042/CG42797/CG11734/CG32210/CG42279/CG4244/CG9086/CG11874/CG3428/CG2331/CG11070/CG6190/CG15437/CG32085/CG12190	20
1	GO:0007015	actin filament organization	15/604	148/11817	0.00868522	0.0282751	0.0164729	CG1891/CG10984/CG4122/CG12734/CG1560/CG5588/CG6811/CG4755/CG9774/CG3172/CG4032/CG8874/CG44128/CG43479/CG16757	15
1	GO:0006997	nucleus organization	10/604	82/11817	0.00874962	0.0284476	0.0165734	CG8465/CG14025/CG8625/CG3733/CG12284/CG9484/CG11943/CG8771/CG5000/CG8111	10
1	GO:0051272	positive regulation of cellular component movement	9/604	70/11817	0.00899293	0.0292007	0.0170122	CG4200/CG3696/CG12284/CG10379/CG8014/CG4320/CG10539/CG5092/CG8075	9
1	GO:0018212	peptidyl-tyrosine modification	5/604	26/11817	0.0092298	0.0298148	0.0173699	CG4032/CG8874/CG44128/CG1228/CG15154	5
1	GO:0046425	regulation of JAK-STAT cascade	5/604	26/11817	0.0092298	0.0298148	0.0173699	CG2160/CG32346/CG31132/CG31716/CG15154	5
1	GO:1904892	regulation of STAT cascade	5/604	26/11817	0.0092298	0.0298148	0.0173699	CG2160/CG32346/CG31132/CG31716/CG15154	5
1	GO:2001020	regulation of response to DNA damage stimulus	5/604	26/11817	0.0092298	0.0298148	0.0173699	CG31989/CG3326/CG5543/CG11513/CG32743	5
1	GO:0009895	negative regulation of catabolic process	7/604	47/11817	0.0093254	0.0299685	0.0174595	CG33106/CG6303/CG9063/CG4006/CG11228/CG5092/CG10327	7
1	GO:0030307	positive regulation of cell growth	7/604	47/11817	0.0093254	0.0299685	0.0174595	CG4200/CG4006/CG4320/CG10539/CG5092/CG5977/CG8075	7
1	GO:0045807	positive regulation of endocytosis	7/604	47/11817	0.0093254	0.0299685	0.0174595	CG7578/CG9012/CG42279/CG6605/CG6033/CG8948/CG5081	7
1	GO:0090068	positive regulation of cell cycle process	7/604	47/11817	0.0093254	0.0299685	0.0174595	CG32707/CG14444/CG2125/CG7134/CG7507/CG8274/CG5092	7
1	GO:0043408	regulation of MAPK cascade	13/604	122/11817	0.00941817	0.0301773	0.0175811	CG4200/CG3615/CG10379/CG15793/CG14211/CG8110/CG8789/CG7097/CG6033/CG45019/CG7893/CG9856/CG44128	13
1	GO:0006903	vesicle targeting	4/604	17/11817	0.00943872	0.0301773	0.0175811	CG8843/CG5341/CG6827/CG32654	4
1	GO:0043487	regulation of RNA stability	4/604	17/11817	0.00943872	0.0301773	0.0175811	CG9791/CG9373/CG10327/CG5720	4
1	GO:0045571	negative regulation of imaginal disc growth	4/604	17/11817	0.00943872	0.0301773	0.0175811	CG6147/CG5671/CG9412/CG5081	4
1	GO:0007435	salivary gland morphogenesis	11/604	96/11817	0.00969077	0.0308646	0.0179815	CG7230/CG14813/CG5146/CG3313/CG4051/CG8491/CG31132/CG5671/CG5588/CG44128/CG3322	11
1	GO:0022612	gland morphogenesis	11/604	96/11817	0.00969077	0.0308646	0.0179815	CG7230/CG14813/CG5146/CG3313/CG4051/CG8491/CG31132/CG5671/CG5588/CG44128/CG3322	11
1	GO:0071417	cellular response to organonitrogen compound	11/604	96/11817	0.00969077	0.0308646	0.0179815	CG1877/CG15793/CG6147/CG5671/CG4006/CG8002/CG4320/CG10539/CG5092/CG4290/CG5127	11
1	GO:0045475	locomotor rhythm	9/604	71/11817	0.0098464	0.0313203	0.018247	CG42616/CG9088/CG8318/CG31992/CG32156/CG6103/CG8597/CG10392/CG32498	9
1	GO:0042063	gliogenesis	10/604	84/11817	0.010315	0.0327691	0.0190911	CG14228/CG6827/CG8318/CG1634/CG10293/CG33967/CG14472/CG18497/CG5248/CG11228	10
1	GO:0048598	embryonic morphogenesis	21/604	238/11817	0.0104291	0.0330297	0.0192429	CG3291/CG43741/CG14026/CG7230/CG17947/CG10379/CG4909/CG1560/CG6827/CG1830/CG8114/CG11770/CG32156/CG7893/CG5588/CG9100/CG6811/CG9774/CG4032/CG8874/CG44128	21
1	GO:0035330	regulation of hippo signaling	6/604	37/11817	0.0104405	0.0330297	0.0192429	CG14228/CG7097/CG3403/CG9153/CG33967/CG10933	6
1	GO:0006906	vesicle fusion	7/604	48/11817	0.0104499	0.0330297	0.0192429	CG8843/CG4780/CG5081/CG12230/CG5127/CG10144/CG7146	7
1	GO:0045451	pole plasm oskar mRNA localization	7/604	48/11817	0.0104499	0.0330297	0.0192429	CG6137/CG9012/CG5753/CG4051/CG43286/CG9373/CG3158	7
1	GO:0007155	cell adhesion	19/604	209/11817	0.0107106	0.0338108	0.019698	CG9659/CG14026/CG17947/CG12734/CG4931/CG4909/CG1560/CG14938/CG7466/CG8811/CG6827/CG1634/CG5671/CG10293/CG44128/CG9311/CG3322/CG3299/CG13957	19
1	GO:0007614	short-term memory	5/604	27/11817	0.0108619	0.0340305	0.0198259	CG3696/CG2995/CG8318/CG6033/CG32498	5
1	GO:0016198	axon choice point recognition	5/604	27/11817	0.0108619	0.0340305	0.0198259	CG42279/CG12052/CG1977/CG4032/CG3421	5
1	GO:0090307	mitotic spindle assembly	5/604	27/11817	0.0108619	0.0340305	0.0198259	CG17912/CG9206/CG3403/CG8274/CG5127	5
1	GO:0090630	activation of GTPase activity	5/604	27/11817	0.0108619	0.0340305	0.0198259	CG10379/CG12737/CG7893/CG7112/CG8085	5
1	GO:1903034	regulation of response to wounding	5/604	27/11817	0.0108619	0.0340305	0.0198259	CG5671/CG4006/CG5588/CG9774/CG5977	5
1	GO:1904263	positive regulation of TORC1 signaling	5/604	27/11817	0.0108619	0.0340305	0.0198259	CG2125/CG7097/CG6033/CG4006/CG8146	5
1	GO:0000165	MAPK cascade	14/604	138/11817	0.0109283	0.0341953	0.019922	CG4200/CG3615/CG10379/CG15793/CG14211/CG8110/CG8789/CG7097/CG6033/CG45019/CG7893/CG5588/CG9856/CG44128	14
1	GO:0051146	striated muscle cell differentiation	12/604	111/11817	0.0110652	0.0345805	0.0201464	CG33106/CG11217/CG10379/CG42279/CG1560/CG10293/CG7893/CG4006/CG9774/CG10539/CG5092/CG6386	12
1	GO:0007431	salivary gland development	13/604	125/11817	0.0114341	0.0356441	0.020766	CG14026/CG7230/CG14813/CG5146/CG3313/CG4051/CG1560/CG8491/CG31132/CG5671/CG5588/CG44128/CG3322	13
1	GO:0035272	exocrine system development	13/604	125/11817	0.0114341	0.0356441	0.020766	CG14026/CG7230/CG14813/CG5146/CG3313/CG4051/CG1560/CG8491/CG31132/CG5671/CG5588/CG44128/CG3322	13
1	GO:0022898	regulation of transmembrane transporter activity	4/604	18/11817	0.0116539	0.0361938	0.0210863	CG42797/CG42279/CG9126/CG7177	4
1	GO:0032409	regulation of transporter activity	4/604	18/11817	0.0116539	0.0361938	0.0210863	CG42797/CG42279/CG9126/CG7177	4
1	GO:0032412	regulation of ion transmembrane transporter activity	4/604	18/11817	0.0116539	0.0361938	0.0210863	CG42797/CG42279/CG9126/CG7177	4
1	GO:1905269	positive regulation of chromatin organization	7/604	49/11817	0.0116699	0.0361985	0.021089	CG11680/CG3848/CG12196/CG2995/CG6284/CG8165/CG12340	7
1	GO:0007310	oocyte dorsal/ventral axis specification	6/604	38/11817	0.0118768	0.0367944	0.0214362	CG7507/CG4051/CG43286/CG6605/CG5248/CG43227	6
1	GO:0019748	secondary metabolic process	11/604	99/11817	0.0120818	0.0369339	0.0215175	CG7158/CG10986/CG1753/CG9206/CG7507/CG9770/CG1634/CG5671/CG7893/CG31037/CG12230	11
1	GO:0019827	stem cell population maintenance	11/604	99/11817	0.0120818	0.0369339	0.0215175	CG30170/CG1891/CG14026/CG9696/CG1560/CG9088/CG10293/CG5637/CG10539/CG6386/CG15154	11
1	GO:0098727	maintenance of cell number	11/604	99/11817	0.0120818	0.0369339	0.0215175	CG30170/CG1891/CG14026/CG9696/CG1560/CG9088/CG10293/CG5637/CG10539/CG6386/CG15154	11
1	GO:0016080	synaptic vesicle targeting	3/604	10/11817	0.0121732	0.0369339	0.0215175	CG8843/CG5341/CG6827	3
1	GO:0030038	contractile actin filament bundle assembly	3/604	10/11817	0.0121732	0.0369339	0.0215175	CG1560/CG6811/CG9774	3
1	GO:0035493	SNARE complex assembly	3/604	10/11817	0.0121732	0.0369339	0.0215175	CG12230/CG5127/CG7146	3
1	GO:0042177	negative regulation of protein catabolic process	3/604	10/11817	0.0121732	0.0369339	0.0215175	CG9063/CG11228/CG5092	3
1	GO:0045035	sensory organ precursor cell division	3/604	10/11817	0.0121732	0.0369339	0.0215175	CG4713/CG12284/CG15609	3
1	GO:0045498	sex comb development	3/604	10/11817	0.0121732	0.0369339	0.0215175	CG8491/CG9936/CG8787	3
1	GO:0048679	regulation of axon regeneration	3/604	10/11817	0.0121732	0.0369339	0.0215175	CG5671/CG4006/CG5977	3
1	GO:0051567	histone H3-K9 methylation	3/604	10/11817	0.0121732	0.0369339	0.0215175	CG3848/CG12196/CG2995	3
1	GO:0060211	regulation of nuclear-transcribed mRNA poly(A) tail shortening	3/604	10/11817	0.0121732	0.0369339	0.0215175	CG6137/CG3158/CG31992	3
1	GO:0060213	positive regulation of nuclear-transcribed mRNA poly(A) tail shortening	3/604	10/11817	0.0121732	0.0369339	0.0215175	CG6137/CG3158/CG31992	3
1	GO:0070570	regulation of neuron projection regeneration	3/604	10/11817	0.0121732	0.0369339	0.0215175	CG5671/CG4006/CG5977	3
1	GO:0090316	positive regulation of intracellular protein transport	3/604	10/11817	0.0121732	0.0369339	0.0215175	CG8274/CG4032/CG32654	3
1	GO:1902117	positive regulation of organelle assembly	3/604	10/11817	0.0121732	0.0369339	0.0215175	CG5753/CG42279/CG11486	3
1	GO:1903321	negative regulation of protein modification by small protein conjugation or removal	3/604	10/11817	0.0121732	0.0369339	0.0215175	CG5366/CG9484/CG30496	3
1	GO:0040018	positive regulation of multicellular organism growth	5/604	28/11817	0.0126806	0.03838	0.0223599	CG43934/CG8318/CG4006/CG10539/CG5092	5
1	GO:0071902	positive regulation of protein serine/threonine kinase activity	5/604	28/11817	0.0126806	0.03838	0.0223599	CG15793/CG8110/CG8789/CG8002/CG4320	5
1	GO:0048515	spermatid differentiation	13/604	127/11817	0.0129537	0.0390313	0.0227394	CG6303/CG8625/CG9012/CG42616/CG12284/CG9484/CG10811/CG14228/CG5722/CG32346/CG14472/CG7186/CG43227	13
1	GO:0006887	exocytosis	11/604	100/11817	0.0129711	0.0390313	0.0227394	CG10986/CG9012/CG8843/CG5341/CG6827/CG6605/CG3539/CG5081/CG3988/CG12230/CG5127	11
1	GO:1901699	cellular response to nitrogen compound	11/604	100/11817	0.0129711	0.0390313	0.0227394	CG1877/CG15793/CG6147/CG5671/CG4006/CG8002/CG4320/CG10539/CG5092/CG4290/CG5127	11
1	GO:0043269	regulation of ion transport	7/604	50/11817	0.0129896	0.0390313	0.0227394	CG42797/CG42279/CG11324/CG31911/CG6410/CG9126/CG7177	7
1	GO:0070828	heterochromatin organization	7/604	50/11817	0.0129896	0.0390313	0.0227394	CG11680/CG12196/CG14938/CG6315/CG7439/CG9007/CG8677	7
1	GO:0090174	organelle membrane fusion	7/604	50/11817	0.0129896	0.0390313	0.0227394	CG8843/CG4780/CG5081/CG12230/CG5127/CG10144/CG7146	7
1	GO:0042752	regulation of circadian rhythm	10/604	87/11817	0.0130512	0.0391221	0.0227923	CG4574/CG3327/CG8625/CG42616/CG11324/CG8318/CG32156/CG17255/CG6103/CG8597	10
1	GO:0043068	positive regulation of programmed cell death	10/604	87/11817	0.0130512	0.0391221	0.0227923	CG5146/CG42616/CG8491/CG14228/CG7097/CG31132/CG5671/CG33967/CG11228/CG15437	10
1	GO:0030865	cortical cytoskeleton organization	8/604	62/11817	0.0131578	0.0393946	0.0229511	CG4931/CG6939/CG11621/CG2478/CG8114/CG5248/CG9774/CG43073	8
1	GO:0031570	DNA integrity checkpoint	6/604	39/11817	0.0134467	0.0401152	0.0233709	CG15793/CG1609/CG3307/CG1830/CG11513/CG6535	6
1	GO:0032008	positive regulation of TOR signaling	6/604	39/11817	0.0134467	0.0401152	0.0233709	CG2125/CG6147/CG7097/CG6033/CG4006/CG8146	6
1	GO:0045931	positive regulation of mitotic cell cycle	6/604	39/11817	0.0134467	0.0401152	0.0233709	CG32707/CG14444/CG2125/CG7507/CG14938/CG8274	6
1	GO:0009611	response to wounding	13/604	128/11817	0.0137695	0.0410291	0.0239033	CG3291/CG1241/CG11166/CG3326/CG8789/CG5671/CG8114/CG4006/CG5588/CG9774/CG5977/CG12008/CG10217	13
1	GO:0006727	ommochrome biosynthetic process	4/604	19/11817	0.0141769	0.0418933	0.0244068	CG10986/CG9770/CG31037/CG12230	4
1	GO:0007475	apposition of dorsal and ventral imaginal disc-derived wing surfaces	4/604	19/11817	0.0141769	0.0418933	0.0244068	CG1560/CG8787/CG10293/CG33196	4
1	GO:0008055	ocellus pigment biosynthetic process	4/604	19/11817	0.0141769	0.0418933	0.0244068	CG10986/CG9770/CG31037/CG12230	4
1	GO:0032968	positive regulation of transcription elongation from RNA polymerase II promoter	4/604	19/11817	0.0141769	0.0418933	0.0244068	CG1433/CG7597/CG8651/CG6939	4
1	GO:0033060	ocellus pigmentation	4/604	19/11817	0.0141769	0.0418933	0.0244068	CG10986/CG9770/CG31037/CG12230	4
1	GO:0046152	ommochrome metabolic process	4/604	19/11817	0.0141769	0.0418933	0.0244068	CG10986/CG9770/CG31037/CG12230	4
1	GO:0046158	ocellus pigment metabolic process	4/604	19/11817	0.0141769	0.0418933	0.0244068	CG10986/CG9770/CG31037/CG12230	4
1	GO:0048069	eye pigmentation	7/604	51/11817	0.0144132	0.0424407	0.0247257	CG18802/CG10986/CG9770/CG5912/CG15154/CG31037/CG12230	7
1	GO:0051607	defense response to virus	7/604	51/11817	0.0144132	0.0424407	0.0247257	CG15793/CG6413/CG2995/CG4201/CG7439/CG4916/CG5489	7
1	GO:1902905	positive regulation of supramolecular fiber organization	7/604	51/11817	0.0144132	0.0424407	0.0247257	CG4122/CG42279/CG5000/CG5588/CG9774/CG5977/CG43479	7
1	GO:0016334	establishment or maintenance of polarity of follicular epithelium	5/604	29/11817	0.0146946	0.0430661	0.02509	CG9659/CG5851/CG9412/CG5248/CG3954	5
1	GO:0042147	retrograde transport, endosome to Golgi	5/604	29/11817	0.0146946	0.0430661	0.02509	CG4780/CG9063/CG2774/CG6623/CG9311	5
1	GO:0043244	regulation of protein complex disassembly	5/604	29/11817	0.0146946	0.0430661	0.02509	CG3326/CG6939/CG5977/CG1977/CG3172	5
1	GO:0046666	retinal cell programmed cell death	5/604	29/11817	0.0146946	0.0430661	0.02509	CG9012/CG12284/CG14228/CG11228/CG15437	5
1	GO:0007269	neurotransmitter secretion	11/604	102/11817	0.0148977	0.0435593	0.0253774	CG11217/CG9012/CG9206/CG8843/CG5341/CG6170/CG6827/CG6605/CG7061/CG5081/CG3988	11
1	GO:0099643	signal release from synapse	11/604	102/11817	0.0148977	0.0435593	0.0253774	CG11217/CG9012/CG9206/CG8843/CG5341/CG6170/CG6827/CG6605/CG7061/CG5081/CG3988	11
1	GO:0006418	tRNA aminoacylation for protein translation	6/604	40/11817	0.0151561	0.0442128	0.0257581	CG13391/CG8431/CG5414/CG4633/CG5706/CG4938	6
1	GO:0002831	regulation of response to biotic stimulus	10/604	89/11817	0.0151566	0.0442128	0.0257581	CG2995/CG4201/CG32133/CG9746/CG9153/CG10520/CG4916/CG9318/CG9311/CG5489	10
1	GO:0042592	homeostatic process	35/604	469/11817	0.0156556	0.045615	0.026575	CG4574/CG4200/CG9006/CG7955/CG5942/CG31033/CG3615/CG33522/CG32451/CG40178/CG43286/CG34415/CG6147/CG1560/CG6230/CG7097/CG8274/CG10362/CG5671/CG9746/CG12070/CG4006/CG6535/CG12773/CG9126/CG30085/CG9415/CG44240/CG44128/CG1782/CG7177/CG8029/CG1709/CG15667/CG5965	35
1	GO:0035264	multicellular organism growth	7/604	52/11817	0.0159447	0.0462948	0.0269711	CG43934/CG8318/CG5671/CG4006/CG10539/CG5092/CG5081	7
1	GO:0043044	ATP-dependent chromatin remodeling	7/604	52/11817	0.0159447	0.0462948	0.0269711	CG5942/CG8625/CG3733/CG3696/CG9696/CG11375/CG33554	7
1	GO:0007064	mitotic sister chromatid cohesion	3/604	11/11817	0.0161114	0.0462948	0.0269711	CG17436/CG11788/CG17509	3
1	GO:0008090	retrograde axonal transport	3/604	11/11817	0.0161114	0.0462948	0.0269711	CG9206/CG15804/CG7507	3
1	GO:0014013	regulation of gliogenesis	3/604	11/11817	0.0161114	0.0462948	0.0269711	CG14228/CG33967/CG11228	3
1	GO:0016574	histone ubiquitination	3/604	11/11817	0.0161114	0.0462948	0.0269711	CG10542/CG9484/CG5543	3
1	GO:0050775	positive regulation of dendrite morphogenesis	3/604	11/11817	0.0161114	0.0462948	0.0269711	CG2995/CG8104/CG5977	3
1	GO:0060251	regulation of glial cell proliferation	3/604	11/11817	0.0161114	0.0462948	0.0269711	CG14228/CG33967/CG11228	3
1	GO:0061723	glycophagy	3/604	11/11817	0.0161114	0.0462948	0.0269711	CG31033/CG1241/CG3615	3
1	GO:0110118	negative regulation of compound eye photoreceptor cell differentiation	3/604	11/11817	0.0161114	0.0462948	0.0269711	CG4200/CG6721/CG15154	3
1	GO:1900151	regulation of nuclear-transcribed mRNA catabolic process, deadenylation-dependent decay	3/604	11/11817	0.0161114	0.0462948	0.0269711	CG6137/CG3158/CG31992	3
1	GO:1900153	positive regulation of nuclear-transcribed mRNA catabolic process, deadenylation-dependent decay	3/604	11/11817	0.0161114	0.0462948	0.0269711	CG6137/CG3158/CG31992	3
1	GO:0097306	cellular response to alcohol	5/604	30/11817	0.016912	0.0482414	0.0281051	CG8625/CG2995/CG1716/CG43934/CG32346	5
1	GO:0110111	negative regulation of animal organ morphogenesis	5/604	30/11817	0.016912	0.0482414	0.0281051	CG4200/CG14026/CG12284/CG6721/CG15154	5
1	GO:1901215	negative regulation of neuron death	5/604	30/11817	0.016912	0.0482414	0.0281051	CG34422/CG4006/CG11228/CG6535/CG10327	5
1	GO:1902667	regulation of axon guidance	5/604	30/11817	0.016912	0.0482414	0.0281051	CG11199/CG4320/CG10539/CG5092/CG8075	5
1	GO:0002164	larval development	15/604	160/11817	0.0169526	0.0482414	0.0281051	CG6964/CG14813/CG10379/CG4051/CG9867/CG1716/CG1560/CG12052/CG9088/CG9936/CG5671/CG10520/CG2041/CG5851/CG5092	15
1	GO:0030856	regulation of epithelial cell differentiation	6/604	41/11817	0.0170105	0.0482414	0.0281051	CG2125/CG3696/CG12284/CG10379/CG8014/CG1228	6
1	GO:0016239	positive regulation of macroautophagy	4/604	20/11817	0.0170207	0.0482414	0.0281051	CG7053/CG6939/CG10539/CG5489	4
1	GO:0048260	positive regulation of receptor-mediated endocytosis	4/604	20/11817	0.0170207	0.0482414	0.0281051	CG42279/CG6605/CG6033/CG8948	4
1	GO:0048678	response to axon injury	4/604	20/11817	0.0170207	0.0482414	0.0281051	CG8789/CG5671/CG4006/CG5977	4
1	GO:0050688	regulation of defense response to virus	4/604	20/11817	0.0170207	0.0482414	0.0281051	CG2995/CG4201/CG4916/CG5489	4
1	GO:1903036	positive regulation of response to wounding	4/604	20/11817	0.0170207	0.0482414	0.0281051	CG4006/CG5588/CG9774/CG5977	4
1	GO:1904062	regulation of cation transmembrane transport	4/604	20/11817	0.0170207	0.0482414	0.0281051	CG42797/CG42279/CG9126/CG7177	4
1	GO:0032886	regulation of microtubule-based process	8/604	65/11817	0.0172027	0.0487019	0.0283734	CG7507/CG3326/CG8274/CG5000/CG7186/CG5977/CG1977/CG10327	8
1	GO:0001738	morphogenesis of a polarized epithelium	12/604	118/11817	0.0173778	0.0491421	0.0286299	CG1049/CG9206/CG7507/CG12052/CG5671/CG18497/CG9412/CG5588/CG9774/CG10933/CG8075/CG17657	12
1	GO:0006874	cellular calcium ion homeostasis	7/604	53/11817	0.0175881	0.0496243	0.0289108	CG4574/CG4200/CG33522/CG32451/CG6230/CG10362/CG9126	7
1	GO:0031647	regulation of protein stability	7/604	53/11817	0.0175881	0.0496243	0.0289108	CG5366/CG1708/CG5671/CG7186/CG6359/CG4032/CG1490	7
1	GO:0044255	cellular lipid metabolic process	30/604	393/11817	0.0182473	0.051426	0.0299605	CG3812/CG4729/CG4200/CG9006/CG9659/CG1049/CG8657/CG34384/CG4625/CG18374/CG3033/CG2144/CG12263/CG10426/CG3942/CG2160/CG6859/CG5671/CG7956/CG11621/CG12070/CG5608/CG6355/CG3524/CG4006/CG4016/CG4162/CG4903/CG8146/CG15154	30
1	GO:0006470	protein dephosphorylation	13/604	133/11817	0.0184545	0.05192	0.0302483	CG8465/CG11217/CG5830/CG7134/CG14211/CG5407/CG5671/CG2890/CG9856/CG3954/CG9311/CG1228/CG3825	13
1	GO:0099504	synaptic vesicle cycle	12/604	119/11817	0.0184641	0.05192	0.0302483	CG10986/CG9012/CG16932/CG8843/CG5341/CG1099/CG6827/CG6605/CG5081/CG3172/CG42555/CG3988	12
1	GO:0031348	negative regulation of defense response	6/604	42/11817	0.0190152	0.0532585	0.0310281	CG1891/CG32346/CG1945/CG2708/CG6535/CG9318	6
1	GO:0043039	tRNA aminoacylation	6/604	42/11817	0.0190152	0.0532585	0.0310281	CG13391/CG8431/CG5414/CG4633/CG5706/CG4938	6
1	GO:0045570	regulation of imaginal disc growth	6/604	42/11817	0.0190152	0.0532585	0.0310281	CG3291/CG14026/CG6147/CG5671/CG9412/CG5081	6
1	GO:0007419	ventral cord development	9/604	79/11817	0.0190255	0.0532585	0.0310281	CG5942/CG34415/CG1560/CG9495/CG8877/CG11856/CG5248/CG4032/CG9311	9
1	GO:0005977	glycogen metabolic process	5/604	31/11817	0.0193406	0.0534404	0.0311341	CG31033/CG1241/CG3615/CG1830/CG7766	5
1	GO:0006073	cellular glucan metabolic process	5/604	31/11817	0.0193406	0.0534404	0.0311341	CG31033/CG1241/CG3615/CG1830/CG7766	5
1	GO:0006112	energy reserve metabolic process	5/604	31/11817	0.0193406	0.0534404	0.0311341	CG31033/CG1241/CG3615/CG1830/CG7766	5
1	GO:0007526	larval somatic muscle development	5/604	31/11817	0.0193406	0.0534404	0.0311341	CG6964/CG12052/CG9088/CG9936/CG10520	5
1	GO:0008543	fibroblast growth factor receptor signaling pathway	5/604	31/11817	0.0193406	0.0534404	0.0311341	CG15793/CG6033/CG8384/CG3954/CG10392	5
1	GO:0044042	glucan metabolic process	5/604	31/11817	0.0193406	0.0534404	0.0311341	CG31033/CG1241/CG3615/CG1830/CG7766	5
1	GO:0044344	cellular response to fibroblast growth factor stimulus	5/604	31/11817	0.0193406	0.0534404	0.0311341	CG15793/CG6033/CG8384/CG3954/CG10392	5
1	GO:0045665	negative regulation of neuron differentiation	5/604	31/11817	0.0193406	0.0534404	0.0311341	CG4200/CG5671/CG6721/CG4032/CG15154	5
1	GO:0071456	cellular response to hypoxia	5/604	31/11817	0.0193406	0.0534404	0.0311341	CG6147/CG43934/CG4201/CG1559/CG4903	5
1	GO:0071774	response to fibroblast growth factor	5/604	31/11817	0.0193406	0.0534404	0.0311341	CG15793/CG6033/CG8384/CG3954/CG10392	5
1	GO:0019915	lipid storage	7/604	54/11817	0.0193473	0.0534404	0.0311341	CG14813/CG4244/CG9186/CG5671/CG4006/CG1782/CG31037	7
1	GO:0030866	cortical actin cytoskeleton organization	7/604	54/11817	0.0193473	0.0534404	0.0311341	CG4931/CG6939/CG11621/CG2478/CG8114/CG5248/CG9774	7
1	GO:0000910	cytokinesis	12/604	120/11817	0.0196005	0.0540801	0.0315067	CG6303/CG4713/CG7134/CG9484/CG8843/CG9201/CG14228/CG2478/CG8114/CG9774/CG33554/CG5270	12
1	GO:0000245	spliceosomal complex assembly	4/604	21/11817	0.0201961	0.0550542	0.0320743	CG12085/CG1646/CG3019/CG7564	4
1	GO:0030727	germarium-derived female germ-line cyst formation	4/604	21/11817	0.0201961	0.0550542	0.0320743	CG4792/CG12090/CG5092/CG1977	4
1	GO:0034762	regulation of transmembrane transport	4/604	21/11817	0.0201961	0.0550542	0.0320743	CG42797/CG42279/CG9126/CG7177	4
1	GO:0034765	regulation of ion transmembrane transport	4/604	21/11817	0.0201961	0.0550542	0.0320743	CG42797/CG42279/CG9126/CG7177	4
1	GO:0045292	mRNA cis splicing, via spliceosome	4/604	21/11817	0.0201961	0.0550542	0.0320743	CG1646/CG3019/CG8597/CG6686	4
1	GO:0045676	regulation of R7 cell differentiation	4/604	21/11817	0.0201961	0.0550542	0.0320743	CG4200/CG6721/CG44128/CG15154	4
1	GO:0046528	imaginal disc fusion	4/604	21/11817	0.0201961	0.0550542	0.0320743	CG3291/CG10379/CG9100/CG44128	4
1	GO:0046529	imaginal disc fusion, thorax closure	4/604	21/11817	0.0201961	0.0550542	0.0320743	CG3291/CG10379/CG9100/CG44128	4
1	GO:0060856	establishment of blood-brain barrier	4/604	21/11817	0.0201961	0.0550542	0.0320743	CG33106/CG6827/CG1634/CG5248	4
1	GO:0071711	basement membrane organization	4/604	21/11817	0.0201961	0.0550542	0.0320743	CG12737/CG15609/CG5671/CG3322	4
1	GO:1901879	regulation of protein depolymerization	4/604	21/11817	0.0201961	0.0550542	0.0320743	CG3326/CG5977/CG1977/CG3172	4
1	GO:0007612	learning	8/604	67/11817	0.0203527	0.0553601	0.0322525	CG8214/CG2995/CG31911/CG8318/CG6033/CG4916/CG32067/CG32498	8
1	GO:0030100	regulation of endocytosis	8/604	67/11817	0.0203527	0.0553601	0.0322525	CG7578/CG9012/CG42279/CG6605/CG6033/CG8948/CG5081/CG10637	8
1	GO:0090150	establishment of protein localization to membrane	9/604	80/11817	0.0205025	0.0556436	0.0324176	CG7578/CG12737/CG8843/CG5341/CG3493/CG5447/CG14270/CG6404/CG6859	9
1	GO:0061982	meiosis I cell cycle process	11/604	107/11817	0.0206511	0.0556436	0.0324176	CG6137/CG7972/CG9088/CG3158/CG7003/CG2478/CG8114/CG7210/CG6386/CG6535/CG17509	11
1	GO:0007436	larval salivary gland morphogenesis	3/604	12/11817	0.0206797	0.0556436	0.0324176	CG14813/CG4051/CG5671	3
1	GO:0008089	anterograde axonal transport	3/604	12/11817	0.0206797	0.0556436	0.0324176	CG10986/CG7293/CG11199	3
1	GO:0019896	axonal transport of mitochondrion	3/604	12/11817	0.0206797	0.0556436	0.0324176	CG9206/CG7507/CG43227	3
1	GO:0031057	negative regulation of histone modification	3/604	12/11817	0.0206797	0.0556436	0.0324176	CG9484/CG8887/CG3307	3
1	GO:0031623	receptor internalization	3/604	12/11817	0.0206797	0.0556436	0.0324176	CG42279/CG4244/CG8948	3
1	GO:0032231	regulation of actin filament bundle assembly	3/604	12/11817	0.0206797	0.0556436	0.0324176	CG1560/CG6811/CG9774	3
1	GO:0034446	substrate adhesion-dependent cell spreading	3/604	12/11817	0.0206797	0.0556436	0.0324176	CG1560/CG7466/CG3322	3
1	GO:0070193	synaptonemal complex organization	3/604	12/11817	0.0206797	0.0556436	0.0324176	CG17436/CG9088/CG6386	3
1	GO:0045944	positive regulation of transcription by RNA polymerase II	26/604	333/11817	0.0208118	0.0559388	0.0325896	CG1433/CG2125/CG5942/CG10555/CG8625/CG7597/CG11680/CG43286/CG5748/CG3848/CG8651/CG8233/CG6939/CG8274/CG8787/CG11770/CG6103/CG33131/CG2009/CG5444/CG9415/CG5098/CG4903/CG2199/CG8677/CG12238	26
1	GO:0043038	amino acid activation	6/604	43/11817	0.0211753	0.0567934	0.0330875	CG13391/CG8431/CG5414/CG4633/CG5706/CG4938	6
1	GO:0046165	alcohol biosynthetic process	6/604	43/11817	0.0211753	0.0567934	0.0330875	CG4574/CG4200/CG14616/CG10082/CG13688/CG5965	6
1	GO:0055074	calcium ion homeostasis	7/604	55/11817	0.0212259	0.0568681	0.033131	CG4574/CG4200/CG33522/CG32451/CG6230/CG10362/CG9126	7
1	GO:0031032	actomyosin structure organization	10/604	94/11817	0.0215167	0.0575853	0.0335488	CG33106/CG11217/CG42279/CG1560/CG2478/CG8114/CG10293/CG6811/CG9774/CG6386	10
1	GO:0007259	JAK-STAT cascade	5/604	32/11817	0.0219873	0.0584689	0.0340636	CG2160/CG32346/CG31132/CG31716/CG15154	5
1	GO:0031589	cell-substrate adhesion	5/604	32/11817	0.0219873	0.0584689	0.0340636	CG1560/CG7466/CG8811/CG5671/CG3322	5
1	GO:0032147	activation of protein kinase activity	5/604	32/11817	0.0219873	0.0584689	0.0340636	CG15793/CG8110/CG8789/CG7097/CG11228	5
1	GO:0035195	gene silencing by miRNA	5/604	32/11817	0.0219873	0.0584689	0.0340636	CG4792/CG9696/CG7439/CG31992/CG4916	5
1	GO:0045824	negative regulation of innate immune response	5/604	32/11817	0.0219873	0.0584689	0.0340636	CG1891/CG32346/CG1945/CG2708/CG6535	5
1	GO:0097696	STAT cascade	5/604	32/11817	0.0219873	0.0584689	0.0340636	CG2160/CG32346/CG31132/CG31716/CG15154	5
1	GO:0007140	male meiotic nuclear division	9/604	81/11817	0.0220605	0.0585081	0.0340864	CG30170/CG31989/CG10223/CG9484/CG9201/CG14228/CG8104/CG2478/CG7186	9
1	GO:0042326	negative regulation of phosphorylation	8/604	68/11817	0.0220723	0.0585081	0.0340864	CG4200/CG8465/CG4122/CG14211/CG5671/CG3508/CG9856/CG15154	8
1	GO:0072507	divalent inorganic cation homeostasis	8/604	68/11817	0.0220723	0.0585081	0.0340864	CG4574/CG4200/CG33522/CG32451/CG6230/CG10362/CG9126/CG44240	8
1	GO:0006629	lipid metabolic process	36/604	498/11817	0.0223108	0.0590774	0.0344182	CG3812/CG4729/CG4574/CG4200/CG9006/CG9659/CG1049/CG8657/CG34384/CG4625/CG18374/CG3033/CG2144/CG12263/CG31683/CG10426/CG3942/CG2160/CG5722/CG6859/CG5671/CG7956/CG11621/CG12070/CG5608/CG6355/CG3524/CG4006/CG10539/CG4016/CG4162/CG5977/CG4903/CG8146/CG15154/CG5965	36
1	GO:0009607	response to biotic stimulus	30/604	400/11817	0.0226435	0.0597682	0.0348206	CG1891/CG33106/CG6137/CG3696/CG12737/CG6509/CG15793/CG4909/CG6413/CG5748/CG2995/CG4201/CG5517/CG12052/CG4241/CG32133/CG9746/CG9153/CG10520/CG1945/CG7439/CG18497/CG2708/CG4916/CG5248/CG9318/CG44128/CG9311/CG5489/CG5127	30
1	GO:0043207	response to external biotic stimulus	30/604	400/11817	0.0226435	0.0597682	0.0348206	CG1891/CG33106/CG6137/CG3696/CG12737/CG6509/CG15793/CG4909/CG6413/CG5748/CG2995/CG4201/CG5517/CG12052/CG4241/CG32133/CG9746/CG9153/CG10520/CG1945/CG7439/CG18497/CG2708/CG4916/CG5248/CG9318/CG44128/CG9311/CG5489/CG5127	30
1	GO:0051707	response to other organism	30/604	400/11817	0.0226435	0.0597682	0.0348206	CG1891/CG33106/CG6137/CG3696/CG12737/CG6509/CG15793/CG4909/CG6413/CG5748/CG2995/CG4201/CG5517/CG12052/CG4241/CG32133/CG9746/CG9153/CG10520/CG1945/CG7439/CG18497/CG2708/CG4916/CG5248/CG9318/CG44128/CG9311/CG5489/CG5127	30
1	GO:1901615	organic hydroxy compound metabolic process	15/604	166/11817	0.0228768	0.0603203	0.0351422	CG4574/CG4200/CG7158/CG9206/CG7507/CG18374/CG14616/CG10082/CG1634/CG5722/CG5671/CG7893/CG34455/CG13688/CG5965	15
1	GO:0046474	glycerophospholipid biosynthetic process	7/604	56/11817	0.0232275	0.0611805	0.0356434	CG3812/CG1049/CG3033/CG2144/CG12263/CG11621/CG5608	7
1	GO:0016579	protein deubiquitination	6/604	44/11817	0.0234954	0.0618208	0.0360164	CG9242/CG3781/CG8787/CG1945/CG5798/CG1490	6
1	GO:0000737	DNA catabolic process, endonucleolytic	4/604	22/11817	0.0237123	0.0618701	0.0360451	CG6171/CG8357/CG4792/CG10670	4
1	GO:0018107	peptidyl-threonine phosphorylation	4/604	22/11817	0.0237123	0.0618701	0.0360451	CG9774/CG11228/CG6386/CG11533	4
1	GO:0031937	positive regulation of chromatin silencing	4/604	22/11817	0.0237123	0.0618701	0.0360451	CG12196/CG6284/CG8165/CG12340	4
1	GO:0032392	DNA geometric change	4/604	22/11817	0.0237123	0.0618701	0.0360451	CG9323/CG9791/CG11680/CG9433	4
1	GO:0048135	female germ-line cyst formation	4/604	22/11817	0.0237123	0.0618701	0.0360451	CG4792/CG12090/CG5092/CG1977	4
1	GO:0070374	positive regulation of ERK1 and ERK2 cascade	4/604	22/11817	0.0237123	0.0618701	0.0360451	CG6033/CG45019/CG7893/CG44128	4
1	GO:0098728	germline stem cell asymmetric division	4/604	22/11817	0.0237123	0.0618701	0.0360451	CG31137/CG4713/CG12196/CG8274	4
1	GO:0110110	positive regulation of animal organ morphogenesis	4/604	22/11817	0.0237123	0.0618701	0.0360451	CG42279/CG6721/CG44128/CG15437	4
1	GO:0016311	dephosphorylation	17/604	197/11817	0.0241234	0.0628766	0.0366315	CG8465/CG11217/CG5830/CG7134/CG14211/CG5407/CG32488/CG10426/CG5671/CG7956/CG13604/CG2890/CG9856/CG3954/CG9311/CG1228/CG3825	17
1	GO:0006281	DNA repair	16/604	182/11817	0.0241485	0.0628766	0.0366315	CG6171/CG3696/CG31989/CG10890/CG4208/CG17436/CG3326/CG10670/CG5543/CG9433/CG7003/CG9351/CG6535/CG17509/CG33554/CG5270	16
1	GO:0036294	cellular response to decreased oxygen levels	5/604	33/11817	0.0248584	0.0645903	0.0376299	CG6147/CG43934/CG4201/CG1559/CG4903	5
1	GO:0050920	regulation of chemotaxis	5/604	33/11817	0.0248584	0.0645903	0.0376299	CG11199/CG4320/CG10539/CG5092/CG8075	5
1	GO:0007018	microtubule-based movement	15/604	168/11817	0.025162	0.0653113	0.03805	CG10986/CG9206/CG15804/CG7507/CG12548/CG8110/CG1708/CG7293/CG11199/CG6498/CG3403/CG8104/CG43227/CG11237/CG15701	15
1	GO:0009615	response to virus	7/604	57/11817	0.0253556	0.0656772	0.0382631	CG15793/CG6413/CG2995/CG4201/CG7439/CG4916/CG5489	7
1	GO:0071900	regulation of protein serine/threonine kinase activity	7/604	57/11817	0.0253556	0.0656772	0.0382631	CG15793/CG14211/CG8110/CG8789/CG3508/CG8002/CG4320	7
1	GO:0007060	male meiosis chromosome segregation	3/604	13/11817	0.0258826	0.0662181	0.0385782	CG31989/CG10223/CG8104	3
1	GO:0008057	eye pigment granule organization	3/604	13/11817	0.0258826	0.0662181	0.0385782	CG10986/CG31037/CG12230	3
1	GO:0014042	positive regulation of neuron maturation	3/604	13/11817	0.0258826	0.0662181	0.0385782	CG7578/CG1877/CG7507	3
1	GO:0018023	peptidyl-lysine trimethylation	3/604	13/11817	0.0258826	0.0662181	0.0385782	CG3848/CG13363/CG5013	3
1	GO:0045742	positive regulation of epidermal growth factor receptor signaling pathway	3/604	13/11817	0.0258826	0.0662181	0.0385782	CG2160/CG44128/CG9311	3
1	GO:0046856	phosphatidylinositol dephosphorylation	3/604	13/11817	0.0258826	0.0662181	0.0385782	CG10426/CG5671/CG7956	3
1	GO:0097035	regulation of membrane lipid distribution	3/604	13/11817	0.0258826	0.0662181	0.0385782	CG14741/CG31729/CG3149	3
1	GO:1901186	positive regulation of ERBB signaling pathway	3/604	13/11817	0.0258826	0.0662181	0.0385782	CG2160/CG44128/CG9311	3
1	GO:1904801	positive regulation of neuron remodeling	3/604	13/11817	0.0258826	0.0662181	0.0385782	CG7578/CG1877/CG7507	3
1	GO:2000242	negative regulation of reproductive process	3/604	13/11817	0.0258826	0.0662181	0.0385782	CG6303/CG9097/CG1228	3
1	GO:2000377	regulation of reactive oxygen species metabolic process	3/604	13/11817	0.0258826	0.0662181	0.0385782	CG6147/CG1764/CG5092	3
1	GO:2001023	regulation of response to drug	3/604	13/11817	0.0258826	0.0662181	0.0385782	CG45019/CG10539/CG5092	3
1	GO:0046579	positive regulation of Ras protein signal transduction	6/604	45/11817	0.02598	0.0663314	0.0386442	CG40494/CG10379/CG5407/CG30440/CG3403/CG18214	6
1	GO:0051057	positive regulation of small GTPase mediated signal transduction	6/604	45/11817	0.02598	0.0663314	0.0386442	CG40494/CG10379/CG5407/CG30440/CG3403/CG18214	6
1	GO:0010942	positive regulation of cell death	10/604	97/11817	0.0261582	0.066718	0.0388695	CG5146/CG42616/CG8491/CG14228/CG7097/CG31132/CG5671/CG33967/CG11228/CG15437	10
1	GO:0072594	establishment of protein localization to organelle	15/604	169/11817	0.0263666	0.0671809	0.0391392	CG10986/CG4780/CG9770/CG14270/CG6404/CG11943/CG8274/CG6859/CG9746/CG11856/CG2093/CG15523/CG32113/CG12230/CG6637	15
1	GO:0042440	pigment metabolic process	12/604	126/11817	0.0275416	0.0698366	0.0406864	CG18802/CG7158/CG10986/CG3156/CG9206/CG7507/CG9770/CG1634/CG5671/CG7893/CG31037/CG12230	12
1	GO:0042692	muscle cell differentiation	12/604	126/11817	0.0275416	0.0698366	0.0406864	CG33106/CG11217/CG10379/CG42279/CG1560/CG10293/CG7893/CG4006/CG9774/CG10539/CG5092/CG6386	12
1	GO:0009826	unidimensional cell growth	4/604	23/11817	0.0275766	0.0698366	0.0406864	CG14026/CG5912/CG5588/CG8874	4
1	GO:0016081	synaptic vesicle docking	4/604	23/11817	0.0275766	0.0698366	0.0406864	CG8843/CG5341/CG6827/CG5081	4
1	GO:0034243	regulation of transcription elongation from RNA polymerase II promoter	4/604	23/11817	0.0275766	0.0698366	0.0406864	CG1433/CG7597/CG8651/CG6939	4
1	GO:0051310	metaphase plate congression	4/604	23/11817	0.0275766	0.0698366	0.0406864	CG10223/CG2072/CG8104/CG8274	4
1	GO:0071453	cellular response to oxygen levels	5/604	34/11817	0.0279593	0.070734	0.0412092	CG6147/CG43934/CG4201/CG1559/CG4903	5
1	GO:0010632	regulation of epithelial cell migration	6/604	46/11817	0.0286332	0.0722923	0.0421171	CG4200/CG3696/CG12284/CG10379/CG8014/CG1228	6
1	GO:0035006	melanization defense response	6/604	46/11817	0.0286332	0.0722923	0.0421171	CG7158/CG9206/CG7507/CG1634/CG5671/CG7893	6
1	GO:0045995	regulation of embryonic development	9/604	85/11817	0.0291442	0.073508	0.0428253	CG6137/CG5753/CG43286/CG9433/CG3158/CG10293/CG5588/CG8597/CG8874	9
1	GO:0070848	response to growth factor	10/604	99/11817	0.0296255	0.0746468	0.0434887	CG1891/CG14026/CG15793/CG6033/CG8384/CG6721/CG18214/CG3954/CG6190/CG10392	10
1	GO:0031146	SCF-dependent proteasomal ubiquitin-dependent protein catabolic process	7/604	59/11817	0.0300035	0.075523	0.0439992	CG1877/CG42616/CG4042/CG3428/CG15437/CG32085/CG12190	7
1	GO:0031503	protein-containing complex localization	9/604	86/11817	0.0311381	0.0775302	0.0451686	CG3460/CG10986/CG3696/CG5341/CG12548/CG1708/CG1664/CG11237/CG6694	9
1	GO:0034330	cell junction organization	9/604	86/11817	0.0311381	0.0775302	0.0451686	CG17947/CG6827/CG1634/CG5671/CG7893/CG5248/CG9774/CG12008/CG44128	9
1	GO:0007286	spermatid development	11/604	114/11817	0.0312521	0.0775302	0.0451686	CG6303/CG8625/CG9012/CG42616/CG12284/CG9484/CG14228/CG5722/CG14472/CG7186/CG43227	11
1	GO:0007379	segment specification	5/604	35/11817	0.0312951	0.0775302	0.0451686	CG6964/CG3696/CG2714/CG18497/CG8591	5
1	GO:0010634	positive regulation of epithelial cell migration	5/604	35/11817	0.0312951	0.0775302	0.0451686	CG4200/CG3696/CG12284/CG10379/CG8014	5
1	GO:0051047	positive regulation of secretion	5/604	35/11817	0.0312951	0.0775302	0.0451686	CG6605/CG4755/CG6359/CG11098/CG9311	5
1	GO:1903684	regulation of border follicle cell migration	5/604	35/11817	0.0312951	0.0775302	0.0451686	CG3696/CG12284/CG10379/CG8014/CG1228	5
1	GO:0030239	myofibril assembly	6/604	47/11817	0.0314587	0.0775302	0.0451686	CG33106/CG11217/CG42279/CG1560/CG10293/CG6386	6
1	GO:0035317	imaginal disc-derived wing hair organization	6/604	47/11817	0.0314587	0.0775302	0.0451686	CG32045/CG32156/CG18497/CG5588/CG9774/CG17657	6
1	GO:0005980	glycogen catabolic process	3/604	14/11817	0.0317184	0.0775302	0.0451686	CG31033/CG1241/CG3615	3
1	GO:0006998	nuclear envelope organization	3/604	14/11817	0.0317184	0.0775302	0.0451686	CG8465/CG14025/CG8111	3
1	GO:0008333	endosome to lysosome transport	3/604	14/11817	0.0317184	0.0775302	0.0451686	CG10986/CG6355/CG12230	3
1	GO:0009251	glucan catabolic process	3/604	14/11817	0.0317184	0.0775302	0.0451686	CG31033/CG1241/CG3615	3
1	GO:0014009	glial cell proliferation	3/604	14/11817	0.0317184	0.0775302	0.0451686	CG14228/CG33967/CG11228	3
1	GO:0015914	phospholipid transport	3/604	14/11817	0.0317184	0.0775302	0.0451686	CG14741/CG8806/CG31729	3
1	GO:0034198	cellular response to amino acid starvation	3/604	14/11817	0.0317184	0.0775302	0.0451686	CG12090/CG9746/CG32654	3
1	GO:0035065	regulation of histone acetylation	3/604	14/11817	0.0317184	0.0775302	0.0451686	CG6964/CG3307/CG9007	3
1	GO:0046426	negative regulation of JAK-STAT cascade	3/604	14/11817	0.0317184	0.0775302	0.0451686	CG2160/CG32346/CG15154	3
1	GO:0046533	negative regulation of photoreceptor cell differentiation	3/604	14/11817	0.0317184	0.0775302	0.0451686	CG4200/CG6721/CG15154	3
1	GO:0046534	positive regulation of photoreceptor cell differentiation	3/604	14/11817	0.0317184	0.0775302	0.0451686	CG6721/CG44128/CG9311	3
1	GO:0048753	pigment granule organization	3/604	14/11817	0.0317184	0.0775302	0.0451686	CG10986/CG31037/CG12230	3
1	GO:0051271	negative regulation of cellular component movement	3/604	14/11817	0.0317184	0.0775302	0.0451686	CG1560/CG5671/CG1228	3
1	GO:1901983	regulation of protein acetylation	3/604	14/11817	0.0317184	0.0775302	0.0451686	CG6964/CG3307/CG9007	3
1	GO:1904893	negative regulation of STAT cascade	3/604	14/11817	0.0317184	0.0775302	0.0451686	CG2160/CG32346/CG15154	3
1	GO:1905475	regulation of protein localization to membrane	3/604	14/11817	0.0317184	0.0775302	0.0451686	CG12737/CG9153/CG3269	3
1	GO:2000756	regulation of peptidyl-lysine acetylation	3/604	14/11817	0.0317184	0.0775302	0.0451686	CG6964/CG3307/CG9007	3
1	GO:2000765	regulation of cytoplasmic translation	3/604	14/11817	0.0317184	0.0775302	0.0451686	CG11680/CG4916/CG8597	3
1	GO:0007076	mitotic chromosome condensation	4/604	24/11817	0.0317945	0.0775302	0.0451686	CG6137/CG31989/CG10223/CG3158	4
1	GO:0007317	regulation of pole plasm oskar mRNA localization	4/604	24/11817	0.0317945	0.0775302	0.0451686	CG6137/CG5753/CG43286/CG3158	4
1	GO:0007448	anterior/posterior pattern specification, imaginal disc	4/604	24/11817	0.0317945	0.0775302	0.0451686	CG1891/CG2125/CG14026/CG32133	4
1	GO:0032786	positive regulation of DNA-templated transcription, elongation	4/604	24/11817	0.0317945	0.0775302	0.0451686	CG1433/CG7597/CG8651/CG6939	4
1	GO:0060281	regulation of oocyte development	4/604	24/11817	0.0317945	0.0775302	0.0451686	CG6137/CG5753/CG43286/CG3158	4
1	GO:0030334	regulation of cell migration	8/604	73/11817	0.0322229	0.0784216	0.0456879	CG4200/CG3696/CG12284/CG10379/CG8014/CG1560/CG5671/CG1228	8
1	GO:0043062	extracellular structure organization	8/604	73/11817	0.0322229	0.0784216	0.0456879	CG9012/CG12737/CG15609/CG5671/CG32156/CG11375/CG7210/CG3322	8
1	GO:0070646	protein modification by small protein removal	7/604	60/11817	0.0325293	0.0790902	0.0460775	CG9242/CG3781/CG8787/CG1945/CG5798/CG1490/CG10107	7
1	GO:0002697	regulation of immune effector process	9/604	87/11817	0.0332251	0.0807033	0.0470172	CG2995/CG4201/CG32133/CG9746/CG9153/CG10520/CG4916/CG9311/CG5489	9
1	GO:0035172	hemocyte proliferation	6/604	48/11817	0.03446	0.0832978	0.0485288	CG1433/CG5942/CG9696/CG5671/CG10520/CG4006	6
1	GO:0035315	hair cell differentiation	6/604	48/11817	0.03446	0.0832978	0.0485288	CG32045/CG32156/CG18497/CG5588/CG9774/CG17657	6
1	GO:0035316	non-sensory hair organization	6/604	48/11817	0.03446	0.0832978	0.0485288	CG32045/CG32156/CG18497/CG5588/CG9774/CG17657	6
1	GO:0036465	synaptic vesicle recycling	6/604	48/11817	0.03446	0.0832978	0.0485288	CG10986/CG16932/CG1099/CG6605/CG3172/CG42555	6
1	GO:0040014	regulation of multicellular organism growth	6/604	48/11817	0.03446	0.0832978	0.0485288	CG43934/CG8318/CG5671/CG4006/CG10539/CG5092	6
1	GO:0034250	positive regulation of cellular amide metabolic process	8/604	74/11817	0.0345803	0.083427	0.048604	CG9791/CG6137/CG5753/CG4201/CG32133/CG6859/CG8597/CG5047	8
1	GO:0051225	spindle assembly	8/604	74/11817	0.0345803	0.083427	0.048604	CG17912/CG9206/CG9201/CG3403/CG8274/CG8114/CG9311/CG5127	8
1	GO:0045214	sarcomere organization	5/604	36/11817	0.0348698	0.0838824	0.0488694	CG33106/CG11217/CG1560/CG10293/CG6386	5
1	GO:0046626	regulation of insulin receptor signaling pathway	5/604	36/11817	0.0348698	0.0838824	0.0488694	CG1877/CG6147/CG5671/CG8002/CG5092	5
1	GO:1900076	regulation of cellular response to insulin stimulus	5/604	36/11817	0.0348698	0.0838824	0.0488694	CG1877/CG6147/CG5671/CG8002/CG5092	5
1	GO:0006308	DNA catabolic process	4/604	25/11817	0.0363697	0.087071	0.0507271	CG6171/CG8357/CG4792/CG10670	4
1	GO:0007029	endoplasmic reticulum organization	4/604	25/11817	0.0363697	0.087071	0.0507271	CG3443/CG5000/CG42678/CG32654	4
1	GO:0007041	lysosomal transport	4/604	25/11817	0.0363697	0.087071	0.0507271	CG10986/CG9770/CG6355/CG12230	4
1	GO:0051668	localization within membrane	4/604	25/11817	0.0363697	0.087071	0.0507271	CG10986/CG3696/CG10566/CG3269	4
1	GO:1902875	regulation of embryonic pattern specification	4/604	25/11817	0.0363697	0.087071	0.0507271	CG6137/CG5753/CG43286/CG3158	4
1	GO:0044092	negative regulation of molecular function	11/604	117/11817	0.036811	0.0880433	0.0512935	CG12284/CG14211/CG42797/CG42279/CG1708/CG9453/CG31132/CG5671/CG3508/CG17509/CG6410	11
1	GO:0008544	epidermis development	7/604	62/11817	0.0379977	0.088767	0.0517151	CG32045/CG11770/CG32156/CG18497/CG5588/CG9774/CG17657	7
1	GO:0072503	cellular divalent inorganic cation homeostasis	7/604	62/11817	0.0379977	0.088767	0.0517151	CG4574/CG4200/CG33522/CG32451/CG6230/CG10362/CG9126	7
1	GO:0000272	polysaccharide catabolic process	3/604	15/11817	0.0381801	0.088767	0.0517151	CG31033/CG1241/CG3615	3
1	GO:0006282	regulation of DNA repair	3/604	15/11817	0.0381801	0.088767	0.0517151	CG31989/CG3326/CG5543	3
1	GO:0007220	Notch receptor processing	3/604	15/11817	0.0381801	0.088767	0.0517151	CG10986/CG3929/CG12230	3
1	GO:0007303	cytoplasmic transport, nurse cell to oocyte	3/604	15/11817	0.0381801	0.088767	0.0517151	CG5248/CG8597/CG4032	3
1	GO:0007584	response to nutrient	3/604	15/11817	0.0381801	0.088767	0.0517151	CG6147/CG10539/CG5092	3
1	GO:0008069	dorsal/ventral axis specification, ovarian follicular epithelium	3/604	15/11817	0.0381801	0.088767	0.0517151	CG9412/CG5248/CG3954	3
1	GO:0012502	induction of programmed cell death	3/604	15/11817	0.0381801	0.088767	0.0517151	CG5146/CG8491/CG31132	3
1	GO:0031114	regulation of microtubule depolymerization	3/604	15/11817	0.0381801	0.088767	0.0517151	CG3326/CG5977/CG1977	3
1	GO:0031145	anaphase-promoting complex-dependent catabolic process	3/604	15/11817	0.0381801	0.088767	0.0517151	CG9198/CG32707/CG8610	3
1	GO:0033059	cellular pigmentation	3/604	15/11817	0.0381801	0.088767	0.0517151	CG10986/CG31037/CG12230	3
1	GO:0034643	establishment of mitochondrion localization, microtubule-mediated	3/604	15/11817	0.0381801	0.088767	0.0517151	CG9206/CG7507/CG43227	3
1	GO:0035072	ecdysone-mediated induction of salivary gland cell autophagic cell death	3/604	15/11817	0.0381801	0.088767	0.0517151	CG5146/CG8491/CG31132	3
1	GO:0035078	induction of programmed cell death by ecdysone	3/604	15/11817	0.0381801	0.088767	0.0517151	CG5146/CG8491/CG31132	3
1	GO:0035081	induction of programmed cell death by hormones	3/604	15/11817	0.0381801	0.088767	0.0517151	CG5146/CG8491/CG31132	3
1	GO:0036098	male germ-line stem cell population maintenance	3/604	15/11817	0.0381801	0.088767	0.0517151	CG9696/CG9088/CG6386	3
1	GO:0040013	negative regulation of locomotion	3/604	15/11817	0.0381801	0.088767	0.0517151	CG1560/CG5671/CG1228	3
1	GO:0044091	membrane biogenesis	3/604	15/11817	0.0381801	0.088767	0.0517151	CG5341/CG3033/CG6827	3
1	GO:0044247	cellular polysaccharide catabolic process	3/604	15/11817	0.0381801	0.088767	0.0517151	CG31033/CG1241/CG3615	3
1	GO:0045467	R7 cell development	3/604	15/11817	0.0381801	0.088767	0.0517151	CG11199/CG12052/CG9063	3
1	GO:0045478	fusome organization	3/604	15/11817	0.0381801	0.088767	0.0517151	CG7507/CG7210/CG1977	3
1	GO:0046011	regulation of oskar mRNA translation	3/604	15/11817	0.0381801	0.088767	0.0517151	CG6137/CG5753/CG4051	3
1	GO:0047497	mitochondrion transport along microtubule	3/604	15/11817	0.0381801	0.088767	0.0517151	CG9206/CG7507/CG43227	3
1	GO:0051654	establishment of mitochondrion localization	3/604	15/11817	0.0381801	0.088767	0.0517151	CG9206/CG7507/CG43227	3
1	GO:0051865	protein autoubiquitination	3/604	15/11817	0.0381801	0.088767	0.0517151	CG12284/CG3962/CG9153	3
1	GO:0061162	establishment of monopolar cell polarity	3/604	15/11817	0.0381801	0.088767	0.0517151	CG9206/CG7507/CG17657	3
1	GO:0061339	establishment or maintenance of monopolar cell polarity	3/604	15/11817	0.0381801	0.088767	0.0517151	CG9206/CG7507/CG17657	3
1	GO:1903431	positive regulation of cell maturation	3/604	15/11817	0.0381801	0.088767	0.0517151	CG7578/CG1877/CG7507	3
1	GO:1990928	response to amino acid starvation	3/604	15/11817	0.0381801	0.088767	0.0517151	CG12090/CG9746/CG32654	3
1	GO:0030858	positive regulation of epithelial cell differentiation	5/604	37/11817	0.0386869	0.0898616	0.0523528	CG2125/CG3696/CG12284/CG10379/CG8014	5
1	GO:0048878	chemical homeostasis	20/604	257/11817	0.0403538	0.0936464	0.0545578	CG4574/CG4200/CG9006/CG7955/CG33522/CG32451/CG6147/CG6230/CG7097/CG10362/CG5671/CG12070/CG4006/CG12773/CG9126/CG44240/CG1782/CG7177/CG8029/CG1709	20
1	GO:0030010	establishment of cell polarity	7/604	63/11817	0.040945	0.0948421	0.0552544	CG9206/CG7507/CG8104/CG5000/CG8002/CG10933/CG17657	7
1	GO:0034329	cell junction assembly	7/604	63/11817	0.040945	0.0948421	0.0552544	CG17947/CG6827/CG1634/CG5671/CG5248/CG9774/CG12008	7
1	GO:0043405	regulation of MAP kinase activity	4/604	26/11817	0.0413042	0.0953203	0.055533	CG15793/CG14211/CG8110/CG8789	4
1	GO:0045815	positive regulation of gene expression, epigenetic	4/604	26/11817	0.0413042	0.0953203	0.055533	CG8887/CG11375/CG12238/CG8573	4
1	GO:0051303	establishment of chromosome localization	4/604	26/11817	0.0413042	0.0953203	0.055533	CG10223/CG2072/CG8104/CG8274	4
1	GO:1904580	regulation of intracellular mRNA localization	4/604	26/11817	0.0413042	0.0953203	0.055533	CG6137/CG5753/CG43286/CG3158	4
1	GO:2000145	regulation of cell motility	8/604	77/11817	0.0423448	0.0976315	0.0568795	CG4200/CG3696/CG12284/CG10379/CG8014/CG1560/CG5671/CG1228	8
1	GO:0006726	eye pigment biosynthetic process	5/604	38/11817	0.0427491	0.0984727	0.0573696	CG18802/CG10986/CG9770/CG31037/CG12230	5
1	GO:0050801	ion homeostasis	13/604	150/11817	0.0434999	0.10011	0.0583234	CG4574/CG4200/CG7955/CG33522/CG32451/CG6230/CG10362/CG12773/CG9126/CG44240/CG7177/CG8029/CG1709	13
1	GO:0016079	synaptic vesicle exocytosis	7/604	64/11817	0.0440371	0.101253	0.0589893	CG9012/CG8843/CG5341/CG6827/CG6605/CG5081/CG3988	7
1	GO:0009913	epidermal cell differentiation	6/604	51/11817	0.0445465	0.102236	0.059562	CG32045/CG32156/CG18497/CG5588/CG9774/CG17657	6
1	GO:0016333	morphogenesis of follicular epithelium	6/604	51/11817	0.0445465	0.102236	0.059562	CG9659/CG9495/CG5851/CG9412/CG5248/CG3954	6
1	GO:0051258	protein polymerization	9/604	92/11817	0.0451133	0.102825	0.0599053	CG4122/CG8479/CG9201/CG8104/CG5000/CG5588/CG4755/CG3172/CG43479	9
1	GO:0014041	regulation of neuron maturation	3/604	16/11817	0.0452563	0.102825	0.0599053	CG7578/CG1877/CG7507	3
1	GO:0031033	myosin filament organization	3/604	16/11817	0.0452563	0.102825	0.0599053	CG43741/CG11217/CG2708	3
1	GO:0031936	negative regulation of chromatin silencing	3/604	16/11817	0.0452563	0.102825	0.0599053	CG11375/CG12238/CG8573	3
1	GO:0034502	protein localization to chromosome	3/604	16/11817	0.0452563	0.102825	0.0599053	CG9206/CG7507/CG1569	3
1	GO:0035073	pupariation	3/604	16/11817	0.0452563	0.102825	0.0599053	CG43934/CG32346/CG5081	3
1	GO:0051896	regulation of protein kinase B signaling	3/604	16/11817	0.0452563	0.102825	0.0599053	CG5671/CG8002/CG5092	3
1	GO:0051924	regulation of calcium ion transport	3/604	16/11817	0.0452563	0.102825	0.0599053	CG11324/CG31911/CG9126	3
1	GO:0060857	establishment of glial blood-brain barrier	3/604	16/11817	0.0452563	0.102825	0.0599053	CG6827/CG1634/CG5248	3
1	GO:0090162	establishment of epithelial cell polarity	3/604	16/11817	0.0452563	0.102825	0.0599053	CG9206/CG7507/CG10933	3
1	GO:1904799	regulation of neuron remodeling	3/604	16/11817	0.0452563	0.102825	0.0599053	CG7578/CG1877/CG7507	3
1	GO:0042127	regulation of cell proliferation	18/604	229/11817	0.0460599	0.104556	0.0609136	CG1433/CG5942/CG42279/CG6147/CG9696/CG1099/CG8491/CG14228/CG5671/CG12085/CG33967/CG5851/CG4006/CG11856/CG11228/CG5081/CG4032/CG8874	18
1	GO:0046667	compound eye retinal cell programmed cell death	4/604	27/11817	0.0465985	0.105395	0.0614027	CG9012/CG12284/CG14228/CG15437	4
1	GO:0097193	intrinsic apoptotic signaling pathway	4/604	27/11817	0.0465985	0.105395	0.0614027	CG8479/CG7003/CG11228/CG6535	4
1	GO:1901989	positive regulation of cell cycle phase transition	4/604	27/11817	0.0465985	0.105395	0.0614027	CG32707/CG14444/CG2125/CG5092	4
1	GO:1902904	negative regulation of supramolecular fiber organization	4/604	27/11817	0.0465985	0.105395	0.0614027	CG6811/CG4755/CG1977/CG3172	4
1	GO:0001736	establishment of planar polarity	10/604	107/11817	0.0467456	0.105537	0.0614851	CG1049/CG12052/CG5671/CG18497/CG9412/CG5588/CG9774/CG10933/CG8075/CG17657	10
1	GO:0007164	establishment of tissue polarity	10/604	107/11817	0.0467456	0.105537	0.0614851	CG1049/CG12052/CG5671/CG18497/CG9412/CG5588/CG9774/CG10933/CG8075/CG17657	10
1	GO:0000122	negative regulation of transcription by RNA polymerase II	16/604	198/11817	0.0469434	0.10586	0.0616733	CG3696/CG4713/CG6284/CG1965/CG12236/CG8384/CG3508/CG6061/CG11375/CG3647/CG32067/CG2199/CG1244/CG12299/CG4013/CG9932	16
1	GO:0006368	transcription elongation from RNA polymerase II promoter	5/604	39/11817	0.0470582	0.10586	0.0616733	CG1433/CG7597/CG8651/CG6939/CG11375	5
1	GO:0007367	segment polarity determination	5/604	39/11817	0.0470582	0.10586	0.0616733	CG2125/CG4792/CG5912/CG7439/CG2041	5
1	GO:0044550	secondary metabolite biosynthetic process	5/604	39/11817	0.0470582	0.10586	0.0616733	CG10986/CG1753/CG9770/CG31037/CG12230	5
1	GO:0048732	gland development	15/604	183/11817	0.0480277	0.107943	0.0628872	CG14026/CG7230/CG14813/CG5146/CG3313/CG4051/CG1560/CG12052/CG8491/CG31132/CG5671/CG5588/CG5092/CG44128/CG3322	15
1	GO:0045132	meiotic chromosome segregation	8/604	79/11817	0.0481155	0.108043	0.0629455	CG31989/CG10223/CG7972/CG14228/CG8104/CG5637/CG6721/CG6386	8
1	GO:0045732	positive regulation of protein catabolic process	6/604	52/11817	0.0482772	0.108309	0.0631003	CG1877/CG42797/CG42279/CG4244/CG7186/CG15154	6
1	GO:0048512	circadian behavior	10/604	108/11817	0.0492732	0.110445	0.0643443	CG42616/CG11324/CG9088/CG8318/CG31992/CG32156/CG6103/CG8597/CG10392/CG32498	10
1	GO:0001505	regulation of neurotransmitter levels	12/604	138/11817	0.0499995	0.111972	0.0652342	CG11217/CG9012/CG9206/CG8843/CG5341/CG6170/CG1764/CG6827/CG6605/CG7061/CG5081/CG3988	12
2	GO:0007267	cell-cell signaling	80/452	468/11817	5.04e-31	1.14e-27	7.6e-28	CG8156/CG8250/CG42734/CG11579/CG32381/CG42344/CG18069/CG33653/CG11059/CG4379/CG32498/CG2048/CG6963/CG12345/CG32490/CG13253/CG1725/CG18102/CG8532/CG3747/CG32593/CG17759/CG10537/CG11155/CG3822/CG2204/CG2835/CG10642/CG8566/CG1804/CG9533/CG4356/CG8118/CG34127/CG13772/CG5610/CG12414/CG32975/CG6703/CG43128/CG12348/CG9262/CG43738/CG2621/CG33472/CG15811/CG6205/CG9755/CG8432/CG7576/CG33547/CG8444/CG18361/…	80
2	GO:0099536	synaptic signaling	60/452	292/11817	1.06e-27	1.2e-24	7.97e-25	CG8156/CG8250/CG42734/CG32381/CG42344/CG18069/CG33653/CG11059/CG4379/CG32498/CG12345/CG32490/CG1725/CG18102/CG8532/CG3747/CG17759/CG10537/CG11155/CG3822/CG2835/CG1804/CG9533/CG4356/CG34127/CG13772/CG5610/CG12414/CG32975/CG6703/CG43128/CG12348/CG9262/CG43738/CG33472/CG15811/CG9755/CG8432/CG7576/CG33547/CG33174/CG5670/CG6757/CG8884/CG10808/CG40452/CG10047/CG2381/CG17762/CG5723/CG5586/CG2999/CG30040…	60
2	GO:0099537	trans-synaptic signaling	59/452	291/11817	6.39e-27	4.82e-24	3.21e-24	CG8156/CG8250/CG42734/CG32381/CG42344/CG18069/CG33653/CG11059/CG4379/CG32498/CG12345/CG32490/CG1725/CG18102/CG8532/CG3747/CG17759/CG10537/CG11155/CG3822/CG2835/CG1804/CG9533/CG4356/CG34127/CG13772/CG5610/CG12414/CG32975/CG6703/CG43128/CG12348/CG9262/CG43738/CG33472/CG15811/CG9755/CG8432/CG7576/CG33547/CG33174/CG5670/CG6757/CG8884/CG10808/CG40452/CG10047/CG2381/CG17762/CG5723/CG2999/CG30040/CG3267…	59
2	GO:0007268	chemical synaptic transmission	58/452	290/11817	3.8e-26	1.72e-23	1.15e-23	CG8156/CG8250/CG42734/CG32381/CG42344/CG18069/CG33653/CG11059/CG4379/CG32498/CG12345/CG32490/CG1725/CG18102/CG8532/CG3747/CG17759/CG10537/CG11155/CG3822/CG2835/CG1804/CG9533/CG4356/CG34127/CG13772/CG5610/CG12414/CG32975/CG6703/CG43128/CG12348/CG9262/CG43738/CG33472/CG15811/CG9755/CG8432/CG7576/CG33547/CG5670/CG6757/CG8884/CG10808/CG40452/CG10047/CG2381/CG17762/CG5723/CG2999/CG30040/CG32677/CG3029…	58
2	GO:0098916	anterograde trans-synaptic signaling	58/452	290/11817	3.8e-26	1.72e-23	1.15e-23	CG8156/CG8250/CG42734/CG32381/CG42344/CG18069/CG33653/CG11059/CG4379/CG32498/CG12345/CG32490/CG1725/CG18102/CG8532/CG3747/CG17759/CG10537/CG11155/CG3822/CG2835/CG1804/CG9533/CG4356/CG34127/CG13772/CG5610/CG12414/CG32975/CG6703/CG43128/CG12348/CG9262/CG43738/CG33472/CG15811/CG9755/CG8432/CG7576/CG33547/CG5670/CG6757/CG8884/CG10808/CG40452/CG10047/CG2381/CG17762/CG5723/CG2999/CG30040/CG32677/CG3029…	58
2	GO:0050808	synapse organization	55/452	292/11817	1.75e-23	6.61e-21	4.4e-21	CG7727/CG42734/CG42783/CG33512/CG33481/CG10719/CG42344/CG18069/CG11059/CG33485/CG32490/CG4532/CG13253/CG1725/CG10083/CG4905/CG2204/CG2835/CG1200/CG8566/CG9533/CG30021/CG34387/CG44835/CG34127/CG13772/CG33202/CG6703/CG3682/CG6671/CG2621/CG11895/CG9755/CG7576/CG8444/CG1976/CG18405/CG6114/CG8201/CG42273/CG7892/CG5670/CG6757/CG10497/CG5723/CG10443/CG2999/CG30040/CG10229/CG12295/CG43368/CG42403/CG43749…	55
2	GO:0007611	learning or memory	38/452	161/11817	4.79e-20	1.35e-17	9.03e-18	CG17870/CG8817/CG8250/CG7727/CG42734/CG11579/CG42783/CG42344/CG4495/CG18069/CG4379/CG32498/CG6963/CG43782/CG1411/CG18102/CG10537/CG2835/CG1770/CG9533/CG34387/CG44835/CG6703/CG12348/CG9262/CG6671/CG1954/CG2621/CG9755/CG8444/CG42273/CG5680/CG8884/CG17762/CG8049/CG1594/CG33207/CG44011	38
2	GO:0050890	cognition	38/452	161/11817	4.79e-20	1.35e-17	9.03e-18	CG17870/CG8817/CG8250/CG7727/CG42734/CG11579/CG42783/CG42344/CG4495/CG18069/CG4379/CG32498/CG6963/CG43782/CG1411/CG18102/CG10537/CG2835/CG1770/CG9533/CG34387/CG44835/CG6703/CG12348/CG9262/CG6671/CG1954/CG2621/CG9755/CG8444/CG42273/CG5680/CG8884/CG17762/CG8049/CG1594/CG33207/CG44011	38
2	GO:0007409	axonogenesis	52/452	334/11817	2.14e-18	5.32e-16	3.54e-16	CG7904/CG8250/CG42734/CG10719/CG8472/CG15862/CG32498/CG32435/CG4532/CG5387/CG17800/CG42330/CG42256/CG31721/CG1511/CG1862/CG4609/CG17759/CG7765/CG10642/CG8566/CG8440/CG9533/CG34387/CG7100/CG9704/CG33202/CG3075/CG12348/CG9695/CG1004/CG34418/CG15427/CG11895/CG1976/CG32555/CG10538/CG18361/CG18405/CG4700/CG6114/CG16973/CG5680/CG10497/CG5723/CG4548/CG10975/CG10443/CG30040/CG32227/CG43749/CG5580	52
2	GO:0061564	axon development	53/452	347/11817	2.35e-18	5.32e-16	3.54e-16	CG7904/CG8250/CG42734/CG10719/CG8472/CG4379/CG15862/CG32498/CG32435/CG4532/CG5387/CG17800/CG42330/CG42256/CG31721/CG1511/CG1862/CG4609/CG17759/CG7765/CG10642/CG8566/CG8440/CG9533/CG34387/CG7100/CG9704/CG33202/CG3075/CG12348/CG9695/CG1004/CG34418/CG15427/CG11895/CG1976/CG32555/CG10538/CG18361/CG18405/CG4700/CG6114/CG16973/CG5680/CG10497/CG5723/CG4548/CG10975/CG10443/CG30040/CG32227/CG43749/CG5580	53
2	GO:0007528	neuromuscular junction development	37/452	174/11817	6.43e-18	1.32e-15	8.82e-16	CG42734/CG10719/CG18069/CG32490/CG13253/CG1725/CG10083/CG4905/CG2204/CG2835/CG8566/CG9533/CG30021/CG34387/CG44835/CG34127/CG13772/CG33202/CG6703/CG3682/CG2621/CG9755/CG6114/CG8201/CG42273/CG7892/CG5670/CG10497/CG5723/CG10443/CG2999/CG30040/CG10229/CG12295/CG43368/CG42403/CG43749	37
2	GO:0031175	neuron projection development	61/452	474/11817	2.94e-17	5.55e-15	3.7e-15	CG7904/CG8250/CG7727/CG42734/CG10719/CG2252/CG8472/CG4379/CG15862/CG32498/CG32435/CG4532/CG5387/CG17800/CG42330/CG42256/CG31721/CG1511/CG1862/CG4609/CG17759/CG7765/CG10642/CG8566/CG8440/CG9533/CG34387/CG7100/CG9704/CG33202/CG3075/CG33130/CG12348/CG11798/CG9695/CG1004/CG15811/CG34418/CG15427/CG11895/CG9755/CG1976/CG32555/CG10538/CG18361/CG18405/CG4700/CG6114/CG16973/CG5680/CG10497/CG5723/CG4548/CG…	61
2	GO:0050804	modulation of chemical synaptic transmission	30/452	123/11817	1.73e-16	2.8e-14	1.86e-14	CG8250/CG42734/CG42344/CG11059/CG4379/CG32490/CG18102/CG3747/CG17759/CG10537/CG11155/CG3822/CG1804/CG34127/CG13772/CG6703/CG43128/CG12348/CG33472/CG9755/CG7576/CG33547/CG6757/CG8884/CG40452/CG10047/CG17762/CG30040/CG43368/CG43749	30
2	GO:0099177	regulation of trans-synaptic signaling	30/452	123/11817	1.73e-16	2.8e-14	1.86e-14	CG8250/CG42734/CG42344/CG11059/CG4379/CG32490/CG18102/CG3747/CG17759/CG10537/CG11155/CG3822/CG1804/CG34127/CG13772/CG6703/CG43128/CG12348/CG33472/CG9755/CG7576/CG33547/CG6757/CG8884/CG40452/CG10047/CG17762/CG30040/CG43368/CG43749	30
2	GO:0048667	cell morphogenesis involved in neuron differentiation	57/452	440/11817	2.67e-16	4.03e-14	2.69e-14	CG7904/CG8250/CG42734/CG10719/CG2252/CG8472/CG15862/CG32498/CG32435/CG4532/CG5387/CG17800/CG42330/CG42256/CG31721/CG1511/CG1862/CG4609/CG17759/CG12021/CG7765/CG10642/CG8566/CG8440/CG9533/CG34387/CG7100/CG9704/CG33202/CG3075/CG12348/CG11798/CG9695/CG1004/CG34418/CG15427/CG11895/CG9755/CG1976/CG32555/CG10538/CG18361/CG18405/CG4700/CG6114/CG16973/CG5680/CG10497/CG5723/CG4548/CG10975/CG10443/CG30040/…	57
2	GO:0032990	cell part morphogenesis	58/452	455/11817	3.01e-16	4.26e-14	2.84e-14	CG7904/CG8250/CG7727/CG42734/CG10719/CG2252/CG8472/CG15862/CG32498/CG32435/CG4532/CG5387/CG17800/CG42330/CG42256/CG31721/CG1511/CG1862/CG4609/CG17759/CG7765/CG10642/CG8566/CG8440/CG9533/CG34387/CG7100/CG9704/CG33202/CG3075/CG12348/CG11798/CG9695/CG1004/CG34418/CG15427/CG11895/CG9755/CG1976/CG32555/CG10538/CG18361/CG18405/CG4700/CG6114/CG16973/CG5680/CG10497/CG5723/CG4548/CG33718/CG10975/CG10443/C…	58
2	GO:0048812	neuron projection morphogenesis	57/452	443/11817	3.64e-16	4.85e-14	3.23e-14	CG7904/CG8250/CG7727/CG42734/CG10719/CG2252/CG8472/CG15862/CG32498/CG32435/CG4532/CG5387/CG17800/CG42330/CG42256/CG31721/CG1511/CG1862/CG4609/CG17759/CG7765/CG10642/CG8566/CG8440/CG9533/CG34387/CG7100/CG9704/CG33202/CG3075/CG12348/CG11798/CG9695/CG1004/CG34418/CG15427/CG11895/CG9755/CG1976/CG32555/CG10538/CG18361/CG18405/CG4700/CG6114/CG16973/CG5680/CG10497/CG5723/CG4548/CG10975/CG10443/CG30040/C…	57
2	GO:0120039	plasma membrane bounded cell projection morphogenesis	57/452	444/11817	4.04e-16	5.08e-14	3.38e-14	CG7904/CG8250/CG7727/CG42734/CG10719/CG2252/CG8472/CG15862/CG32498/CG32435/CG4532/CG5387/CG17800/CG42330/CG42256/CG31721/CG1511/CG1862/CG4609/CG17759/CG7765/CG10642/CG8566/CG8440/CG9533/CG34387/CG7100/CG9704/CG33202/CG3075/CG12348/CG11798/CG9695/CG1004/CG34418/CG15427/CG11895/CG9755/CG1976/CG32555/CG10538/CG18361/CG18405/CG4700/CG6114/CG16973/CG5680/CG10497/CG5723/CG4548/CG10975/CG10443/CG30040/C…	57
2	GO:0000904	cell morphogenesis involved in differentiation	60/452	487/11817	4.41e-16	5.25e-14	3.5e-14	CG7904/CG8250/CG42734/CG42783/CG10719/CG2252/CG8472/CG15862/CG32498/CG32435/CG4532/CG5387/CG17800/CG42330/CG42256/CG31721/CG1511/CG1862/CG4609/CG17759/CG12021/CG7765/CG10642/CG8566/CG8440/CG9533/CG34387/CG7100/CG9704/CG33202/CG3075/CG12348/CG11798/CG9695/CG2621/CG1004/CG34418/CG15427/CG11895/CG9755/CG1976/CG32555/CG10538/CG18361/CG18405/CG4700/CG6114/CG16973/CG5680/CG10497/CG5723/CG4548/CG1594/CG…	60
2	GO:0048858	cell projection morphogenesis	57/452	446/11817	4.96e-16	5.61e-14	3.74e-14	CG7904/CG8250/CG7727/CG42734/CG10719/CG2252/CG8472/CG15862/CG32498/CG32435/CG4532/CG5387/CG17800/CG42330/CG42256/CG31721/CG1511/CG1862/CG4609/CG17759/CG7765/CG10642/CG8566/CG8440/CG9533/CG34387/CG7100/CG9704/CG33202/CG3075/CG12348/CG11798/CG9695/CG1004/CG34418/CG15427/CG11895/CG9755/CG1976/CG32555/CG10538/CG18361/CG18405/CG4700/CG6114/CG16973/CG5680/CG10497/CG5723/CG4548/CG10975/CG10443/CG30040/C…	57
2	GO:0007416	synapse assembly	34/452	168/11817	7.28e-16	7.85e-14	5.23e-14	CG42734/CG42783/CG10719/CG18069/CG11059/CG32490/CG1725/CG10083/CG4905/CG2204/CG8566/CG30021/CG34387/CG34127/CG13772/CG6703/CG3682/CG6671/CG2621/CG11895/CG9755/CG18405/CG8201/CG42273/CG7892/CG5670/CG10497/CG5723/CG10443/CG30040/CG10229/CG12295/CG43368/CG43749	34
2	GO:0042330	taxis	49/452	355/11817	3.19e-15	3.28e-13	2.18e-13	CG10367/CG7904/CG8250/CG10719/CG8472/CG15862/CG32435/CG4532/CG5387/CG1725/CG17800/CG42330/CG42256/CG31721/CG1511/CG1862/CG42667/CG17759/CG7765/CG10642/CG8566/CG8440/CG7100/CG9704/CG33202/CG3075/CG32423/CG9695/CG15427/CG11895/CG8444/CG1976/CG10538/CG18361/CG18405/CG4700/CG16973/CG7892/CG5680/CG10497/CG5723/CG4548/CG10975/CG10443/CG30040/CG32227/CG43749/CG11491/CG5580	49
2	GO:0040007	growth	55/452	439/11817	4.06e-15	4e-13	2.67e-13	CG8250/CG42734/CG11579/CG10719/CG18069/CG4379/CG32498/CG2048/CG32490/CG13253/CG14614/CG1725/CG17800/CG10083/CG18102/CG4905/CG8019/CG2204/CG8566/CG9533/CG30021/CG13316/CG34387/CG7100/CG13772/CG6703/CG3682/CG12348/CG2621/CG1856/CG11895/CG9755/CG42312/CG1976/CG5375/CG18361/CG18405/CG4700/CG8201/CG42273/CG7892/CG5670/CG43770/CG5680/CG10497/CG5723/CG32018/CG10443/CG5794/CG30040/CG10229/CG12295/CG43368…	55
2	GO:0007411	axon guidance	42/452	275/11817	9.82e-15	9.26e-13	6.17e-13	CG7904/CG8250/CG10719/CG8472/CG15862/CG32435/CG4532/CG5387/CG17800/CG42330/CG42256/CG31721/CG1511/CG1862/CG17759/CG7765/CG10642/CG8566/CG8440/CG7100/CG9704/CG33202/CG3075/CG9695/CG15427/CG11895/CG1976/CG10538/CG18361/CG18405/CG4700/CG16973/CG5680/CG10497/CG5723/CG4548/CG10975/CG10443/CG30040/CG32227/CG43749/CG5580	42
2	GO:0007626	locomotory behavior	34/452	187/11817	2.1e-14	1.9e-12	1.27e-12	CG10367/CG42344/CG15862/CG32498/CG2048/CG5387/CG1725/CG31721/CG3747/CG17759/CG7765/CG8566/CG6438/CG13772/CG33545/CG6703/CG43128/CG12348/CG32423/CG2621/CG5871/CG15427/CG5237/CG18437/CG4700/CG1517/CG5670/CG1594/CG4857/CG33988/CG43368/CG43749/CG4917/CG5580	34
2	GO:0006935	chemotaxis	43/452	294/11817	2.24e-14	1.95e-12	1.3e-12	CG10367/CG7904/CG8250/CG10719/CG8472/CG15862/CG32435/CG4532/CG5387/CG17800/CG42330/CG42256/CG31721/CG1511/CG1862/CG17759/CG7765/CG10642/CG8566/CG8440/CG7100/CG9704/CG33202/CG3075/CG9695/CG15427/CG11895/CG1976/CG10538/CG18361/CG18405/CG4700/CG16973/CG5680/CG10497/CG5723/CG4548/CG10975/CG10443/CG30040/CG32227/CG43749/CG5580	43
2	GO:0050803	regulation of synapse structure or activity	33/452	178/11817	2.87e-14	2.4e-12	1.6e-12	CG42734/CG10719/CG18069/CG11059/CG1725/CG10083/CG18102/CG4905/CG11155/CG3822/CG2204/CG1200/CG8566/CG30021/CG34387/CG13772/CG33202/CG6703/CG3682/CG43128/CG12348/CG2621/CG34418/CG11895/CG9755/CG42273/CG7892/CG10497/CG5723/CG10229/CG12295/CG43368/CG43749	33
2	GO:0097485	neuron projection guidance	42/452	284/11817	3.09e-14	2.5e-12	1.67e-12	CG7904/CG8250/CG10719/CG8472/CG15862/CG32435/CG4532/CG5387/CG17800/CG42330/CG42256/CG31721/CG1511/CG1862/CG17759/CG7765/CG10642/CG8566/CG8440/CG7100/CG9704/CG33202/CG3075/CG9695/CG15427/CG11895/CG1976/CG10538/CG18361/CG18405/CG4700/CG16973/CG5680/CG10497/CG5723/CG4548/CG10975/CG10443/CG30040/CG32227/CG43749/CG5580	42
2	GO:0032879	regulation of localization	55/452	470/11817	7.54e-14	5.89e-12	3.92e-12	CG8817/CG42783/CG10719/CG18069/CG33653/CG8472/CG11958/CG4379/CG2048/CG6963/CG31118/CG8279/CG32490/CG13253/CG33558/CG17800/CG34413/CG32593/CG33304/CG9915/CG7765/CG8566/CG7100/CG6703/CG3779/CG2621/CG10686/CG33472/CG1004/CG15811/CG1856/CG11895/CG42312/CG7576/CG31795/CG18361/CG18405/CG4700/CG8201/CG42273/CG6757/CG5680/CG10047/CG2381/CG17762/CG10443/CG3078/CG10229/CG44011/CG44774/CG1451/CG18675/CG4336…	55
2	GO:0099003	vesicle-mediated transport in synapse	26/452	115/11817	1.3e-13	9.82e-12	6.54e-12	CG8156/CG32381/CG10719/CG33653/CG32490/CG18102/CG8532/CG1200/CG7765/CG8566/CG34127/CG13772/CG6703/CG9695/CG15811/CG7576/CG33547/CG42273/CG10808/CG40452/CG10047/CG2381/CG17762/CG2999/CG17248/CG12295	26
2	GO:0051124	synaptic growth at neuromuscular junction	28/452	135/11817	1.47e-13	1.08e-11	7.17e-12	CG42734/CG10719/CG18069/CG32490/CG1725/CG10083/CG4905/CG2204/CG8566/CG30021/CG34387/CG13772/CG6703/CG3682/CG2621/CG9755/CG8201/CG42273/CG7892/CG5670/CG10497/CG5723/CG10443/CG30040/CG10229/CG12295/CG43368/CG43749	28
2	GO:0048589	developmental growth	47/452	365/11817	1.71e-13	1.21e-11	8.08e-12	CG42734/CG11579/CG10719/CG18069/CG4379/CG32498/CG2048/CG32490/CG1725/CG17800/CG10083/CG4905/CG2204/CG8566/CG9533/CG30021/CG34387/CG7100/CG13772/CG6703/CG3682/CG12348/CG2621/CG1856/CG11895/CG9755/CG42312/CG1976/CG18361/CG18405/CG4700/CG8201/CG42273/CG7892/CG5670/CG43770/CG5680/CG10497/CG5723/CG32018/CG10443/CG30040/CG10229/CG12295/CG43368/CG43749/CG5580	47
2	GO:0044087	regulation of cellular component biogenesis	43/452	314/11817	2.33e-13	1.6e-11	1.07e-11	CG6718/CG42734/CG42783/CG10719/CG18069/CG11059/CG4379/CG2048/CG6963/CG10275/CG32435/CG1725/CG10083/CG18102/CG4905/CG2204/CG7765/CG8566/CG30021/CG34387/CG17816/CG6703/CG3682/CG2621/CG15811/CG10076/CG34418/CG11895/CG9755/CG18361/CG8201/CG42273/CG7892/CG10497/CG45057/CG8049/CG1594/CG10443/CG10522/CG10229/CG12295/CG43368/CG43749	43
2	GO:0051049	regulation of transport	38/452	262/11817	1.03e-12	6.83e-11	4.55e-11	CG8817/CG10719/CG18069/CG33653/CG8472/CG11958/CG4379/CG2048/CG6963/CG31118/CG8279/CG32490/CG13253/CG33558/CG34413/CG32593/CG33304/CG9915/CG8566/CG6703/CG3779/CG2621/CG10686/CG33472/CG1004/CG7576/CG31795/CG42273/CG6757/CG10047/CG2381/CG17762/CG3078/CG44011/CG1451/CG43368/CG42403/CG43749	38
2	GO:0051640	organelle localization	37/452	250/11817	1.11e-12	7.15e-11	4.76e-11	CG5205/CG42783/CG32381/CG33653/CG31118/CG32435/CG6664/CG32490/CG1411/CG1725/CG12042/CG18102/CG1200/CG7765/CG1453/CG8566/CG8440/CG6703/CG3779/CG15811/CG42312/CG7576/CG33547/CG1976/CG18361/CG16973/CG2096/CG10808/CG40452/CG10047/CG2381/CG15797/CG17762/CG44154/CG2999/CG42768/CG17248	37
2	GO:0006812	cation transport	43/452	333/11817	1.79e-12	1.13e-10	7.51e-11	CG4495/CG2139/CG8472/CG11958/CG34413/CG3822/CG7708/CG6492/CG4894/CG5610/CG32975/CG42314/CG42594/CG43128/CG12348/CG9262/CG2822/CG3182/CG32000/CG1090/CG33472/CG8444/CG10706/CG34405/CG9907/CG18660/CG5670/CG8663/CG10047/CG2381/CG9637/CG9361/CG3078/CG43395/CG33988/CG8442/CG44011/CG42260/CG12295/CG43368/CG42403/CG43388/CG8632	43
2	GO:0051960	regulation of nervous system development	44/452	354/11817	3.67e-12	2.24e-10	1.49e-10	CG8250/CG42734/CG42783/CG10719/CG18069/CG11059/CG1725/CG17800/CG10083/CG31721/CG4905/CG2204/CG8566/CG8440/CG30021/CG34387/CG12701/CG7100/CG6703/CG3682/CG9695/CG3779/CG10446/CG2621/CG15811/CG34418/CG1856/CG15427/CG11895/CG9755/CG32555/CG18361/CG18405/CG4700/CG42273/CG7892/CG5680/CG10497/CG7467/CG10443/CG10229/CG12295/CG43368/CG43749	44
2	GO:0051656	establishment of organelle localization	32/452	201/11817	5.4e-12	3.22e-10	2.15e-10	CG42783/CG32381/CG33653/CG32435/CG6664/CG32490/CG1725/CG12042/CG18102/CG1200/CG7765/CG1453/CG8566/CG8440/CG6703/CG15811/CG42312/CG7576/CG33547/CG18361/CG16973/CG2096/CG10808/CG40452/CG10047/CG2381/CG15797/CG17762/CG44154/CG2999/CG42768/CG17248	32
2	GO:0030534	adult behavior	28/452	156/11817	6.18e-12	3.59e-10	2.39e-10	CG8156/CG3967/CG42344/CG4379/CG15862/CG32498/CG33485/CG2048/CG5387/CG1725/CG3747/CG17759/CG2835/CG9533/CG5216/CG13772/CG6703/CG12348/CG32423/CG1004/CG15427/CG9755/CG4700/CG1517/CG5670/CG33207/CG43368/CG4917	28
2	GO:0007613	memory	24/452	118/11817	1.31e-11	7.39e-10	4.93e-10	CG7727/CG42734/CG11579/CG42783/CG42344/CG4495/CG18069/CG4379/CG32498/CG43782/CG1411/CG18102/CG1770/CG9533/CG44835/CG6703/CG1954/CG9755/CG8444/CG5680/CG17762/CG1594/CG33207/CG44011	24
2	GO:0099504	synaptic vesicle cycle	24/452	119/11817	1.58e-11	8.72e-10	5.81e-10	CG8156/CG32381/CG10719/CG33653/CG32490/CG13253/CG18102/CG8532/CG34127/CG13772/CG6703/CG9695/CG15811/CG7576/CG33547/CG42273/CG10808/CG40452/CG10047/CG2381/CG17762/CG2999/CG17248/CG12295	24
2	GO:0050807	regulation of synapse organization	27/452	152/11817	1.91e-11	1.03e-09	6.87e-10	CG42734/CG10719/CG18069/CG11059/CG1725/CG10083/CG4905/CG2204/CG1200/CG8566/CG30021/CG34387/CG13772/CG33202/CG6703/CG3682/CG2621/CG11895/CG9755/CG42273/CG7892/CG10497/CG5723/CG10229/CG12295/CG43368/CG43749	27
2	GO:0001654	eye development	45/452	388/11817	2.27e-11	1.14e-09	7.59e-10	CG7904/CG8156/CG8817/CG8403/CG8250/CG11579/CG42783/CG8472/CG4379/CG2048/CG6963/CG44533/CG18102/CG31721/CG17759/CG4905/CG8933/CG7765/CG8440/CG34387/CG7100/CG44835/CG11798/CG9695/CG1004/CG34418/CG1856/CG15427/CG11895/CG42312/CG8444/CG1976/CG5099/CG18361/CG7892/CG18660/CG5723/CG1594/CG10443/CG2904/CG30040/CG2446/CG1451/CG43749/CG11491	45
2	GO:0048880	sensory system development	45/452	388/11817	2.27e-11	1.14e-09	7.59e-10	CG7904/CG8156/CG8817/CG8403/CG8250/CG11579/CG42783/CG8472/CG4379/CG2048/CG6963/CG44533/CG18102/CG31721/CG17759/CG4905/CG8933/CG7765/CG8440/CG34387/CG7100/CG44835/CG11798/CG9695/CG1004/CG34418/CG1856/CG15427/CG11895/CG42312/CG8444/CG1976/CG5099/CG18361/CG7892/CG18660/CG5723/CG1594/CG10443/CG2904/CG30040/CG2446/CG1451/CG43749/CG11491	45
2	GO:0150063	visual system development	45/452	388/11817	2.27e-11	1.14e-09	7.59e-10	CG7904/CG8156/CG8817/CG8403/CG8250/CG11579/CG42783/CG8472/CG4379/CG2048/CG6963/CG44533/CG18102/CG31721/CG17759/CG4905/CG8933/CG7765/CG8440/CG34387/CG7100/CG44835/CG11798/CG9695/CG1004/CG34418/CG1856/CG15427/CG11895/CG42312/CG8444/CG1976/CG5099/CG18361/CG7892/CG18660/CG5723/CG1594/CG10443/CG2904/CG30040/CG2446/CG1451/CG43749/CG11491	45
2	GO:0034220	ion transmembrane transport	38/452	290/11817	2.41e-11	1.18e-09	7.89e-10	CG4495/CG2139/CG8472/CG12531/CG13248/CG3747/CG10537/CG3822/CG7708/CG6492/CG4894/CG5610/CG12414/CG32975/CG42314/CG42594/CG43128/CG12348/CG9262/CG2822/CG3182/CG1090/CG33472/CG8444/CG10706/CG34405/CG9907/CG18660/CG5670/CG8663/CG5594/CG9637/CG9361/CG33988/CG44011/CG43368/CG42403/CG43749	38
2	GO:0051963	regulation of synapse assembly	23/452	115/11817	5.05e-11	2.43e-09	1.62e-09	CG42734/CG10719/CG18069/CG11059/CG1725/CG10083/CG4905/CG2204/CG8566/CG30021/CG34387/CG6703/CG3682/CG2621/CG11895/CG9755/CG42273/CG7892/CG10497/CG10229/CG12295/CG43368/CG43749	23
2	GO:0023061	signal release	25/452	139/11817	8.19e-11	3.86e-09	2.57e-09	CG8156/CG32381/CG42344/CG33653/CG2048/CG32490/CG13253/CG8532/CG32593/CG8566/CG6703/CG15811/CG6205/CG8432/CG7576/CG33547/CG6757/CG10808/CG40452/CG10047/CG2381/CG17762/CG2999/CG17248/CG43368	25
2	GO:0040008	regulation of growth	38/452	308/11817	1.47e-10	6.78e-09	4.51e-09	CG8250/CG42734/CG10719/CG18069/CG2048/CG13253/CG14614/CG1725/CG10083/CG18102/CG4905/CG8019/CG2204/CG8566/CG30021/CG13316/CG34387/CG7100/CG6703/CG3682/CG2621/CG11895/CG9755/CG5375/CG18361/CG18405/CG4700/CG42273/CG7892/CG10497/CG32018/CG10443/CG5794/CG10229/CG12295/CG43368/CG43749/CG5580	38
2	GO:0007423	sensory organ development	49/452	474/11817	1.74e-10	7.88e-09	5.25e-09	CG7904/CG8156/CG8817/CG8403/CG8250/CG11579/CG42783/CG8472/CG4379/CG2048/CG6963/CG44533/CG10083/CG18102/CG31721/CG17759/CG4905/CG8933/CG7765/CG8440/CG34387/CG7100/CG44835/CG11798/CG9695/CG3779/CG2621/CG1004/CG34418/CG1856/CG15427/CG11895/CG42312/CG8444/CG1976/CG5099/CG18361/CG7892/CG18660/CG5723/CG1594/CG10443/CG2904/CG30040/CG2446/CG1451/CG1772/CG43749/CG11491	49
2	GO:1904396	regulation of neuromuscular junction development	22/452	112/11817	1.93e-10	8.57e-09	5.71e-09	CG42734/CG10719/CG18069/CG1725/CG10083/CG4905/CG2204/CG8566/CG30021/CG34387/CG33202/CG6703/CG3682/CG2621/CG9755/CG42273/CG7892/CG10497/CG10229/CG12295/CG43368/CG43749	22
2	GO:0030001	metal ion transport	30/452	206/11817	2.46e-10	1.07e-08	7.14e-09	CG4495/CG2139/CG11958/CG34413/CG3822/CG4894/CG42314/CG42594/CG43128/CG12348/CG9262/CG2822/CG3182/CG1090/CG33472/CG10706/CG34405/CG9907/CG18660/CG5670/CG8663/CG9637/CG9361/CG3078/CG33988/CG44011/CG12295/CG43368/CG42403/CG43388	30
2	GO:0097479	synaptic vesicle localization	19/452	85/11817	3.33e-10	1.42e-08	9.47e-09	CG32381/CG33653/CG32490/CG18102/CG1200/CG7765/CG8566/CG6703/CG15811/CG7576/CG33547/CG1976/CG10808/CG40452/CG10047/CG2381/CG17762/CG2999/CG17248	19
2	GO:0048749	compound eye development	41/452	364/11817	4.57e-10	1.92e-08	1.28e-08	CG7904/CG8156/CG8817/CG8403/CG8250/CG11579/CG42783/CG8472/CG4379/CG2048/CG6963/CG18102/CG31721/CG17759/CG4905/CG8440/CG34387/CG7100/CG44835/CG11798/CG9695/CG1004/CG1856/CG15427/CG11895/CG42312/CG8444/CG1976/CG5099/CG18361/CG7892/CG18660/CG5723/CG1594/CG10443/CG2904/CG30040/CG2446/CG1451/CG43749/CG11491	41
2	GO:0008582	regulation of synaptic growth at neuromuscular junction	21/452	108/11817	6.12e-10	2.49e-08	1.66e-08	CG42734/CG10719/CG18069/CG1725/CG10083/CG4905/CG2204/CG8566/CG30021/CG34387/CG6703/CG3682/CG2621/CG9755/CG42273/CG7892/CG10497/CG10229/CG12295/CG43368/CG43749	21
2	GO:0042493	response to drug	32/452	240/11817	6.16e-10	2.49e-08	1.66e-08	CG8156/CG3967/CG2139/CG8472/CG4379/CG15862/CG32498/CG33485/CG2048/CG1725/CG3747/CG17759/CG10537/CG2835/CG3694/CG9533/CG4356/CG5216/CG6754/CG6703/CG12348/CG1954/CG2621/CG1004/CG5237/CG9755/CG1517/CG10047/CG2381/CG33207/CG32848/CG4917	32
2	GO:0006836	neurotransmitter transport	24/452	141/11817	6.41e-10	2.54e-08	1.7e-08	CG8156/CG32381/CG42344/CG2139/CG33653/CG32490/CG8532/CG3747/CG7708/CG6703/CG15811/CG8432/CG7576/CG33547/CG43066/CG6757/CG10808/CG40452/CG10047/CG2381/CG17762/CG2999/CG17248/CG43368	24
2	GO:0098655	cation transmembrane transport	29/452	203/11817	7.85e-10	3.06e-08	2.04e-08	CG4495/CG2139/CG8472/CG3822/CG6492/CG4894/CG5610/CG42314/CG42594/CG43128/CG12348/CG9262/CG2822/CG3182/CG1090/CG33472/CG8444/CG10706/CG34405/CG9907/CG18660/CG5670/CG8663/CG9637/CG9361/CG33988/CG44011/CG43368/CG42403	29
2	GO:0007622	rhythmic behavior	21/452	110/11817	8.73e-10	3.35e-08	2.23e-08	CG4379/CG15862/CG32498/CG2048/CG1725/CG10537/CG33304/CG43128/CG12348/CG3779/CG2621/CG5871/CG33472/CG5237/CG18437/CG1517/CG1594/CG4857/CG33988/CG43388/CG43749	21
2	GO:0008306	associative learning	15/452	55/11817	1.27e-09	4.79e-08	3.19e-08	CG17870/CG8250/CG4379/CG32498/CG6963/CG18102/CG10537/CG9533/CG34387/CG44835/CG9262/CG6671/CG2621/CG42273/CG8884	15
2	GO:0007269	neurotransmitter secretion	20/452	102/11817	1.35e-09	4.85e-08	3.23e-08	CG8156/CG32381/CG42344/CG33653/CG32490/CG8532/CG6703/CG15811/CG8432/CG7576/CG33547/CG6757/CG10808/CG40452/CG10047/CG2381/CG17762/CG2999/CG17248/CG43368	20
2	GO:0051648	vesicle localization	20/452	102/11817	1.35e-09	4.85e-08	3.23e-08	CG32381/CG33653/CG32490/CG18102/CG1200/CG7765/CG8566/CG8440/CG6703/CG15811/CG7576/CG33547/CG1976/CG10808/CG40452/CG10047/CG2381/CG17762/CG2999/CG17248	20
2	GO:0099643	signal release from synapse	20/452	102/11817	1.35e-09	4.85e-08	3.23e-08	CG8156/CG32381/CG42344/CG33653/CG32490/CG8532/CG6703/CG15811/CG8432/CG7576/CG33547/CG6757/CG10808/CG40452/CG10047/CG2381/CG17762/CG2999/CG17248/CG43368	20
2	GO:0098662	inorganic cation transmembrane transport	27/452	183/11817	1.48e-09	5.24e-08	3.49e-08	CG4495/CG2139/CG3822/CG6492/CG4894/CG42314/CG42594/CG43128/CG12348/CG9262/CG2822/CG3182/CG1090/CG33472/CG8444/CG10706/CG34405/CG9907/CG18660/CG5670/CG8663/CG9637/CG9361/CG33988/CG44011/CG43368/CG42403	27
2	GO:0048489	synaptic vesicle transport	18/452	83/11817	1.65e-09	5.66e-08	3.77e-08	CG32381/CG33653/CG32490/CG18102/CG1200/CG7765/CG8566/CG6703/CG15811/CG7576/CG33547/CG10808/CG40452/CG10047/CG2381/CG17762/CG2999/CG17248	18
2	GO:0097480	establishment of synaptic vesicle localization	18/452	83/11817	1.65e-09	5.66e-08	3.77e-08	CG32381/CG33653/CG32490/CG18102/CG1200/CG7765/CG8566/CG6703/CG15811/CG7576/CG33547/CG10808/CG40452/CG10047/CG2381/CG17762/CG2999/CG17248	18
2	GO:0001505	regulation of neurotransmitter levels	23/452	138/11817	2.24e-09	7.58e-08	5.05e-08	CG8156/CG32381/CG42344/CG33653/CG12345/CG32490/CG8532/CG7708/CG6703/CG15811/CG8432/CG7576/CG33547/CG33174/CG6757/CG10808/CG40452/CG10047/CG2381/CG17762/CG2999/CG17248/CG43368	23
2	GO:0048592	eye morphogenesis	36/452	311/11817	2.66e-09	8.72e-08	5.81e-08	CG7904/CG8156/CG8817/CG8403/CG8250/CG11579/CG42783/CG8472/CG2048/CG6963/CG18102/CG17759/CG4905/CG7765/CG8440/CG7100/CG44835/CG11798/CG9695/CG1004/CG1856/CG15427/CG11895/CG42312/CG1976/CG5099/CG18361/CG7892/CG5723/CG1594/CG10443/CG2904/CG30040/CG1451/CG43749/CG11491	36
2	GO:0090596	sensory organ morphogenesis	36/452	311/11817	2.66e-09	8.72e-08	5.81e-08	CG7904/CG8156/CG8817/CG8403/CG8250/CG11579/CG42783/CG8472/CG2048/CG6963/CG18102/CG17759/CG4905/CG7765/CG8440/CG7100/CG44835/CG11798/CG9695/CG1004/CG1856/CG15427/CG11895/CG42312/CG1976/CG5099/CG18361/CG7892/CG5723/CG1594/CG10443/CG2904/CG30040/CG1451/CG43749/CG11491	36
2	GO:0007163	establishment or maintenance of cell polarity	29/452	214/11817	2.75e-09	8.85e-08	5.89e-08	CG17870/CG42783/CG4379/CG2048/CG6963/CG32435/CG6664/CG1725/CG12021/CG7765/CG11759/CG10642/CG1453/CG8440/CG7100/CG6703/CG2621/CG11895/CG42312/CG18361/CG6114/CG8201/CG7892/CG15797/CG17762/CG45049/CG1594/CG2904/CG1451	29
2	GO:0001745	compound eye morphogenesis	35/452	297/11817	2.77e-09	8.85e-08	5.89e-08	CG7904/CG8156/CG8817/CG8403/CG8250/CG11579/CG42783/CG8472/CG2048/CG6963/CG18102/CG17759/CG4905/CG8440/CG7100/CG44835/CG11798/CG9695/CG1004/CG1856/CG15427/CG11895/CG42312/CG1976/CG5099/CG18361/CG7892/CG5723/CG1594/CG10443/CG2904/CG30040/CG1451/CG43749/CG11491	35
2	GO:0007612	learning	16/452	67/11817	3e-09	9.45e-08	6.29e-08	CG17870/CG8250/CG4379/CG32498/CG6963/CG18102/CG10537/CG9533/CG34387/CG44835/CG9262/CG6671/CG2621/CG42273/CG8884/CG8049	16
2	GO:0048512	circadian behavior	20/452	108/11817	3.85e-09	1.2e-07	7.96e-08	CG4379/CG15862/CG32498/CG2048/CG1725/CG10537/CG33304/CG43128/CG12348/CG2621/CG5871/CG33472/CG5237/CG18437/CG1517/CG1594/CG4857/CG33988/CG43388/CG43749	20
2	GO:0051650	establishment of vesicle localization	19/452	99/11817	5.1e-09	1.56e-07	1.04e-07	CG32381/CG33653/CG32490/CG18102/CG1200/CG7765/CG8566/CG8440/CG6703/CG15811/CG7576/CG33547/CG10808/CG40452/CG10047/CG2381/CG17762/CG2999/CG17248	19
2	GO:0007274	neuromuscular synaptic transmission	17/452	79/11817	5.33e-09	1.61e-07	1.07e-07	CG8250/CG42734/CG42344/CG12345/CG32490/CG17759/CG3822/CG9533/CG13772/CG6703/CG33547/CG40452/CG17762/CG5723/CG30040/CG12295/CG43749	17
2	GO:0008355	olfactory learning	13/452	44/11817	5.55e-09	1.65e-07	1.1e-07	CG17870/CG8250/CG4379/CG32498/CG6963/CG18102/CG10537/CG9533/CG34387/CG44835/CG6671/CG2621/CG42273	13
2	GO:0032940	secretion by cell	29/452	223/11817	7.17e-09	2.11e-07	1.4e-07	CG8156/CG32381/CG42344/CG18069/CG33653/CG2048/CG31118/CG32490/CG13253/CG8532/CG32593/CG8487/CG33304/CG8566/CG6703/CG15811/CG6205/CG8432/CG7576/CG33547/CG6757/CG10808/CG40452/CG10047/CG2381/CG17762/CG2999/CG17248/CG43368	29
2	GO:0006813	potassium ion transport	14/452	54/11817	9.37e-09	2.72e-07	1.81e-07	CG42594/CG43128/CG12348/CG9262/CG2822/CG3182/CG33472/CG10706/CG5670/CG8663/CG9637/CG9361/CG3078/CG43388	14
2	GO:0042391	regulation of membrane potential	17/452	82/11817	9.73e-09	2.79e-07	1.86e-07	CG3747/CG17759/CG10537/CG5610/CG12414/CG32975/CG42594/CG43128/CG12348/CG3182/CG33472/CG10706/CG34405/CG9907/CG9637/CG9361/CG43368	17
2	GO:0048638	regulation of developmental growth	29/452	227/11817	1.08e-08	3.05e-07	2.03e-07	CG42734/CG10719/CG18069/CG1725/CG10083/CG4905/CG2204/CG8566/CG30021/CG34387/CG7100/CG6703/CG3682/CG2621/CG11895/CG9755/CG18361/CG18405/CG4700/CG42273/CG7892/CG10497/CG32018/CG10443/CG10229/CG12295/CG43368/CG43749/CG5580	29
2	GO:0046530	photoreceptor cell differentiation	27/452	202/11817	1.32e-08	3.7e-07	2.47e-07	CG8817/CG8403/CG8250/CG11579/CG8472/CG4905/CG12021/CG7765/CG8440/CG7100/CG44835/CG9695/CG1004/CG1856/CG15427/CG11895/CG1976/CG5099/CG18361/CG16973/CG5723/CG7467/CG1594/CG10443/CG30040/CG43749/CG11491	27
2	GO:0048511	rhythmic process	23/452	153/11817	1.73e-08	4.77e-07	3.18e-07	CG4379/CG15862/CG32498/CG2048/CG1725/CG10537/CG33304/CG9533/CG43128/CG12348/CG3779/CG2621/CG5871/CG33472/CG5237/CG18437/CG42273/CG1517/CG1594/CG4857/CG33988/CG43388/CG43749	23
2	GO:0046903	secretion	30/452	246/11817	1.78e-08	4.85e-07	3.23e-07	CG8156/CG32381/CG42344/CG18069/CG33653/CG2048/CG31118/CG32490/CG13253/CG8532/CG32593/CG8487/CG33304/CG8566/CG6703/CG15811/CG6205/CG8432/CG7576/CG31795/CG33547/CG6757/CG10808/CG40452/CG10047/CG2381/CG17762/CG2999/CG17248/CG43368	30
2	GO:0098660	inorganic ion transmembrane transport	27/452	205/11817	1.82e-08	4.91e-07	3.27e-07	CG4495/CG2139/CG3822/CG6492/CG4894/CG42314/CG42594/CG43128/CG12348/CG9262/CG2822/CG3182/CG1090/CG33472/CG8444/CG10706/CG34405/CG9907/CG18660/CG5670/CG8663/CG9637/CG9361/CG33988/CG44011/CG43368/CG42403	27
2	GO:0009628	response to abiotic stimulus	42/452	430/11817	2.04e-08	5.42e-07	3.61e-07	CG17870/CG7727/CG8472/CG42332/CG4379/CG32498/CG2048/CG6963/CG16708/CG1725/CG17800/CG42667/CG17759/CG10537/CG8019/CG2835/CG3694/CG9533/CG6492/CG3682/CG7437/CG12348/CG32423/CG5871/CG11111/CG15811/CG15427/CG8444/CG5099/CG4700/CG42273/CG7892/CG33174/CG9907/CG5670/CG8663/CG5594/CG6757/CG5680/CG12295/CG43368/CG11491	42
2	GO:0051046	regulation of secretion	17/452	86/11817	2.07e-08	5.46e-07	3.64e-07	CG18069/CG33653/CG2048/CG31118/CG32490/CG13253/CG32593/CG33304/CG8566/CG6703/CG7576/CG31795/CG6757/CG10047/CG2381/CG17762/CG43368	17
2	GO:0007264	small GTPase mediated signal transduction	25/452	186/11817	4.12e-08	1.07e-06	7.15e-07	CG17870/CG10367/CG5937/CG31118/CG14672/CG32435/CG1411/CG8487/CG8500/CG3711/CG7369/CG42674/CG34418/CG8432/CG34408/CG1167/CG7576/CG1900/CG1976/CG32555/CG10538/CG10188/CG16973/CG43102/CG44011	25
2	GO:0042461	photoreceptor cell development	19/452	112/11817	4.22e-08	1.08e-06	7.23e-07	CG8817/CG8403/CG8250/CG8472/CG4905/CG12021/CG8440/CG7100/CG44835/CG9695/CG1856/CG15427/CG11895/CG1976/CG16973/CG5723/CG10443/CG30040/CG43749	19
2	GO:0007623	circadian rhythm	22/452	151/11817	6.31e-08	1.61e-06	1.07e-06	CG4379/CG15862/CG32498/CG2048/CG1725/CG10537/CG33304/CG9533/CG43128/CG12348/CG2621/CG5871/CG33472/CG5237/CG18437/CG42273/CG1517/CG1594/CG4857/CG33988/CG43388/CG43749	22
2	GO:0048675	axon extension	13/452	53/11817	6.57e-08	1.64e-06	1.09e-06	CG42734/CG32498/CG17800/CG9533/CG7100/CG12348/CG11895/CG1976/CG18361/CG18405/CG4700/CG5680/CG10443	13
2	GO:1903530	regulation of secretion by cell	16/452	82/11817	6.57e-08	1.64e-06	1.09e-06	CG18069/CG33653/CG2048/CG31118/CG32490/CG13253/CG32593/CG33304/CG8566/CG6703/CG7576/CG6757/CG10047/CG2381/CG17762/CG43368	16
2	GO:0060560	developmental growth involved in morphogenesis	18/452	104/11817	6.97e-08	1.72e-06	1.14e-06	CG42734/CG11579/CG4379/CG32498/CG17800/CG9533/CG7100/CG12348/CG1856/CG11895/CG42312/CG1976/CG18361/CG18405/CG4700/CG5680/CG32018/CG10443	18
2	GO:0071804	cellular potassium ion transport	12/452	45/11817	7.73e-08	1.86e-06	1.24e-06	CG42594/CG43128/CG12348/CG9262/CG2822/CG3182/CG33472/CG10706/CG5670/CG8663/CG9637/CG9361	12
2	GO:0071805	potassium ion transmembrane transport	12/452	45/11817	7.73e-08	1.86e-06	1.24e-06	CG42594/CG43128/CG12348/CG9262/CG2822/CG3182/CG33472/CG10706/CG5670/CG8663/CG9637/CG9361	12
2	GO:0042462	eye photoreceptor cell development	17/452	94/11817	8.27e-08	1.97e-06	1.31e-06	CG8817/CG8403/CG8250/CG8472/CG4905/CG8440/CG7100/CG44835/CG9695/CG1856/CG15427/CG11895/CG1976/CG5723/CG10443/CG30040/CG43749	17
2	GO:0048149	behavioral response to ethanol	13/452	54/11817	8.35e-08	1.97e-06	1.31e-06	CG8156/CG3967/CG4379/CG15862/CG32498/CG33485/CG1725/CG9533/CG5216/CG6703/CG1004/CG9755/CG33207	13
2	GO:0010648	negative regulation of cell communication	35/452	341/11817	9.69e-08	2.25e-06	1.5e-06	CG8250/CG42734/CG8472/CG4379/CG32498/CG32435/CG32490/CG13253/CG14614/CG17759/CG10537/CG1770/CG3711/CG33304/CG12283/CG13772/CG8709/CG3779/CG2621/CG33472/CG9755/CG8201/CG16973/CG42273/CG7892/CG17291/CG2096/CG5680/CG32018/CG5794/CG30040/CG1451/CG2863/CG43749/CG14938	35
2	GO:0016079	synaptic vesicle exocytosis	14/452	64/11817	9.73e-08	2.25e-06	1.5e-06	CG32381/CG33653/CG32490/CG6703/CG15811/CG7576/CG33547/CG10808/CG40452/CG10047/CG2381/CG17762/CG2999/CG17248	14
2	GO:0001738	morphogenesis of a polarized epithelium	19/452	118/11817	1e-07	2.29e-06	1.53e-06	CG42783/CG2048/CG6963/CG1725/CG18102/CG2204/CG12021/CG7100/CG11895/CG42312/CG8444/CG18361/CG8201/CG16973/CG7892/CG5680/CG1594/CG2904/CG43921	19
2	GO:0023057	negative regulation of signaling	35/452	342/11817	1.04e-07	2.36e-06	1.57e-06	CG8250/CG42734/CG8472/CG4379/CG32498/CG32435/CG32490/CG13253/CG14614/CG17759/CG10537/CG1770/CG3711/CG33304/CG12283/CG13772/CG8709/CG3779/CG2621/CG33472/CG9755/CG8201/CG16973/CG42273/CG7892/CG17291/CG2096/CG5680/CG32018/CG5794/CG30040/CG1451/CG2863/CG43749/CG14938	35
2	GO:0070588	calcium ion transmembrane transport	11/452	38/11817	1.07e-07	2.4e-06	1.6e-06	CG4495/CG2139/CG3822/CG4894/CG42314/CG1090/CG18660/CG33988/CG44011/CG43368/CG42403	11
2	GO:1990138	neuron projection extension	13/452	56/11817	1.33e-07	2.95e-06	1.96e-06	CG42734/CG32498/CG17800/CG9533/CG7100/CG12348/CG11895/CG1976/CG18361/CG18405/CG4700/CG5680/CG10443	13
2	GO:0045471	response to ethanol	15/452	76/11817	1.45e-07	3.18e-06	2.12e-06	CG8156/CG3967/CG8472/CG4379/CG15862/CG32498/CG33485/CG1725/CG9533/CG5216/CG6703/CG1954/CG1004/CG9755/CG33207	15
2	GO:0007615	anesthesia-resistant memory	7/452	13/11817	1.61e-07	3.5e-06	2.33e-06	CG42344/CG4495/CG4379/CG32498/CG9533/CG6703/CG44011	7
2	GO:1905114	cell surface receptor signaling pathway involved in cell-cell signaling	19/452	122/11817	1.73e-07	3.73e-06	2.48e-06	CG11579/CG2048/CG6963/CG3747/CG32593/CG2204/CG10642/CG2621/CG33472/CG6205/CG8444/CG18361/CG7892/CG2096/CG7187/CG7467/CG5469/CG1451/CG14938	19
2	GO:0042051	compound eye photoreceptor development	16/452	89/11817	2.17e-07	4.57e-06	3.04e-06	CG8817/CG8403/CG8250/CG8472/CG4905/CG8440/CG7100/CG9695/CG1856/CG15427/CG11895/CG1976/CG5723/CG10443/CG30040/CG43749	16
2	GO:0046677	response to antibiotic	16/452	89/11817	2.17e-07	4.57e-06	3.04e-06	CG8156/CG3967/CG8472/CG4379/CG15862/CG32498/CG33485/CG1725/CG9533/CG5216/CG6703/CG1954/CG1004/CG9755/CG33207/CG4917	16
2	GO:0017156	calcium ion regulated exocytosis	14/452	68/11817	2.18e-07	4.57e-06	3.04e-06	CG32381/CG33653/CG32490/CG6703/CG15811/CG7576/CG33547/CG10808/CG40452/CG10047/CG2381/CG17762/CG2999/CG17248	14
2	GO:0060341	regulation of cellular localization	20/452	137/11817	2.44e-07	5.07e-06	3.38e-06	CG42783/CG10719/CG11958/CG4379/CG6963/CG32490/CG9915/CG7765/CG6703/CG2621/CG10686/CG1004/CG15811/CG7576/CG8201/CG42273/CG6757/CG10047/CG1451/CG43368	20
2	GO:0045055	regulated exocytosis	14/452	70/11817	3.18e-07	6.55e-06	4.37e-06	CG32381/CG33653/CG32490/CG6703/CG15811/CG7576/CG33547/CG10808/CG40452/CG10047/CG2381/CG17762/CG2999/CG17248	14
2	GO:0001754	eye photoreceptor cell differentiation	23/452	180/11817	3.66e-07	7.46e-06	4.97e-06	CG8817/CG8403/CG8250/CG8472/CG4905/CG7765/CG8440/CG7100/CG44835/CG9695/CG1004/CG1856/CG15427/CG11895/CG1976/CG5099/CG18361/CG5723/CG1594/CG10443/CG30040/CG43749/CG11491	23
2	GO:0035690	cellular response to drug	8/452	21/11817	5.65e-07	1.13e-05	7.54e-06	CG8472/CG4379/CG15862/CG17759/CG3694/CG4356/CG12348/CG4917	8
2	GO:0050805	negative regulation of synaptic transmission	8/452	21/11817	5.65e-07	1.13e-05	7.54e-06	CG8250/CG42734/CG32490/CG10537/CG13772/CG33472/CG30040/CG43749	8
2	GO:0006816	calcium ion transport	13/452	65/11817	8.43e-07	1.67e-05	1.11e-05	CG4495/CG2139/CG11958/CG3822/CG4894/CG42314/CG1090/CG18660/CG33988/CG44011/CG12295/CG43368/CG42403	13
2	GO:0022603	regulation of anatomical structure morphogenesis	27/452	247/11817	8.62e-07	1.7e-05	1.13e-05	CG7904/CG42783/CG6963/CG17800/CG31721/CG17759/CG8566/CG8440/CG7100/CG11798/CG9695/CG34418/CG1856/CG15427/CG11895/CG42312/CG32555/CG18361/CG18405/CG4700/CG8201/CG16973/CG1594/CG10443/CG2904/CG43921/CG1451	27
2	GO:0048588	developmental cell growth	14/452	76/11817	9.18e-07	1.79e-05	1.19e-05	CG42734/CG4379/CG32498/CG17800/CG9533/CG7100/CG12348/CG11895/CG1976/CG18361/CG18405/CG4700/CG5680/CG10443	14
2	GO:1902531	regulation of intracellular signal transduction	34/452	358/11817	9.23e-07	1.79e-05	1.19e-05	CG17870/CG10367/CG8250/CG5937/CG32498/CG2048/CG14672/CG32435/CG14614/CG1725/CG8487/CG3711/CG1200/CG9533/CG7369/CG8709/CG42674/CG2621/CG34418/CG42312/CG34408/CG10188/CG5375/CG8201/CG16973/CG42273/CG17291/CG2096/CG5680/CG32018/CG4548/CG1594/CG43102/CG30040	34
2	GO:0006887	exocytosis	16/452	100/11817	1.12e-06	2.16e-05	1.44e-05	CG32381/CG33653/CG31118/CG32490/CG6703/CG15811/CG7576/CG33547/CG10808/CG40452/CG10047/CG2381/CG17762/CG2999/CG17248/CG43368	16
2	GO:0042048	olfactory behavior	14/452	78/11817	1.27e-06	2.42e-05	1.62e-05	CG17870/CG8250/CG4379/CG32498/CG6963/CG18102/CG10537/CG9533/CG34387/CG44835/CG6671/CG2621/CG42273/CG34405	14
2	GO:0098609	cell-cell adhesion	18/452	126/11817	1.35e-06	2.55e-05	1.7e-05	CG11579/CG11059/CG1725/CG42330/CG42256/CG8930/CG7100/CG34127/CG13772/CG1004/CG15427/CG11895/CG42236/CG8201/CG5723/CG32018/CG10443/CG42242	18
2	GO:0016049	cell growth	20/452	153/11817	1.48e-06	2.77e-05	1.84e-05	CG42734/CG11579/CG4379/CG32498/CG2048/CG13253/CG17800/CG9533/CG13316/CG7100/CG12348/CG11895/CG42312/CG1976/CG18361/CG18405/CG4700/CG5680/CG10443/CG5794	20
2	GO:0097305	response to alcohol	18/452	127/11817	1.52e-06	2.82e-05	1.88e-05	CG8156/CG3967/CG5146/CG8472/CG4379/CG15862/CG32498/CG33485/CG1725/CG9533/CG5216/CG6703/CG1954/CG1004/CG9755/CG9748/CG33207/CG11491	18
2	GO:0009416	response to light stimulus	19/452	141/11817	1.7e-06	3.13e-05	2.09e-05	CG8472/CG42332/CG2048/CG16708/CG1725/CG42667/CG17759/CG8019/CG2835/CG3694/CG3682/CG12348/CG11111/CG15811/CG8444/CG4700/CG42273/CG33174/CG43368	19
2	GO:0044089	positive regulation of cellular component biogenesis	19/452	142/11817	1.9e-06	3.46e-05	2.31e-05	CG42734/CG42783/CG11059/CG2048/CG6963/CG10275/CG32435/CG1725/CG10083/CG18102/CG10076/CG34418/CG42273/CG7892/CG10497/CG45057/CG1594/CG10443/CG43368	19
2	GO:0016055	Wnt signaling pathway	17/452	117/11817	2.09e-06	3.78e-05	2.52e-05	CG11579/CG2048/CG6963/CG32593/CG2204/CG10642/CG2621/CG6205/CG8444/CG18361/CG7892/CG2096/CG7187/CG7467/CG5469/CG1451/CG14938	17
2	GO:0043269	regulation of ion transport	11/452	50/11817	2.2e-06	3.95e-05	2.63e-05	CG8472/CG11958/CG34413/CG33472/CG10047/CG2381/CG3078/CG44011/CG43368/CG42403/CG43749	11
2	GO:0060284	regulation of cell development	32/452	340/11817	2.36e-06	4.21e-05	2.81e-05	CG8250/CG42783/CG10719/CG4379/CG1725/CG17800/CG31721/CG17759/CG7765/CG8566/CG8440/CG12701/CG7100/CG9695/CG3779/CG10446/CG15811/CG34418/CG1856/CG15427/CG11895/CG32555/CG18361/CG18405/CG4700/CG8201/CG42273/CG5680/CG7467/CG10443/CG2904/CG1451	32
2	GO:0045475	locomotor rhythm	13/452	71/11817	2.42e-06	4.28e-05	2.85e-05	CG15862/CG32498/CG2048/CG1725/CG2621/CG5871/CG5237/CG18437/CG1517/CG1594/CG4857/CG33988/CG43749	13
2	GO:0006468	protein phosphorylation	37/452	425/11817	2.48e-06	4.36e-05	2.9e-05	CG7904/CG8250/CG42783/CG18069/CG8472/CG4379/CG15862/CG2048/CG6963/CG18102/CG1511/CG1200/CG12283/CG6703/CG1954/CG2621/CG42312/CG1347/CG7156/CG5375/CG6114/CG8201/CG16973/CG42273/CG7892/CG34412/CG2096/CG8565/CG5680/CG4548/CG8049/CG1594/CG32697/CG30040/CG10522/CG1772/CG34380	37
2	GO:1900073	regulation of neuromuscular synaptic transmission	8/452	25/11817	2.62e-06	4.57e-05	3.04e-05	CG8250/CG42734/CG17759/CG3822/CG6703/CG17762/CG30040/CG43749	8
2	GO:0001751	compound eye photoreceptor cell differentiation	21/452	173/11817	2.74e-06	4.73e-05	3.15e-05	CG8817/CG8403/CG8250/CG8472/CG4905/CG8440/CG7100/CG9695/CG1004/CG1856/CG15427/CG11895/CG1976/CG5099/CG18361/CG5723/CG1594/CG10443/CG30040/CG43749/CG11491	21
2	GO:0001736	establishment of planar polarity	16/452	107/11817	2.83e-06	4.82e-05	3.21e-05	CG2048/CG6963/CG2204/CG12021/CG7100/CG11895/CG42312/CG8444/CG18361/CG8201/CG16973/CG7892/CG5680/CG1594/CG2904/CG43921	16
2	GO:0007164	establishment of tissue polarity	16/452	107/11817	2.83e-06	4.82e-05	3.21e-05	CG2048/CG6963/CG2204/CG12021/CG7100/CG11895/CG42312/CG8444/CG18361/CG8201/CG16973/CG7892/CG5680/CG1594/CG2904/CG43921	16
2	GO:0048488	synaptic vesicle endocytosis	10/452	42/11817	2.97e-06	4.98e-05	3.32e-05	CG8156/CG10719/CG18102/CG8532/CG34127/CG13772/CG6703/CG9695/CG42273/CG12295	10
2	GO:0140238	presynaptic endocytosis	10/452	42/11817	2.97e-06	4.98e-05	3.32e-05	CG8156/CG10719/CG18102/CG8532/CG34127/CG13772/CG6703/CG9695/CG42273/CG12295	10
2	GO:0030537	larval behavior	11/452	52/11817	3.32e-06	5.52e-05	3.68e-05	CG18102/CG3747/CG7765/CG8566/CG6438/CG13772/CG43128/CG12348/CG15427/CG42236/CG5580	11
2	GO:0007616	long-term memory	13/452	73/11817	3.35e-06	5.53e-05	3.69e-05	CG7727/CG11579/CG18069/CG43782/CG1770/CG6703/CG1954/CG9755/CG8444/CG5680/CG17762/CG1594/CG33207	13
2	GO:0015672	monovalent inorganic cation transport	21/452	177/11817	3.96e-06	6.49e-05	4.32e-05	CG34413/CG6492/CG42594/CG43128/CG12348/CG9262/CG2822/CG3182/CG1090/CG33472/CG8444/CG10706/CG34405/CG9907/CG18660/CG5670/CG8663/CG9637/CG9361/CG3078/CG43388	21
2	GO:0051293	establishment of spindle localization	9/452	35/11817	4.71e-06	7.61e-05	5.07e-05	CG42783/CG32435/CG6664/CG1725/CG1453/CG8440/CG42312/CG18361/CG15797	9
2	GO:0051653	spindle localization	9/452	35/11817	4.71e-06	7.61e-05	5.07e-05	CG42783/CG32435/CG6664/CG1725/CG1453/CG8440/CG42312/CG18361/CG15797	9
2	GO:0007614	short-term memory	8/452	27/11817	5.03e-06	8.08e-05	5.38e-05	CG7727/CG42734/CG42344/CG32498/CG18102/CG9533/CG44835/CG8444	8
2	GO:0007265	Ras protein signal transduction	20/452	167/11817	5.82e-06	9.27e-05	6.18e-05	CG17870/CG10367/CG5937/CG31118/CG14672/CG32435/CG1411/CG8487/CG3711/CG7369/CG42674/CG34418/CG1167/CG7576/CG1900/CG1976/CG32555/CG10188/CG16973/CG43102	20
2	GO:0045595	regulation of cell differentiation	36/452	424/11817	6.02e-06	9.54e-05	6.35e-05	CG8250/CG42783/CG10719/CG4379/CG1725/CG17800/CG31721/CG8532/CG17759/CG8933/CG7765/CG8566/CG8440/CG12701/CG7100/CG11798/CG9695/CG3779/CG10446/CG15811/CG34418/CG1856/CG15427/CG11895/CG32555/CG18361/CG18405/CG4700/CG8201/CG42273/CG5680/CG7467/CG10443/CG2904/CG9102/CG1451	36
2	GO:0009581	detection of external stimulus	13/452	77/11817	6.2e-06	9.69e-05	6.45e-05	CG8472/CG42332/CG16708/CG17800/CG42667/CG17759/CG3694/CG3682/CG12348/CG11111/CG33174/CG12295/CG43368	13
2	GO:0009582	detection of abiotic stimulus	13/452	77/11817	6.2e-06	9.69e-05	6.45e-05	CG8472/CG42332/CG16708/CG17800/CG42667/CG17759/CG3694/CG3682/CG12348/CG11111/CG33174/CG12295/CG43368	13
2	GO:0198738	cell-cell signaling by wnt	17/452	128/11817	7.29e-06	0.000113033	7.53e-05	CG11579/CG2048/CG6963/CG32593/CG2204/CG10642/CG2621/CG6205/CG8444/CG18361/CG7892/CG2096/CG7187/CG7467/CG5469/CG1451/CG14938	17
2	GO:0048520	positive regulation of behavior	8/452	29/11817	9.1e-06	0.000140094	9.33e-05	CG2835/CG33304/CG5216/CG43128/CG12348/CG33472/CG42273/CG43388	8
2	GO:0036465	synaptic vesicle recycling	10/452	48/11817	1.07e-05	0.000164354	0.000109503	CG8156/CG10719/CG18102/CG8532/CG34127/CG13772/CG6703/CG9695/CG42273/CG12295	10
2	GO:0045467	R7 cell development	6/452	15/11817	1.13e-05	0.000171668	0.000114376	CG7100/CG1856/CG15427/CG1976/CG5723/CG10443	6
2	GO:0000226	microtubule cytoskeleton organization	31/452	350/11817	1.18e-05	0.000177554	0.000118298	CG17870/CG42734/CG42783/CG8472/CG4379/CG32435/CG6664/CG43782/CG1725/CG3917/CG7765/CG11759/CG10642/CG1453/CG8440/CG34387/CG17816/CG33130/CG2621/CG10686/CG42312/CG18361/CG8201/CG17291/CG15797/CG5723/CG45057/CG10229/CG42768/CG17081/CG1451	31
2	GO:0007017	microtubule-based process	38/452	473/11817	1.19e-05	0.000178826	0.000119146	CG17870/CG42734/CG42783/CG8472/CG4379/CG32435/CG6664/CG43782/CG1725/CG12042/CG3917/CG9595/CG1200/CG7765/CG5433/CG11759/CG10642/CG1453/CG8566/CG8440/CG34387/CG17816/CG33130/CG2621/CG10686/CG42312/CG8444/CG18361/CG8201/CG17291/CG15797/CG5723/CG45057/CG10229/CG42768/CG17081/CG1451/CG18675	38
2	GO:0050795	regulation of behavior	14/452	94/11817	1.24e-05	0.000184678	0.000123044	CG8250/CG4379/CG31721/CG10537/CG2835/CG33304/CG9533/CG5216/CG43128/CG12348/CG6671/CG33472/CG42273/CG43388	14
2	GO:0050770	regulation of axonogenesis	11/452	60/11817	1.43e-05	0.000211265	0.000140758	CG17800/CG31721/CG8440/CG7100/CG34418/CG11895/CG32555/CG18361/CG18405/CG4700/CG10443	11
2	GO:0007155	cell adhesion	22/452	209/11817	1.64e-05	0.000240315	0.000160113	CG11579/CG11059/CG1725/CG42330/CG42256/CG32593/CG2204/CG8930/CG7100/CG34127/CG13772/CG1004/CG15427/CG11895/CG42236/CG8201/CG5723/CG32018/CG10443/CG42242/CG17739/CG14938	22
2	GO:0070838	divalent metal ion transport	13/452	84/11817	1.66e-05	0.000240315	0.000160113	CG4495/CG2139/CG11958/CG3822/CG4894/CG42314/CG1090/CG18660/CG33988/CG44011/CG12295/CG43368/CG42403	13
2	GO:0072511	divalent inorganic cation transport	13/452	84/11817	1.66e-05	0.000240315	0.000160113	CG4495/CG2139/CG11958/CG3822/CG4894/CG42314/CG1090/CG18660/CG33988/CG44011/CG12295/CG43368/CG42403	13
2	GO:0009583	detection of light stimulus	11/452	61/11817	1.68e-05	0.000242661	0.000161676	CG8472/CG42332/CG16708/CG42667/CG17759/CG3694/CG3682/CG12348/CG11111/CG33174/CG43368	11
2	GO:0051130	positive regulation of cellular component organization	28/452	306/11817	1.72e-05	0.000246017	0.000163912	CG42734/CG42783/CG11059/CG2048/CG6963/CG10275/CG32435/CG1725/CG10083/CG18102/CG8440/CG6703/CG5109/CG3779/CG2621/CG15811/CG10076/CG34418/CG11895/CG18361/CG42273/CG7892/CG10047/CG10497/CG45057/CG1594/CG10443/CG43368	28
2	GO:0048846	axon extension involved in axon guidance	6/452	16/11817	1.75e-05	0.000246017	0.000163912	CG17800/CG7100/CG1976/CG18405/CG4700/CG10443	6
2	GO:1902284	neuron projection extension involved in neuron projection guidance	6/452	16/11817	1.75e-05	0.000246017	0.000163912	CG17800/CG7100/CG1976/CG18405/CG4700/CG10443	6
2	GO:1990709	presynaptic active zone organization	6/452	16/11817	1.75e-05	0.000246017	0.000163912	CG42344/CG13772/CG7576/CG1976/CG6757/CG5723	6
2	GO:0040012	regulation of locomotion	15/452	110/11817	1.82e-05	0.000254139	0.000169324	CG17800/CG31721/CG8566/CG7100/CG6703/CG1856/CG11895/CG18361/CG18405/CG4700/CG5680/CG5723/CG10443/CG10229/CG44774	15
2	GO:0016477	cell migration	28/452	307/11817	1.83e-05	0.000254334	0.000169453	CG10367/CG6963/CG16708/CG32435/CG33558/CG17800/CG18102/CG8440/CG8930/CG6703/CG3779/CG1856/CG9755/CG18361/CG18405/CG4700/CG8201/CG5680/CG10497/CG4548/CG1594/CG10443/CG32697/CG30040/CG10229/CG42768/CG44774/CG1451	28
2	GO:0050767	regulation of neurogenesis	25/452	258/11817	1.86e-05	0.00025669	0.000171023	CG8250/CG42783/CG10719/CG17800/CG31721/CG8566/CG8440/CG12701/CG7100/CG9695/CG3779/CG10446/CG15811/CG34418/CG1856/CG15427/CG11895/CG32555/CG18361/CG18405/CG4700/CG42273/CG5680/CG7467/CG10443	25
2	GO:0008344	adult locomotory behavior	13/452	85/11817	1.89e-05	0.000259058	0.000172601	CG42344/CG5387/CG3747/CG17759/CG13772/CG6703/CG32423/CG15427/CG4700/CG1517/CG5670/CG43368/CG4917	13
2	GO:0022610	biological adhesion	22/452	211/11817	1.9e-05	0.0002595	0.000172896	CG11579/CG11059/CG1725/CG42330/CG42256/CG32593/CG2204/CG8930/CG7100/CG34127/CG13772/CG1004/CG15427/CG11895/CG42236/CG8201/CG5723/CG32018/CG10443/CG42242/CG17739/CG14938	22
2	GO:0021700	developmental maturation	22/452	213/11817	2.21e-05	0.000299027	0.000199231	CG17870/CG42783/CG4379/CG32435/CG1725/CG7765/CG8566/CG8440/CG8930/CG4894/CG13772/CG32423/CG15811/CG10076/CG33547/CG8201/CG2096/CG5680/CG32018/CG2999/CG43368/CG42403	22
2	GO:0019932	second-messenger-mediated signaling	15/452	112/11817	2.26e-05	0.000302373	0.00020146	CG8472/CG4379/CG15862/CG32498/CG2204/CG2835/CG9533/CG8930/CG4894/CG2621/CG42283/CG43395/CG42260/CG43368/CG42403	15
2	GO:0019827	stem cell population maintenance	14/452	99/11817	2.27e-05	0.000302373	0.00020146	CG7904/CG8817/CG11579/CG32435/CG4609/CG8440/CG8118/CG6671/CG2621/CG33166/CG9748/CG5099/CG18361/CG1594	14
2	GO:0098727	maintenance of cell number	14/452	99/11817	2.27e-05	0.000302373	0.00020146	CG7904/CG8817/CG11579/CG32435/CG4609/CG8440/CG8118/CG6671/CG2621/CG33166/CG9748/CG5099/CG18361/CG1594	14
2	GO:0098657	import into cell	23/452	230/11817	2.43e-05	0.000321399	0.000214137	CG8156/CG10719/CG2048/CG33558/CG17800/CG18102/CG9834/CG8532/CG17759/CG3822/CG8440/CG34127/CG13772/CG6703/CG9695/CG3779/CG42273/CG5670/CG8663/CG5680/CG33988/CG18635/CG12295	23
2	GO:1901700	response to oxygen-containing compound	31/452	364/11817	2.55e-05	0.000335245	0.000223362	CG8156/CG3967/CG5146/CG8472/CG4379/CG15862/CG32498/CG33485/CG2048/CG1725/CG17759/CG2835/CG3694/CG1770/CG9533/CG4356/CG5216/CG6703/CG8709/CG12348/CG1954/CG2621/CG1004/CG9755/CG9748/CG17291/CG5680/CG33207/CG2699/CG4917/CG11491	31
2	GO:0048569	post-embryonic animal organ development	36/452	454/11817	2.7e-05	0.000352772	0.000235039	CG5146/CG11579/CG5738/CG4379/CG2048/CG1725/CG2204/CG2835/CG11033/CG33196/CG12701/CG8118/CG8709/CG42674/CG1070/CG11798/CG2621/CG6896/CG1004/CG8444/CG18361/CG8201/CG16973/CG7892/CG2096/CG5680/CG32018/CG7467/CG8049/CG1594/CG42768/CG4444/CG9102/CG1772/CG14938/CG5580	36
2	GO:0008038	neuron recognition	15/452	114/11817	2.8e-05	0.000364629	0.000242939	CG17800/CG42330/CG42256/CG31721/CG17759/CG7100/CG9704/CG15427/CG11895/CG32555/CG18361/CG18405/CG4700/CG5723/CG10975	15
2	GO:0009636	response to toxic substance	18/452	156/11817	2.83e-05	0.000364967	0.000243164	CG8156/CG3967/CG8472/CG4379/CG15862/CG32498/CG33485/CG1725/CG9533/CG5216/CG5610/CG6703/CG1954/CG1004/CG9755/CG3016/CG33207/CG4917	18
2	GO:0048707	instar larval or pupal morphogenesis	35/452	437/11817	2.84e-05	0.000364967	0.000243164	CG5146/CG11579/CG8472/CG4379/CG2048/CG1725/CG2204/CG2835/CG33196/CG12701/CG8118/CG8709/CG42674/CG2621/CG6896/CG1004/CG9748/CG1347/CG8444/CG18361/CG8201/CG16973/CG7892/CG2096/CG5680/CG32018/CG7467/CG8049/CG1594/CG4444/CG9102/CG1772/CG11491/CG14938/CG5580	35
2	GO:0008088	axo-dendritic transport	9/452	43/11817	2.86e-05	0.000366157	0.000243957	CG1200/CG7765/CG11759/CG10642/CG8566/CG8440/CG34387/CG8444/CG1451	9
2	GO:0051240	positive regulation of multicellular organismal process	25/452	265/11817	2.93e-05	0.000372292	0.000248045	CG42734/CG42783/CG11059/CG1725/CG10083/CG33304/CG8440/CG12701/CG43128/CG12348/CG9695/CG10686/CG33472/CG15811/CG1856/CG11895/CG18361/CG42273/CG7892/CG5680/CG10497/CG32018/CG2904/CG43368/CG43388	25
2	GO:0048864	stem cell development	7/452	25/11817	3.02e-05	0.000381795	0.000254376	CG11579/CG10719/CG33545/CG3779/CG32169/CG18405/CG4700	7
2	GO:0070509	calcium ion import	5/452	11/11817	3.06e-05	0.000384428	0.00025613	CG4495/CG3822/CG4894/CG33988/CG43368	5
2	GO:0009968	negative regulation of signal transduction	28/452	316/11817	3.1e-05	0.000387828	0.000258396	CG8472/CG4379/CG32498/CG32435/CG13253/CG14614/CG17759/CG1770/CG3711/CG33304/CG12283/CG8709/CG3779/CG2621/CG33472/CG9755/CG8201/CG16973/CG42273/CG7892/CG17291/CG2096/CG5680/CG32018/CG5794/CG1451/CG2863/CG14938	28
2	GO:0022604	regulation of cell morphogenesis	17/452	143/11817	3.19e-05	0.0003974	0.000264773	CG17800/CG31721/CG8566/CG8440/CG7100/CG34418/CG1856/CG15427/CG11895/CG42312/CG32555/CG18361/CG18405/CG4700/CG16973/CG1594/CG10443	17
2	GO:0051056	regulation of small GTPase mediated signal transduction	14/452	103/11817	3.58e-05	0.000442381	0.000294743	CG17870/CG10367/CG5937/CG14672/CG32435/CG8487/CG3711/CG7369/CG42674/CG34418/CG34408/CG10188/CG16973/CG43102	14
2	GO:0120035	regulation of plasma membrane bounded cell projection organization	17/452	145/11817	3.82e-05	0.000470623	0.000313559	CG42783/CG18069/CG10275/CG17800/CG31721/CG8566/CG8440/CG7100/CG15811/CG34418/CG15427/CG11895/CG32555/CG18361/CG18405/CG4700/CG10443	17
2	GO:0051962	positive regulation of nervous system development	16/452	131/11817	3.89e-05	0.000474787	0.000316333	CG42734/CG42783/CG11059/CG1725/CG10083/CG8440/CG12701/CG9695/CG15811/CG11895/CG18361/CG42273/CG7892/CG5680/CG10497/CG43368	16
2	GO:0007186	G protein-coupled receptor signaling pathway	22/452	221/11817	3.9e-05	0.000474787	0.000316333	CG18208/CG8472/CG42332/CG31140/CG42667/CG17759/CG15274/CG2204/CG2835/CG3694/CG9533/CG8930/CG4356/CG11111/CG11895/CG9108/CG5811/CG33174/CG15797/CG1168/CG4313/CG42450	22
2	GO:0010769	regulation of cell morphogenesis involved in differentiation	13/452	91/11817	3.98e-05	0.000478931	0.000319094	CG17800/CG31721/CG8566/CG8440/CG7100/CG34418/CG15427/CG11895/CG32555/CG18361/CG18405/CG4700/CG10443	13
2	GO:0030111	regulation of Wnt signaling pathway	13/452	91/11817	3.98e-05	0.000478931	0.000319094	CG2048/CG6963/CG32593/CG10642/CG2621/CG6205/CG8444/CG7892/CG2096/CG7187/CG5469/CG1451/CG14938	13
2	GO:0048167	regulation of synaptic plasticity	8/452	35/11817	4.08e-05	0.000488173	0.000325252	CG42344/CG18102/CG1804/CG7576/CG33547/CG8884/CG40452/CG10047	8
2	GO:0031344	regulation of cell projection organization	17/452	146/11817	4.18e-05	0.000498012	0.000331807	CG42783/CG18069/CG10275/CG17800/CG31721/CG8566/CG8440/CG7100/CG15811/CG34418/CG15427/CG11895/CG32555/CG18361/CG18405/CG4700/CG10443	17
2	GO:0007552	metamorphosis	36/452	464/11817	4.27e-05	0.000506328	0.000337348	CG5146/CG11579/CG8472/CG4379/CG2048/CG1725/CG2204/CG2835/CG33196/CG12701/CG8118/CG8709/CG42674/CG32423/CG2621/CG6896/CG1004/CG9748/CG1347/CG8444/CG18361/CG8201/CG16973/CG7892/CG2096/CG5680/CG32018/CG7467/CG8049/CG1594/CG4444/CG9102/CG1772/CG11491/CG14938/CG5580	36
2	GO:0007602	phototransduction	10/452	56/11817	4.45e-05	0.000524352	0.000349357	CG8472/CG42332/CG16708/CG42667/CG17759/CG3694/CG3682/CG11111/CG33174/CG43368	10
2	GO:0008037	cell recognition	15/452	119/11817	4.67e-05	0.000547964	0.000365088	CG17800/CG42330/CG42256/CG31721/CG17759/CG7100/CG9704/CG15427/CG11895/CG32555/CG18361/CG18405/CG4700/CG5723/CG10975	15
2	GO:0045664	regulation of neuron differentiation	19/452	177/11817	4.7e-05	0.000547964	0.000365088	CG8250/CG17800/CG31721/CG8566/CG8440/CG7100/CG9695/CG15811/CG34418/CG1856/CG15427/CG11895/CG32555/CG18361/CG18405/CG4700/CG42273/CG5680/CG10443	19
2	GO:0008345	larval locomotory behavior	8/452	36/11817	5.07e-05	0.00058326	0.000388605	CG3747/CG7765/CG8566/CG6438/CG13772/CG43128/CG12348/CG5580	8
2	GO:0008089	anterograde axonal transport	5/452	12/11817	5.08e-05	0.00058326	0.000388605	CG1200/CG7765/CG11759/CG10642/CG8566	5
2	GO:0031290	retinal ganglion cell axon guidance	5/452	12/11817	5.08e-05	0.00058326	0.000388605	CG7100/CG10538/CG18361/CG10443/CG32227	5
2	GO:0009886	post-embryonic animal morphogenesis	35/452	450/11817	5.2e-05	0.000593657	0.000395532	CG5146/CG11579/CG8472/CG4379/CG2048/CG1725/CG2204/CG2835/CG33196/CG12701/CG8118/CG8709/CG42674/CG2621/CG6896/CG1004/CG9748/CG1347/CG8444/CG18361/CG8201/CG16973/CG7892/CG2096/CG5680/CG32018/CG7467/CG8049/CG1594/CG4444/CG9102/CG1772/CG11491/CG14938/CG5580	35
2	GO:0051294	establishment of spindle orientation	7/452	27/11817	5.22e-05	0.000593657	0.000395532	CG42783/CG6664/CG1725/CG1453/CG8440/CG42312/CG18361	7
2	GO:0009314	response to radiation	19/452	179/11817	5.48e-05	0.000620387	0.000413341	CG8472/CG42332/CG2048/CG16708/CG1725/CG42667/CG17759/CG8019/CG2835/CG3694/CG3682/CG12348/CG11111/CG15811/CG8444/CG4700/CG42273/CG33174/CG43368	19
2	GO:0048585	negative regulation of response to stimulus	31/452	379/11817	5.51e-05	0.000620977	0.000413734	CG8403/CG8472/CG4379/CG32498/CG32435/CG13253/CG14614/CG17759/CG1770/CG3711/CG33304/CG12283/CG8709/CG3779/CG2621/CG33472/CG9755/CG18405/CG4700/CG8201/CG16973/CG42273/CG7892/CG17291/CG2096/CG5680/CG32018/CG5794/CG1451/CG2863/CG14938	31
2	GO:0048870	cell motility	30/452	362/11817	5.72e-05	0.000640646	0.000426839	CG10367/CG6963/CG16708/CG32435/CG43782/CG33558/CG17800/CG18102/CG8440/CG8930/CG6703/CG3779/CG1856/CG9755/CG18361/CG18405/CG4700/CG8201/CG5680/CG10497/CG4548/CG1594/CG10443/CG32697/CG30040/CG10229/CG42768/CG17081/CG44774/CG1451	30
2	GO:0031109	microtubule polymerization or depolymerization	10/452	58/11817	6.09e-05	0.000676231	0.000450548	CG32435/CG3917/CG7765/CG1453/CG34387/CG33130/CG45057/CG10229/CG17081/CG1451	10
2	GO:0065009	regulation of molecular function	33/452	417/11817	6.09e-05	0.000676231	0.000450548	CG17870/CG8250/CG8472/CG17759/CG8019/CG8487/CG1770/CG12021/CG12283/CG8440/CG8930/CG2163/CG2621/CG33472/CG9135/CG34418/CG1856/CG34408/CG1347/CG5036/CG1976/CG5375/CG16973/CG5680/CG5978/CG5337/CG1490/CG44011/CG2699/CG1168/CG1772/CG42403/CG43749	33
2	GO:0009584	detection of visible light	8/452	37/11817	6.25e-05	0.000686934	0.000457679	CG8472/CG42332/CG42667/CG17759/CG3682/CG12348/CG11111/CG43368	8
2	GO:0035330	regulation of hippo signaling	8/452	37/11817	6.25e-05	0.000686934	0.000457679	CG17870/CG2048/CG14614/CG5375/CG8201/CG42273/CG17291/CG32018	8
2	GO:0046578	regulation of Ras protein signal transduction	13/452	95/11817	6.3e-05	0.000688996	0.000459053	CG17870/CG10367/CG5937/CG14672/CG32435/CG8487/CG3711/CG7369/CG42674/CG34418/CG10188/CG16973/CG43102	13
2	GO:0051674	localization of cell	30/452	367/11817	7.35e-05	0.000799828	0.000532897	CG10367/CG6963/CG16708/CG32435/CG43782/CG33558/CG17800/CG18102/CG8440/CG8930/CG6703/CG3779/CG1856/CG9755/CG18361/CG18405/CG4700/CG8201/CG5680/CG10497/CG4548/CG1594/CG10443/CG32697/CG30040/CG10229/CG42768/CG17081/CG44774/CG1451	30
2	GO:0007019	microtubule depolymerization	6/452	20/11817	7.43e-05	0.000804969	0.000536322	CG1453/CG34387/CG33130/CG10229/CG17081/CG1451	6
2	GO:0060401	cytosolic calcium ion transport	5/452	13/11817	7.99e-05	0.000861257	0.000573824	CG4495/CG11958/CG3822/CG33988/CG43368	5
2	GO:0010975	regulation of neuron projection development	14/452	111/11817	8.27e-05	0.00088693	0.000590929	CG17800/CG31721/CG8566/CG8440/CG7100/CG15811/CG34418/CG15427/CG11895/CG32555/CG18361/CG18405/CG4700/CG10443	14
2	GO:0051051	negative regulation of transport	9/452	49/11817	8.51e-05	0.00090375	0.000602136	CG18069/CG4379/CG8279/CG32490/CG13253/CG33558/CG33472/CG1004/CG44011	9
2	GO:0140029	exocytic process	9/452	49/11817	8.51e-05	0.00090375	0.000602136	CG32381/CG31118/CG6703/CG15811/CG7576/CG40452/CG17762/CG2999/CG17248	9
2	GO:0040001	establishment of mitotic spindle localization	7/452	29/11817	8.58e-05	0.00090375	0.000602136	CG42783/CG32435/CG1725/CG8440/CG42312/CG18361/CG15797	7
2	GO:0098930	axonal transport	7/452	29/11817	8.58e-05	0.00090375	0.000602136	CG1200/CG7765/CG11759/CG10642/CG8566/CG8440/CG8444	7
2	GO:0051493	regulation of cytoskeleton organization	17/452	155/11817	8.93e-05	0.000936	0.000623623	CG8817/CG4379/CG2048/CG6963/CG32435/CG18102/CG34387/CG17816/CG33130/CG2621/CG10076/CG18361/CG2096/CG8049/CG10522/CG17081/CG1451	17
2	GO:0009612	response to mechanical stimulus	8/452	39/11817	9.31e-05	0.000967198	0.000644409	CG6963/CG17800/CG10537/CG15427/CG9907/CG5670/CG8663/CG5594	8
2	GO:0051965	positive regulation of synapse assembly	8/452	39/11817	9.31e-05	0.000967198	0.000644409	CG42734/CG11059/CG1725/CG10083/CG42273/CG7892/CG10497/CG43368	8
2	GO:0016358	dendrite development	18/452	171/11817	9.55e-05	0.000987107	0.000657674	CG7904/CG2252/CG17800/CG7765/CG8566/CG8440/CG34387/CG7100/CG11798/CG15811/CG15427/CG11895/CG9755/CG18405/CG4700/CG10975/CG10229/CG11491	18
2	GO:0007560	imaginal disc morphogenesis	31/452	391/11817	9.84e-05	0.00100834	0.000671821	CG5146/CG11579/CG4379/CG2048/CG1725/CG2204/CG2835/CG33196/CG12701/CG8118/CG8709/CG42674/CG2621/CG6896/CG1004/CG8444/CG18361/CG8201/CG16973/CG7892/CG2096/CG5680/CG32018/CG7467/CG8049/CG1594/CG4444/CG9102/CG1772/CG14938/CG5580	31
2	GO:0048563	post-embryonic animal organ morphogenesis	31/452	391/11817	9.84e-05	0.00100834	0.000671821	CG5146/CG11579/CG4379/CG2048/CG1725/CG2204/CG2835/CG33196/CG12701/CG8118/CG8709/CG42674/CG2621/CG6896/CG1004/CG8444/CG18361/CG8201/CG16973/CG7892/CG2096/CG5680/CG32018/CG7467/CG8049/CG1594/CG4444/CG9102/CG1772/CG14938/CG5580	31
2	GO:0006875	cellular metal ion homeostasis	12/452	86/11817	9.91e-05	0.00101043	0.000673213	CG4495/CG11958/CG3822/CG42314/CG32000/CG3743/CG1090/CG18660/CG5670/CG8663/CG33988/CG43368	12
2	GO:0031644	regulation of neurological system process	6/452	21/11817	0.000100698	0.00102233	0.000681143	CG8250/CG3747/CG10537/CG9533/CG6671/CG33472	6
2	GO:0016318	ommatidial rotation	7/452	30/11817	0.000108295	0.00108969	0.000726018	CG6963/CG7100/CG11895/CG42312/CG7892/CG1594/CG2904	7
2	GO:0043954	cellular component maintenance	7/452	30/11817	0.000108295	0.00108969	0.000726018	CG42344/CG18102/CG12021/CG13772/CG7576/CG1976/CG5723	7
2	GO:0051223	regulation of protein transport	10/452	62/11817	0.000109374	0.00109568	0.000730011	CG18069/CG13253/CG32593/CG33304/CG9915/CG8566/CG2621/CG10686/CG1004/CG1451	10
2	GO:0007420	brain development	14/452	114/11817	0.00011073	0.00110437	0.000735801	CG7727/CG10719/CG17800/CG1511/CG1862/CG8933/CG8440/CG44835/CG1004/CG11895/CG9296/CG32555/CG5680/CG1451	14
2	GO:0030951	establishment or maintenance of microtubule cytoskeleton polarity	8/452	40/11817	0.000112571	0.00111781	0.000744758	CG17870/CG4379/CG32435/CG7765/CG11759/CG10642/CG8201/CG1451	8
2	GO:0003002	regionalization	35/452	469/11817	0.000118976	0.00117625	0.000783691	CG7904/CG8817/CG11579/CG42783/CG10719/CG5738/CG2252/CG4379/CG1725/CG11866/CG11033/CG8933/CG7765/CG8440/CG33545/CG8709/CG6671/CG3779/CG10446/CG1954/CG2621/CG10686/CG1004/CG15811/CG10076/CG11895/CG9755/CG18361/CG8201/CG7892/CG2096/CG7467/CG1594/CG1451/CG5580	35
2	GO:0022408	negative regulation of cell-cell adhesion	5/452	14/11817	0.000120377	0.0011798	0.000786058	CG11579/CG1725/CG8930/CG8201/CG10443	5
2	GO:0071241	cellular response to inorganic substance	5/452	14/11817	0.000120377	0.0011798	0.000786058	CG17759/CG3694/CG5680/CG10047/CG2381	5
2	GO:0045165	cell fate commitment	26/452	307/11817	0.00012526	0.00122087	0.000813422	CG17870/CG11579/CG42783/CG10719/CG1725/CG8532/CG8933/CG1453/CG8440/CG8118/CG33130/CG6671/CG11798/CG9695/CG3779/CG1004/CG1856/CG11895/CG5099/CG8201/CG7467/CG30040/CG17081/CG1451/CG1772/CG11491	26
2	GO:0030010	establishment of cell polarity	10/452	63/11817	0.000125646	0.00122087	0.000813422	CG42783/CG6664/CG1725/CG1453/CG8440/CG2621/CG42312/CG18361/CG6114/CG8201	10
2	GO:0010647	positive regulation of cell communication	31/452	397/11817	0.000129954	0.00125198	0.000834148	CG17870/CG10367/CG8250/CG11059/CG4379/CG2048/CG6963/CG8532/CG32593/CG3822/CG10642/CG8566/CG7369/CG8709/CG42674/CG9695/CG1004/CG33166/CG8444/CG10188/CG5375/CG16973/CG2096/CG7187/CG6757/CG43770/CG1490/CG5469/CG43102/CG30040/CG2863	31
2	GO:0023056	positive regulation of signaling	31/452	397/11817	0.000129954	0.00125198	0.000834148	CG17870/CG10367/CG8250/CG11059/CG4379/CG2048/CG6963/CG8532/CG32593/CG3822/CG10642/CG8566/CG7369/CG8709/CG42674/CG9695/CG1004/CG33166/CG8444/CG10188/CG5375/CG16973/CG2096/CG7187/CG6757/CG43770/CG1490/CG5469/CG43102/CG30040/CG2863	31
2	GO:0007635	chemosensory behavior	15/452	132/11817	0.000154398	0.00148118	0.000986855	CG17870/CG8250/CG4379/CG32498/CG6963/CG18102/CG10537/CG9533/CG34387/CG44835/CG12348/CG6671/CG2621/CG42273/CG34405	15
2	GO:0006874	cellular calcium ion homeostasis	9/452	53/11817	0.000160244	0.00151145	0.00100702	CG4495/CG11958/CG3822/CG42314/CG32000/CG1090/CG18660/CG33988/CG43368	9
2	GO:0007631	feeding behavior	9/452	53/11817	0.000160244	0.00151145	0.00100702	CG32498/CG18102/CG2835/CG9533/CG5216/CG42236/CG4700/CG42273/CG13439	9
2	GO:0051301	cell division	24/452	277/11817	0.000160502	0.00151145	0.00100702	CG7904/CG8156/CG42783/CG10719/CG2048/CG32435/CG43782/CG18102/CG2204/CG8440/CG8118/CG3779/CG1004/CG15811/CG9755/CG5099/CG9699/CG2096/CG43770/CG15797/CG1594/CG10522/CG17081/CG1772	24
2	GO:0006897	endocytosis	19/452	194/11817	0.000161348	0.00151145	0.00100702	CG8156/CG10719/CG2048/CG33558/CG17800/CG18102/CG9834/CG8532/CG17759/CG8440/CG34127/CG13772/CG6703/CG9695/CG3779/CG42273/CG5680/CG18635/CG12295	19
2	GO:0007169	transmembrane receptor protein tyrosine kinase signaling pathway	19/452	194/11817	0.000161348	0.00151145	0.00100702	CG17870/CG8250/CG1725/CG1511/CG1862/CG1770/CG33304/CG12283/CG8709/CG9695/CG2621/CG1004/CG33166/CG1856/CG9755/CG17291/CG5680/CG2699/CG34380	19
2	GO:0046777	protein autophosphorylation	8/452	42/11817	0.000161559	0.00151145	0.00100702	CG18069/CG2048/CG1511/CG42273/CG7892/CG34412/CG8049/CG1594	8
2	GO:0044057	regulation of system process	10/452	65/11817	0.000164376	0.0015252	0.00101618	CG8250/CG2048/CG3747/CG10537/CG9533/CG43128/CG6671/CG33472/CG3078/CG43368	10
2	GO:0070201	regulation of establishment of protein localization	10/452	65/11817	0.000164376	0.0015252	0.00101618	CG18069/CG13253/CG32593/CG33304/CG9915/CG8566/CG2621/CG10686/CG1004/CG1451	10
2	GO:0007097	nuclear migration	7/452	32/11817	0.000167571	0.0015485	0.00103171	CG12042/CG7765/CG8440/CG16973/CG2096/CG44154/CG42768	7
2	GO:0050954	sensory perception of mechanical stimulus	11/452	78/11817	0.000174425	0.0016023	0.00106756	CG42734/CG8472/CG17800/CG42667/CG11759/CG10642/CG3182/CG1517/CG5670/CG8663/CG43749	11
2	GO:0046928	regulation of neurotransmitter secretion	6/452	23/11817	0.000175517	0.0016023	0.00106756	CG32490/CG6703/CG7576/CG6757/CG10047/CG43368	6
2	GO:0051588	regulation of neurotransmitter transport	6/452	23/11817	0.000175517	0.0016023	0.00106756	CG32490/CG6703/CG7576/CG6757/CG10047/CG43368	6
2	GO:2000027	regulation of animal organ morphogenesis	12/452	92/11817	0.000191117	0.00173771	0.00115777	CG7904/CG42783/CG6963/CG17759/CG11798/CG9695/CG1856/CG11895/CG8201/CG2904/CG43921/CG1451	12
2	GO:0030177	positive regulation of Wnt signaling pathway	8/452	43/11817	0.000191944	0.00173825	0.00115813	CG2048/CG6963/CG32593/CG10642/CG8444/CG2096/CG7187/CG5469	8
2	GO:0060562	epithelial tube morphogenesis	34/452	462/11817	0.00019391	0.00174905	0.00116533	CG7904/CG5146/CG11579/CG42783/CG4379/CG2048/CG1725/CG2204/CG2835/CG33196/CG12701/CG8118/CG8709/CG42674/CG2621/CG6896/CG1004/CG1856/CG8444/CG18361/CG8201/CG16973/CG7892/CG2096/CG5680/CG32018/CG7467/CG8049/CG1594/CG4444/CG9102/CG1772/CG14938/CG5580	34
2	GO:0007472	wing disc morphogenesis	24/452	281/11817	0.000199504	0.00179237	0.00119419	CG11579/CG4379/CG2048/CG2204/CG2835/CG33196/CG12701/CG8118/CG8709/CG2621/CG6896/CG1004/CG8444/CG18361/CG8201/CG7892/CG2096/CG32018/CG7467/CG8049/CG1594/CG4444/CG14938/CG5580	24
2	GO:0055074	calcium ion homeostasis	9/452	55/11817	0.000214866	0.00192275	0.00128106	CG4495/CG11958/CG3822/CG42314/CG32000/CG1090/CG18660/CG33988/CG43368	9
2	GO:0017157	regulation of exocytosis	6/452	24/11817	0.000226533	0.00201424	0.00134201	CG33653/CG31118/CG7576/CG10047/CG2381/CG17762	6
2	GO:0035329	hippo signaling	8/452	44/11817	0.000226868	0.00201424	0.00134201	CG17870/CG2048/CG14614/CG5375/CG8201/CG42273/CG17291/CG32018	8
2	GO:0072507	divalent inorganic cation homeostasis	10/452	68/11817	0.000241014	0.00213146	0.00142012	CG4495/CG11958/CG3822/CG42314/CG32000/CG3743/CG1090/CG18660/CG33988/CG43368	10
2	GO:0006904	vesicle docking involved in exocytosis	7/452	34/11817	0.00025068	0.00219977	0.00146562	CG31118/CG6703/CG15811/CG7576/CG40452/CG2999/CG17248	7
2	GO:0010959	regulation of metal ion transport	7/452	34/11817	0.00025068	0.00219977	0.00146562	CG11958/CG34413/CG33472/CG3078/CG44011/CG43368/CG42403	7
2	GO:0042592	homeostatic process	34/452	469/11817	0.000256943	0.00224602	0.00149644	CG6718/CG8403/CG42734/CG4495/CG8472/CG11958/CG42667/CG6058/CG17759/CG3822/CG14716/CG12021/CG8440/CG46149/CG8930/CG6438/CG6754/CG8709/CG42314/CG32000/CG3743/CG1090/CG4086/CG1004/CG18437/CG42236/CG1347/CG18660/CG5670/CG8663/CG33988/CG43368/CG17766/CG43749	34
2	GO:0030516	regulation of axon extension	6/452	25/11817	0.000288538	0.00250287	0.00166757	CG7100/CG11895/CG18361/CG18405/CG4700/CG10443	6
2	GO:0061387	regulation of extent of cell growth	6/452	25/11817	0.000288538	0.00250287	0.00166757	CG7100/CG11895/CG18361/CG18405/CG4700/CG10443	6
2	GO:0007476	imaginal disc-derived wing morphogenesis	23/452	271/11817	0.000295483	0.00253792	0.00169092	CG11579/CG4379/CG2048/CG2204/CG2835/CG33196/CG12701/CG8118/CG8709/CG2621/CG6896/CG1004/CG8444/CG18361/CG8201/CG7892/CG2096/CG32018/CG7467/CG8049/CG4444/CG14938/CG5580	23
2	GO:0007431	salivary gland development	14/452	125/11817	0.000295941	0.00253792	0.00169092	CG7904/CG5146/CG5738/CG8472/CG18102/CG8487/CG8933/CG1004/CG9748/CG1347/CG18361/CG8049/CG30040/CG11491	14
2	GO:0035272	exocrine system development	14/452	125/11817	0.000295941	0.00253792	0.00169092	CG7904/CG5146/CG5738/CG8472/CG18102/CG8487/CG8933/CG1004/CG9748/CG1347/CG18361/CG8049/CG30040/CG11491	14
2	GO:0045887	positive regulation of synaptic growth at neuromuscular junction	7/452	35/11817	0.000303162	0.0025803	0.00171916	CG42734/CG1725/CG10083/CG42273/CG7892/CG10497/CG43368	7
2	GO:1904398	positive regulation of neuromuscular junction development	7/452	35/11817	0.000303162	0.0025803	0.00171916	CG42734/CG1725/CG10083/CG42273/CG7892/CG10497/CG43368	7
2	GO:0032984	protein-containing complex disassembly	11/452	83/11817	0.000304901	0.00258537	0.00172254	CG7765/CG1453/CG34387/CG33130/CG2096/CG10229/CG17081/CG1451/CG5705/CG12295/CG43368	11
2	GO:0033043	regulation of organelle organization	30/452	398/11817	0.000306741	0.00259128	0.00172647	CG8817/CG4379/CG2048/CG6963/CG32435/CG40218/CG18102/CG11033/CG9915/CG34387/CG17816/CG5216/CG33130/CG5109/CG45477/CG3654/CG2621/CG10076/CG7576/CG18361/CG34412/CG2096/CG10047/CG1507/CG8049/CG1594/CG10522/CG17081/CG1451/CG14938	30
2	GO:0051270	regulation of cellular component movement	13/452	111/11817	0.00031131	0.00262009	0.00174567	CG17800/CG7100/CG1856/CG11895/CG18361/CG18405/CG4700/CG5680/CG10443/CG10229/CG44774/CG1451/CG18675	13
2	GO:0007162	negative regulation of cell adhesion	5/452	17/11817	0.000338266	0.00281556	0.00187591	CG11579/CG1725/CG8930/CG8201/CG10443	5
2	GO:0016059	deactivation of rhodopsin mediated signaling	5/452	17/11817	0.000338266	0.00281556	0.00187591	CG8472/CG42332/CG42667/CG17759/CG11111	5
2	GO:0016082	synaptic vesicle priming	5/452	17/11817	0.000338266	0.00281556	0.00187591	CG32381/CG15811/CG40452/CG17762/CG2999	5
2	GO:0090087	regulation of peptide transport	10/452	71/11817	0.00034556	0.00285914	0.00190494	CG18069/CG13253/CG32593/CG33304/CG9915/CG8566/CG2621/CG10686/CG1004/CG1451	10
2	GO:0001709	cell fate determination	15/452	142/11817	0.000346026	0.00285914	0.00190494	CG17870/CG11579/CG42783/CG10719/CG1725/CG1453/CG8440/CG8118/CG33130/CG6671/CG3779/CG1004/CG5099/CG8201/CG1772	15
2	GO:0010558	negative regulation of macromolecule biosynthetic process	33/452	458/11817	0.000352995	0.00289558	0.00192922	CG11579/CG10719/CG5738/CG2252/CG43782/CG1725/CG1130/CG7765/CG13316/CG2244/CG12701/CG5216/CG33545/CG2380/CG5109/CG6671/CG11798/CG10446/CG5877/CG1856/CG9755/CG5099/CG6254/CG34412/CG43770/CG1507/CG4548/CG1490/CG32529/CG4966/CG43347/CG14938/CG5580	33
2	GO:2000113	negative regulation of cellular macromolecule biosynthetic process	33/452	458/11817	0.000352995	0.00289558	0.00192922	CG11579/CG10719/CG5738/CG2252/CG43782/CG1725/CG1130/CG7765/CG13316/CG2244/CG12701/CG5216/CG33545/CG2380/CG5109/CG6671/CG11798/CG10446/CG5877/CG1856/CG9755/CG5099/CG6254/CG34412/CG43770/CG1507/CG4548/CG1490/CG32529/CG4966/CG43347/CG14938/CG5580	33
2	GO:0048841	regulation of axon extension involved in axon guidance	4/452	10/11817	0.000369111	0.003006	0.00200279	CG7100/CG18405/CG4700/CG10443	4
2	GO:0090328	regulation of olfactory learning	4/452	10/11817	0.000369111	0.003006	0.00200279	CG8250/CG10537/CG9533/CG6671	4
2	GO:0030003	cellular cation homeostasis	13/452	113/11817	0.000371361	0.00301348	0.00200777	CG4495/CG11958/CG3822/CG42314/CG32000/CG3743/CG1090/CG18660/CG5670/CG8663/CG33988/CG43368/CG17766	13
2	GO:0055080	cation homeostasis	15/452	143/11817	0.00037334	0.00301872	0.00201126	CG4495/CG11958/CG3822/CG14716/CG42314/CG32000/CG3743/CG1090/CG18437/CG18660/CG5670/CG8663/CG33988/CG43368/CG17766	15
2	GO:0097435	supramolecular fiber organization	21/452	241/11817	0.000377391	0.00304062	0.00202585	CG2048/CG6963/CG10275/CG32435/CG4532/CG18102/CG3917/CG7765/CG1453/CG34387/CG33130/CG10076/CG18361/CG5723/CG45057/CG8049/CG10229/CG42768/CG17081/CG1451/CG14808	21
2	GO:0019725	cellular homeostasis	20/452	225/11817	0.000399773	0.00320952	0.00213839	CG8403/CG42734/CG4495/CG8472/CG11958/CG17759/CG3822/CG8440/CG42314/CG32000/CG3743/CG1090/CG4086/CG18660/CG5670/CG8663/CG33988/CG43368/CG17766/CG43749	20
2	GO:0031399	regulation of protein modification process	25/452	313/11817	0.000412261	0.00329809	0.00219739	CG8250/CG15862/CG2048/CG40218/CG18102/CG11033/CG12021/CG9915/CG1200/CG12283/CG5216/CG2163/CG5109/CG3654/CG2621/CG42312/CG1347/CG5375/CG8201/CG16973/CG2096/CG5680/CG4548/CG30040/CG1772	25
2	GO:0048813	dendrite morphogenesis	16/452	160/11817	0.000413859	0.00329921	0.00219815	CG7904/CG2252/CG17800/CG7765/CG8566/CG8440/CG34387/CG7100/CG11798/CG15427/CG11895/CG9755/CG18405/CG4700/CG10975/CG11491	16
2	GO:0007365	periodic partitioning	8/452	48/11817	0.000422511	0.00335637	0.00223623	CG8817/CG11579/CG6671/CG2621/CG11895/CG18361/CG1594/CG1451	8
2	GO:0016319	mushroom body development	10/452	73/11817	0.000434389	0.00343432	0.00228816	CG7727/CG17800/CG1511/CG1862/CG8440/CG44835/CG11895/CG9296/CG32555/CG5680	10
2	GO:0007600	sensory perception	28/452	369/11817	0.000435358	0.00343432	0.00228816	CG42734/CG33512/CG33481/CG8472/CG33485/CG17800/CG42667/CG17759/CG2204/CG2835/CG3694/CG11759/CG10642/CG33202/CG12348/CG3182/CG11111/CG34418/CG9296/CG31163/CG1517/CG5670/CG8663/CG12295/CG43368/CG43749/CG13439/CG32600	28
2	GO:0006873	cellular ion homeostasis	13/452	115/11817	0.000440994	0.0034358	0.00228915	CG4495/CG11958/CG3822/CG42314/CG32000/CG3743/CG1090/CG18660/CG5670/CG8663/CG33988/CG43368/CG17766	13
2	GO:0055065	metal ion homeostasis	13/452	115/11817	0.000440994	0.0034358	0.00228915	CG4495/CG11958/CG3822/CG14716/CG42314/CG32000/CG3743/CG1090/CG18660/CG5670/CG8663/CG33988/CG43368	13
2	GO:1901701	cellular response to oxygen-containing compound	16/452	161/11817	0.000443756	0.0034358	0.00228915	CG8472/CG4379/CG15862/CG17759/CG3694/CG1770/CG4356/CG5216/CG8709/CG12348/CG2621/CG17291/CG5680/CG2699/CG4917/CG11491	16
2	GO:0051241	negative regulation of multicellular organismal process	19/452	210/11817	0.000445039	0.0034358	0.00228915	CG7904/CG10719/CG18069/CG1725/CG8532/CG17759/CG2204/CG8566/CG7100/CG11798/CG3779/CG2621/CG33472/CG1856/CG18405/CG4700/CG7467/CG1451/CG12295	19
2	GO:0007167	enzyme linked receptor protein signaling pathway	23/452	279/11817	0.000447363	0.0034358	0.00228915	CG17870/CG7904/CG8250/CG13253/CG1725/CG1511/CG1862/CG1770/CG33304/CG12283/CG8440/CG8709/CG9695/CG2621/CG7115/CG1004/CG33166/CG1856/CG9755/CG17291/CG5680/CG2699/CG34380	23
2	GO:0048737	imaginal disc-derived appendage development	26/452	333/11817	0.00045031	0.0034358	0.00228915	CG5146/CG11579/CG4379/CG2048/CG2204/CG2835/CG33196/CG12701/CG8118/CG8709/CG42674/CG1070/CG2621/CG6896/CG1004/CG8444/CG18361/CG8201/CG7892/CG2096/CG32018/CG7467/CG8049/CG4444/CG14938/CG5580	26
2	GO:0046667	compound eye retinal cell programmed cell death	6/452	27/11817	0.000451949	0.0034358	0.00228915	CG11579/CG42783/CG18102/CG17759/CG2904/CG1451	6
2	GO:0022400	regulation of rhodopsin mediated signaling pathway	5/452	18/11817	0.000453756	0.0034358	0.00228915	CG8472/CG42332/CG42667/CG17759/CG11111	5
[truncated: 4,177 more rows]
