# Supplementary material for: Cellular heterogeneity of the developing worker honey bee (Apis mellifera) pupa: a single cell transcriptomics analysis
Source: G3 (Bethesda). 2023 Aug 7;13(10):jkad178. doi: 10.1093/g3journal/jkad178 (PMC10542211; doi:10.1093/g3journal/jkad178)
Supplement: jkad178_Supplementary_Data [file jkad178_supplementary_data.zip › Table_S2_G3-2023-404389.xlsx]

## Sheet: Cell cluster annotations
Table S2: Cell cluster annotation
Order	MCL cell cluster	Broad Annotation	Finer_Annotation	Stage	S1 cell no.	S1 % of dataset	S2 cell no.	S2 % of dataset	Total	Gene markers
1	C11	Brain	Neuron	S1	76	1.83177	0	0	76	Nmdar1 (Neurons/Glia), Synapsin (presynaptic boutons), nAChRa1, nAChRa2,nAChRa6, nAChRa7, nAChRa8, VAChT
2	C54	Eye	Photoreceptor cell	S1	15	0.361533	0	0	15	Abscam1 (Neuronal wiring), Synapsin (presynaptic boutons), nAChRa1, nAChRa8, , glass (PRC), hid (PRC), ninaC (PRC)
3	C9	Brain	Neuron	S1/S2	23	0.55435	91	2.1933	114	Nmdar1 (Neurons/Glia), Synapsin (presynaptic boutons), nAChRa1, nAChRa2,nAChRa6, nAChRa7, nAChRa8, nAChRb1 (S2 only), VAChT
4	C14	Brain	Neuron	S1/S2	18	0.433839	50	1.20511	68	Nmdar1 (Neurons/Glia), Synapsin (presynaptic boutons), nAChRa1, nAChRa2, nAChRa6, nAChRa7, nAChRa8, nAChRb1 (S2 only)
5	C18	Brain	Neuron	S1/S2	13	0.313329	40	0.964088	53	Nmdar1 (Neurons/Glia), Synapsin (presynaptic boutons), nAChRa1, nAChRa2, nAChRa6 (S2 only), nAChRa7, nAChRa8, nAChRb1 (S2 only), VAChT
6	C19	Brain	Neuron	S1/S2	9	0.21692	44	1.0605	53	Nmdar1 (Neurons/Glia), Synapsin (presynaptic boutons), nAChRa1, nAChRa2,nAChRa6, nAChRa7, nAChRa8, nAChRb1, nAChRb1 (S2 only), VAChT
7	C49	Brain	Neuron	S1/S2	5	0.120511	11	0.265124	16	Nmdar1 (Neurons/Glia) (S2 only), Synapsin (presynaptic boutons), nAChRa1, nAChRa2 (S2 only), nAChRa7 (S2 only), nAChRa8 (S2 only), VAChT
8	C7	Brain	Neuron	S2	0	0	136	3.2779	136	Nmdar1 (Neurons/Glia), Synapsin (presynaptic boutons), nAChRa1, nAChRa2,nAChRa6, nAChRa7, nAChRa8, nAChRb1, VAChT
9	C30	Brain	Neuron	S2	0	0	42	1.01229	42	Nmdar1 (Neurons/Glia), Synapsin (presynaptic boutons), nAChRa1, nAChRa2, nAChRa7, nAChRa8
10	C37	Brain	Neuron	S2	0	0	28	0.674861	28	Nmdar1 (Neurons/Glia), Synapsin (presynaptic boutons), nAChRa1, nAChRa2, nAChRa7, nAChRa8, nAChRb1 (S2 only), VAChT, Oa1 (mushroom bodies/optic lobes)
11	C27	Sense organ	Sense organ	S1/S2	9	0.21692	34	0.819475	43	IFT46 (Cilia), IFT 56(Cilia), Synapsin (presynaptic boutons), nAChRa1, nAChRa7, nAChRa8, VAChT
12	C29	Sense organ	Sense organ	S2	0	0	42	1.01229	42	IFT46 (Cilia), IFT56 (Cilia), Synapsin (presynaptic boutons), nAChRa1, nAChRa7, nAChRa8, VAChT
13	C53	Sense organ	Sense organ	S2	0	0	15	0.361533	15	Synapsin (presynaptic boutons), nAChRa1, VAChT
14	C33	Eye	Eye	S1/S2	20	0.482044	16	0.385635	36	AmPNR-like (LOC413558), LOC408804, LOC102654776 (Pax-6 isoform X1), LOC724238 (Pax-6 isoform X2), Nmdar1 (Neurons/Glia, Synapsin (presynaptic boutons), nAChRa1, nAChRa2,nAChRa6, nAChRa7, nAChRa8, VAChT, AmTyr1 (TyrR) (1st and 2nd optic chiasmata, mushroom bodies antennal lobes)
15	C17	Eye	Eye	S2	0	0	55	1.32562	55	AmPNR-like (LOC413558), LOC408804, Phosrestin-2, LOC102654776 (Pax-6 isoform X1), LOC724238 (Pax-6 isoform X2), Nmdar1 (Neurons/Glia), Synapsin (presynaptic boutons), nAChRa1, nAChRa2,nAChRa6, nAChRa7, nAChRa8, VAChT, AmTyr1 (TyrR) (1st and 2nd optic chiasmata, mushroom bodies, antennal lobes)
16	C26	Eye	Eye	S2	0	0	46	1.1087	46	AmPNR-like (LOC413558), LOC408804, Phosrestin-2, LOC102654776 (Pax-6 isofrom X1), LOC724238 (Pax-6 isoform X2), Nmdar1 (Neurons/Glia), Synapsin (presynaptic boutons), nAChRa1, nAChRa2,nAChRa6, nAChRa7, nAChRa8, VAChT, AmTyr1 (TyrR) (1st and 2nd optic chiasmata, mushroom bodies, antennal lobes)
17	C44	Eye	Eye	S2	0	0	20	0.482044	20	AmPNR-like (LOC413558), LOC408804, Phosrestin-2, LOC724238 (Pax-6 isoform X2), Nmdar1 (Neurons/Glia), Synapsin (presynaptic boutons), nAChRa1, nAChRa2,nAChRa6, nAChRa7, nAChRa8, VAChT
18	C16	Glia	Glia	S1/S2	16	0.385635	41	0.98819	57	repo, EAAT2, Gat-1b
19	C35	Glia	Astrocyte	S1/S2	11	0.265124	20	0.482044	31	repo, EAAT2, Gat-1b, Gat-a
20	C61	Glia	Glia	S2	0	0	12	0.289226	12	repo, EAAT2, Gat-1b
21	C1,C3,C25	Fat body	Fat body	S1	949	22.873	0	0	949	Ilp-2, Vgr, Mmp-2 (LOC409383)
22	C4,C10,C13	Fat body	Fat body	S1	428	10.3157	5	0.120511	433	Obp14, Ilp-2, Vgr, Mmp-2 (LOC409383)
23	C2	Fat body	Fat body	S2	0	0	400	9.64088	400	Ilp-2, Vgr, Mmp-2 (LOC409383)
24	C20	Hemocyte	Hemocyte	S1/S2	21	0.506146	32	0.77127	53	Srp (LOC725422), Hml (LOC411597)
25	C43	Hemocyte	Crystal cell	S1/S2	16	0.385635	6	0.144613	22	Srp (LOC725422), Hml (LOC411597), Lz
26	C8	GI tract	Midgut	S1	135	3.2538	0	0	135	Hbg2, Oatp33Ea (LOC409649), Oatp58Dc (LOC409650), Hex70a, Hex70b, Hex70c
27	C50	GI tract	Midgut	S2	0	0	16	0.385635	16	Aglu2, Hbg2, Oatp33Ea (LOC409649), Oatp58Dc (LOC409650), Hex70a, Hex70b, Hex70c
28	C63	GI tract	Malpighian tubule or Pericardial nephrocyte	S2	0	0	6	0.144613	6	Amnionless, Cubulin (LOC411053)
29	C32	Muscle	Muscle	S1/S2	22	0.530248	18	0.433839	40	Nautilus, Mef2, TpnT, TpnI, TpnCIIb
30	C5,C12,C24	Muscle	Muscle	S1/S2	128	3.08508	201	4.84454	329	Twi, Mef2, Nautilus (not C5), TpnT (C12 only), TpnI (C12 only), TpnCIIb (C12 only)
31	C28	Muscle	Muscle	S2	0	0	43	1.03639	43	Nautilus, TpnCIIb
32	C51	Cuticle	Cuticle	S1	16	0.385635	0	0	16	LOC412215 (chs-2)
33	C15	Cuticle	Cuticle	S2	0	0	61	1.47023	61	LOC551964 (UDP-N-acetylhexosamine pyrophosphorylase)
34	C21	Cuticle	Cuticle	S2	0	0	49	1.18101	49	LOC412215 (chs-2)
35	C31	Cuticle	Cuticle	S2	0	0	40	0.964088	40	LOC412215 (chs-2), LOC726451 (cuticle protein 16.8), Apd-3, LOC552276 (Chitin deacetylase)
36	C41	Cuticle	Cuticle	S2	0	0	23	0.55435	23	LOC551964 (UDP-N-acetylhexosamine pyrophosphorylase)
37	C42	Cuticle	Cuticle	S2	0	0	23	0.55435	23	LOC551964 (UDP-N-acetylhexosamine pyrophosphorylase)
38	C45	Cuticle	Cuticle	S2	0	0	20	0.482044	20	LOC412215 (chs-2), LOC551964 (UDP-N-acetylhexosamine pyrophosphorylase)
39	C46	Cuticle	Cuticle	S2	0	0	19	0.457942	19	LOC412215 (chs-2), LOC551964 (UDP-N-acetylhexosamine pyrophosphorylase)
40	C52	Cuticle	Cuticle	S2	0	0	15	0.361533	15	LOC412215 (chs-2), LOC551964 (UDP-N-acetylhexosamine pyrophosphorylase), LOC726451 (cuticle protein 16.8), Apd-3, LOC552276 (Chitin deacetylase)
41	C55	Cuticle	Cuticle	S2	0	0	15	0.361533	15	LOC412215 (chs-2), LOC551964 (UDP-N-acetylhexosamine pyrophosphorylase), LOC552276 (Chitin deacetylase)
42	C56	Cuticle	Cuticle	S2	0	0	14	0.337431	14	LOC412215 (chs-2), LOC551964 (UDP-N-acetylhexosamine pyrophosphorylase), LOC552276 (Chitin deacetylase)
43	C58	Cuticle	Cuticle	S2	0	0	13	0.313329	13	LOC412215 (chs-2), LOC551964 (UDP-N-acetylhexosamine pyrophosphorylase), LOC726451 (cuticle protein 16.8), LOC552276 (Chitin deacetylase)
44	C59	Cuticle	Cuticle	S2	0	0	13	0.313329	13	LOC551964 (UDP-N-acetylhexosamine pyrophosphorylase)
45	C62	Cuticle	Cuticle	S2	0	0	11	0.265124	11	LOC412215 (chs-2), LOC551964 (UDP-N-acetylhexosamine pyrophosphorylase), LOC552276 (Chitin deacetylase)
46	C23	Unknown	Unknown	S1	49	1.18101	0	0	49
47	C36	Unknown	Unknown	S1	29	0.698964	0	0	29
48	C39	Unknown	Unknown	S1	24	0.578453	0	0	24
49	C6	Unknown	Unknown	S1/S2	8	0.192818	131	3.15739	139
50	C38	Unknown	Unknown	S1/S2	5	0.120511	21	0.506146	26
51	C22	Unknown	Unknown	S2	0	0	49	1.18101	49
52	C34	Unknown	Unknown	S2	0	0	34	0.819475	34
53	C40	Unknown	Unknown	S2	0	0	23	0.55435	23
54	C47	Unknown	Unknown	S2	0	0	18	0.433839	18
55	C48	Unknown	Unknown	S2	0	0	17	0.409737	17
56	C57	Unknown	Unknown	S2	0	0	13	0.313329	13
57	C60	Unknown	Unknown	S2	0	0	12	0.289226	12
				Total	2045		2104		4149

## Sheet: Marker evidence
Cell cluster(s)	Evidence
	Tissue/Cell type evidence	Gene	Description	Gene AcNo.	Developmental Stage for evidence	Species for evidence	Expression details	Technique	PMID	PMID extra
C1, C2, C3, C4, C10, C13, C25	Fat Body	Ilp-2	Insulin-like peptide	NM_001177903.1	Adult	Apis mellifera	Trophocytes (Adipocytes), Oenocytes,	In situ	21490257
C1, C2, C3, C4, C10, C13, C25	Fat Body	Vgr	Vitellogenin receptor	XM_026439867.1	Adult	Apis mellifera	Fat Body, Head and Ovary	RT-PCR	18606165
C1, C4, C10, C13, C25	Fat Body	Obp14	Odorant binding protein	NM_001040223.1	Adult	Apis mellifera	Expressed in larva not pupa	RT-PCR	17065610
C1, C2, C3, C4, C10, C13, C25	Fat Body	Mmp-2 (LOC409383)	Matrix metalloproteinase 2	XM_006563274.3	Larva	Drosophila	Fat body	Mutant	21978772
C20, C43	Hemocyte	Srp (LOC725422)	Serpent	XM_016914393.2	Embryo	Drosophila melanogaster	All hemocytes	In situ	9012522
C20	Plasmatocyte	Hml (LOC411597)	Hemolectin	XM_006564518.3	Embryo and larva	Drosophila melanogaster	All plasmatcytes and crystal cells	antibody	14651939
C43	Crystal Cell	Hml (LOC411597)	Hemolectin	XM_006564518.3	Embryo and larva	Drosophila melanogaster	All plasmatcytes and crystal cells	antibody	14651939
C20 (S2 only), C43	Crystal Cell	Lz	Lozenge	XM_006564861.3	Embryo and larva	Drosophila melanogaster	Crystal cells	antibody	12569125
C7, C9, C11, C14, C17, C18, C19, C26, C30, C33, C37, C44, C49	Neural	NR1	NMDA receptor subunit 1	NM_001011573	Adult worker	Apis mellifera	Neurons/Glia	In situ	16480817
C7, C9, C11, C14, C17, C18, C19, C26, C27, C29, C30, C33, C37, C44, C49, C53, C54	Neural	Synapsin	Phosphoprotein involved in synaptic vesicle release	XM_624125	Adult	Apis mellifera	Presynaptic boutons (neurons)	Antibody	27939707
C7, C9, C11, C17, C18, C19, C26, C30, C33, C37, C44, C49	Neural	nAchrα2	Acetylcholine receptor subunit alpha 2	NM_001011625.2	Larva/Pupa/Adult	Apis mellifera	Mushroom Bodies, Optic Lobes,	RT-PCR	17065616	31771114
C7, C33, C35, C37, C44, C53, C60	Neural	Oa1	alpha-adrenergic-like Octopamine receptor	NM_001011565.1	Adult	Apis mellifera	Mushroom Bodies, Optic Lobes,	In situ	12859685
C17, C26, C33, C44, Not in C37	Neural	Amtyr1 (TyrR) (AmTAR1) (TyrRI)	Class I Tyramine receptor	NM_001011594.1	Adult	Apis mellifera	Many brain nuclei including MB	In situ, antibody	10693920	29114209
C7, C9, C11, C14, C18, C30, C37	Neural	LOC410755 (AmTAR2) (TyrRII)	Class II Tyramine receptor	NM_001037318.2	Adult	Apis mellifera	Central brain, optic lobes, anrennal lobes subesophageal zone	RT-PCR	27939988
C7, C8, C9, C11, C14, C16, C18, C19, C26, C27, C30, C33, C37, C44, C49, C54	Neural	Abscam	Brain specific cell adhesion molecule	NM_001040235.2	Adult	Apis mellifera	Brain specific	antibody	17241278
C19, C37	Neural	Sim (LOC410669)	Single minded homolog 2	XM_026442509.1	Embryo	Drosophila melanogaster	Specification of ventral midline neurons	mutant	2242162
C6, C16, C34, C35, C48, C61	Glia	Repo/retinal homeobox Rx2 (LOC410151)	Paired-like homeobox (reversed polarity)	XM_006559187.2	Larva, Pupa, Adult	Drosophila melanogaster	Labels glial cell bodies	antibody	20607478	18537134
C6, C16, C34, C35, C48, C61	Glia	Repo/retinal homeobox Rx2 (LOC410151)	Paired-like homeobox (reversed polarity)	XM_006559187.2	Adult	Apis mellifera	Marks the nuclear membrane of almost all glial types in honey bee	antibody	29927967
C16, C35, C61	Glia	Eaat-2	Taurine transporter/ excitatory amino acid transporter 2	NM_001011597.1	Adult	Drosophila melanogaster	Expressed in ensheathing glia	antibody	30416062
C17, C26, C33, C44	Eye	AmPNR-like (LOC413558)	Photoreceptor specific nuclear receptor	XM_006571014.3	Pupa	Apis mellifera	Photoreceptor cells or Support cells	In situ	17069634
C17, C26, C33, C44	Eye	LOC408804	1-phosphatidylinositol 4,5 biphosphate phosphodiesterse epsilon-1 (PLCE1))	XM_016911810.2	Adult	Drosophila melanogaster	PDF (Pigment dispersing factor) neurons	RNAi	28489826
C17, C26, C44	Eye	Phosrestin-2	phosphorylated homolog of vertebrate arrestin	XM_006558381.3	Adult	Apis mellifera	Visual system	Microarray	22306970
C17, C26, C33	Eye	LOC102654776	Paired box protein pax-6 isoform X1	XM_006565376.3	Larva	Drosophila melanogaster	Overexpresion nduces ectopic eyes	In situ	10198632
C17, C18, C26, C33, C44, C54,	Eye	LOC724238	Paired box protein pax-6 isoform X2	XM_016911217.2	Larva	Drosophila melanogaster	Overexpresion nduces ectopic eyes	In situ	10198632
C36, C56, C58	Eye	Pteropsin (Amlop2)	Photoreceptor (long wavelength)	NM_001039968.1	Adult	Apis mellifera	Ocelli	In situ	16291092
C27, C29	Sense Organ	Ift46 (LOC413068)	Essential for cilia	XM_006564961.3	Adult	Drosophila melanogaster	Ciliary sensory cell	mutants	28302912
C5, C12, C24, C60	Muscle	Twi	Twist transcription factor	NM_001011637.1	larva/pupa	Drosophila melanogaster	Required for mesoderm cell fate (somatic and visceral)		Comparison of Muscle Development in Drosophila and Vertebrates by Michael Taylor (Book) (Springer) 2006
C5, C12, C17, C24, C26, C32, C33	Muscle and Brain (mushroom bodies)	Mef2	Myocyte enhancer factor 2	XM_016913583.1	larva,pupa	Drosophila melanogaster	Brain and Muscle, needed for mushroom bodies and development of wing		30115617
C12, C24, C28, C32	Muscle	Nautilus (LOC724636)	bHLH transcription fsctor	XM_016916497.2	larva/pupa	Drosophila melanogaster	Specification and differentiation of muscle founder cells		9399076
C12, C32	Muscle	TpnT	Tropomyosin binding protein	NM_001040258.1	larva/puoa/Adult	Apis mellifera	Muscle	SDS-PAGE/ PCR	9635282	16049195
C12, C32	Muscle	TpnI	Actin bindng protein	XM_016917983.2	larva/puoa/Adult	Apis mellifera	Muscle	PCR	16049195
C12, C28, C32	TpnCIIb	TpnCIIb	Calcium binding subunit	NM_001011654,2	larva/pupa	Apis mellifera	Muscle	PCR	15696366
C50	Ventriculus	Aglu2	alpha-glucosiase II	NM_001040236.1	Adult	Apis mellifera	Ventriculus and haemolylmph	antisera	15564675
C8, C50, C63	Ventriculus	Hbg2	alpha-glucosidase I	NM_001040259.1	Adult	Apis mellifera	Ventriculus	antisera	15564675
C8, C50	Ventriculus	Oatp33Ea (LOC409649)	Organic anion transporting polypeptide	XM_016914573.2	Larva/adult	Drosophila melanogaster	Ventriculus	RNA-Seq	29069479
C8, C50	Ventriculus	Oatp58Dc (LOC409650)	Organic anion transporting polypeptide	XM_393148.6	Larva/adult	Drosophila melanogaster	Ventriculus	RNA-Seq	29069479
C8, C50	Ventriculus	Hex70a	Hexamerin storage protein - expressed highly in fat body but not at S1 and S2	NM_001110764.1	Larva/pupa/adult	Apis mellifera	Low expression in fat body at S1 and S2	RT-PCR	20346164
C8, C50	Ventriculus	Hex70b	Hexamerin storage protein - expressed highly in fat body but not at S1 and S2	NM_001011600.1	Larva/pupa/adult	Apis mellifera	No expression in fat body at S1 and S2	RT-PCR	20346164
C8, C50	Ventriculus	Hex70c	Hexamerin storage protein - expressed highly in fat body but not at S1 and S2	NM_001098717.1	Larva/pupa/adult	Apis mellifera	No expression in fat body at S1 and S2	RT-PCR	20346164
C8, C50	Ventriculus	Arylphorin (Hex 70a))	Hexamerin storage protein (Hex70a)	KX462992.1	Larva	Achaea janata (moth)	Mid gut response to Bt toxin is hexamerin (arylphorin)	In situ	28928675	Encyclopedia of Entomology by John Capinera (Springer) 2008
C63	Malpighian Tubules or Pericardial Nephrocytes	Amnionless	Single pass type I membrane protein	XM_003250087.4	Larva	Drosophila melanogaster	Expressed in garland nephrocytes and pericardial nephrocytes	In situ	23264686
C63	Malpighian Tubules or Pericardial Nephrocytes	Cubulin (LOC411053)	Peripheral membrane protein	XM_006558668.3	Larva	Drosophila melanogaster	Expressed in garland nephrocytes and pericardial nephrocytes	In situ	23264686
C21, C22, C31, C36, C45, C46, C47, C51, C52, C55, C56, C58, C62	Cuticle	LOC412215 (chs-2)	Chitin synthase	XM_016915247.2	Embryo	Drosophila melanogaster	Chitin synthase (kkv)	Mutant	16277981
C15, C21, C31,C41, C42, C45, C46, C52, C55, C56, C58, C59, C62	Cuticle	LOC551964	Glycan and chitin synthesis (UDP-N-acetylhexosamine pyrophosphorylase)	XM_624346.6	Embryo	Drosophila melanogaster	Glycan and chitin synthesis (mmy)	Mutant	16277981
C31, C36, C52, C58	Cuticle	LOC726451 (cuticle protein 16.8)	Cuticle structural protein	XM_001122183	Larva	Drosophila melanogaster	Cuticle protein (Cpr57A)	Microarray	22590528
C31, C52	Cuticle	Apd-3	Cuticle structural protein (apidermin-3)	NM_001174145.1	Adult	Apis mellifera	Cuticle protein	RT-PCR	LiangXian et al., 2012. Acta Entomologica Sinica 55:12-23
C21, C31, C36, C46, C52, C55, C56, C58, C62	Cuticle	LOC552276	Chitin deacetylase	XM_006566025.3	Pupal wing	Drosophila melanogaster	Chitin deacetylase (cda5)	RNAseq	27232182

## Sheet: All cells
Cell (Stage_Cell tag)	nGene	nUMI	Stage	percent_mito	MCL cell cluster	Node Component Identifier	Node Degree	Broad Annotation	Finer_Annotation
S1_TGTGGTAAGTCACGCC	1476	2594	S1	0.0470497	C11	Component 1	10	Brain	Neuron
S1_TAGGCATAGCTACCGC	1720	3701	S1	0.0953796	C18	Component 1	8	Brain	Neuron
S1_AAAGTAGCATGGTTGT	3014	9235	S1	0.0502491	C11	Component 1	11	Brain	Neuron
S1_AACCGCGAGTTACGGG	3223	12083	S1	0.0607465	C11	Component 1	12	Brain	Neuron
S1_AACTGGTCAGCTATTG	2539	7280	S1	0.0628697	C11	Component 1	12	Brain	Neuron
S1_AAGCCGCGTTATCCGA	3157	10795	S1	0.0525292	C11	Component 1	27	Brain	Neuron
S1_ACGGAGATCAACCATG	2907	8886	S1	0.0573937	C11	Component 1	20	Brain	Neuron
S1_ACGGCCACAGCAGTTT	2850	8988	S1	0.0521923	C11	Component 1	15	Brain	Neuron
S1_ACTATCTAGGCTATCT	3130	10543	S1	0.0626956	C11	Component 1	15	Brain	Neuron
S1_ACTGAGTCAGTCACTA	3058	9523	S1	0.0497899	C11	Component 1	12	Brain	Neuron
S1_ACTGCTCCAATAGCAA	2680	8964	S1	0.0743055	C11	Component 1	14	Brain	Neuron
S1_AGACGTTAGTACGTAA	2601	8660	S1	0.0523155	C11	Component 1	13	Brain	Neuron
S1_AGGGTGAAGCTCTCGG	2964	9829	S1	0.0650183	C11	Component 1	15	Brain	Neuron
S1_ATAAGAGCAAGTTCTG	2855	9641	S1	0.0719992	C11	Component 1	14	Brain	Neuron
S1_ATCCGAAGTGTGACCC	2487	7366	S1	0.0781971	C11	Component 1	11	Brain	Neuron
S1_ATCCGAATCGCCAAAT	3236	11766	S1	0.0659527	C11	Component 1	12	Brain	Neuron
S1_ATTCTACAGAAGAAGC	2931	10879	S1	0.065631	C11	Component 1	10	Brain	Neuron
S1_CAAGATCTCCGCATCT	2651	7138	S1	0.0598207	C11	Component 1	12	Brain	Neuron
S1_CAGTAACCAGGTCTCG	3511	13184	S1	0.0653823	C11	Component 1	12	Brain	Neuron
S1_CAGTCCTCAATCTACG	3268	10622	S1	0.0427415	C11	Component 1	20	Brain	Neuron
S1_CATCAAGTCAAGAAGT	3444	14215	S1	0.058389	C11	Component 1	10	Brain	Neuron
S1_CATGACATCTGCTGCT	3077	10812	S1	0.0522568	C11	Component 1	16	Brain	Neuron
S1_CGAATGTAGTGAATTG	3095	10451	S1	0.0544602	C11	Component 1	20	Brain	Neuron
S1_CGAGAAGTCCTTTACA	3430	13108	S1	0.0830854	C11	Component 1	12	Brain	Neuron
S1_CGAGCACCATCACGTA	2780	8366	S1	0.0713688	C11	Component 1	10	Brain	Neuron
S1_CGCTGGACATGCTGGC	3092	9710	S1	0.061689	C11	Component 1	19	Brain	Neuron
S1_CGGACGTCAACTTGAC	2751	8893	S1	0.0511638	C11	Component 1	10	Brain	Neuron
S1_CGTTCTGAGTCAAGCG	2065	6361	S1	0.089923	C11	Component 1	11	Brain	Neuron
S1_CGTTCTGTCGCGATCG	2625	7591	S1	0.0667896	C11	Component 1	20	Brain	Neuron
S1_CTCATTACAACACGCC	3099	9686	S1	0.0551311	C11	Component 1	12	Brain	Neuron
S1_CTCGAGGAGGGATCTG	3288	14152	S1	0.074553	C11	Component 1	10	Brain	Neuron
S1_CTCGGGAGTGCCTGGT	2686	7467	S1	0.0545065	C11	Component 1	15	Brain	Neuron
S1_CTGCTGTGTCCAACTA	2758	8343	S1	0.0617432	C11	Component 1	18	Brain	Neuron
S1_CTTACCGAGTGACTCT	3175	10216	S1	0.0653876	C11	Component 1	13	Brain	Neuron
S1_CTTAGGAGTAGGAGTC	2891	9963	S1	0.0657433	C11	Component 1	10	Brain	Neuron
S1_CTTCTCTGTACAGTTC	3971	15720	S1	0.0605	C11	Component 1	10	Brain	Neuron
S1_GACGGCTAGCCACGTC	3625	13817	S1	0.071656	C11	Component 1	18	Brain	Neuron
S1_GATGCTACACCGAATT	3245	10631	S1	0.0530674	C11	Component 1	28	Brain	Neuron
S1_GCGACCAGTGAGGGAG	2634	8643	S1	0.0705773	C11	Component 1	16	Brain	Neuron
S1_GCGACCAGTTCTGAAC	3154	11536	S1	0.0874653	C11	Component 1	11	Brain	Neuron
S1_GCTCTGTAGAAACCGC	2708	7948	S1	0.0731001	C11	Component 1	15	Brain	Neuron
S1_GCTCTGTAGTGCCAGA	2878	8652	S1	0.0624277	C11	Component 1	26	Brain	Neuron
S1_GCTCTGTTCTCTGTCG	3178	10876	S1	0.0601324	C11	Component 1	24	Brain	Neuron
S1_GGAGCAAAGTTTAGGA	2643	7874	S1	0.0466209	C11	Component 1	16	Brain	Neuron
S1_GGCGACTAGCCTCGTG	1750	4779	S1	0.0998117	C11	Component 1	6	Brain	Neuron
S1_GGGTCTGAGATGTGGC	2581	7103	S1	0.0467408	C11	Component 1	18	Brain	Neuron
S1_GGGTCTGAGGATATAC	2897	9393	S1	0.0489935	C11	Component 1	18	Brain	Neuron
S1_GGTGCGTTCTCGGACG	2985	10048	S1	0.0551408	C11	Component 1	23	Brain	Neuron
S1_GTAGGCCGTTTGTTGG	3049	10196	S1	0.0568906	C11	Component 1	15	Brain	Neuron
S1_GTCATTTAGACAAGCC	3463	13734	S1	0.0767438	C11	Component 1	10	Brain	Neuron
S1_GTGAAGGGTACACCGC	3186	11926	S1	0.0500587	C11	Component 1	10	Brain	Neuron
S1_GTTCATTGTGTCCTCT	3402	11543	S1	0.0797089	C11	Component 1	21	Brain	Neuron
S1_TAAGTGCTCGGTCTAA	2907	7919	S1	0.0610003	C11	Component 1	18	Brain	Neuron
S1_TACCTTAGTCAGTGGA	2995	9384	S1	0.071086	C11	Component 1	12	Brain	Neuron
S1_TACGGATTCCACGAAT	2802	8448	S1	0.0568249	C11	Component 1	15	Brain	Neuron
S1_TAGACCATCGGTTCGG	2746	8729	S1	0.0702257	C11	Component 1	16	Brain	Neuron
S1_TAGAGCTGTTCAACCA	2927	9696	S1	0.0550743	C11	Component 1	16	Brain	Neuron
S1_TCAACGAAGAGGGCTT	3620	14277	S1	0.0536527	C11	Component 1	12	Brain	Neuron
S1_TCAACGAGTTACGCGC	3559	13578	S1	0.0534688	C11	Component 1	17	Brain	Neuron
S1_TCGAGGCTCGGTTCGG	2694	8291	S1	0.0657419	C11	Component 1	15	Brain	Neuron
S1_TCGGGACCATGCAACT	2705	7665	S1	0.0555773	C11	Component 1	18	Brain	Neuron
S1_TCGTAGATCATTATCC	2839	7977	S1	0.0423718	C11	Component 1	17	Brain	Neuron
S1_TCTCATAGTAGATTAG	3598	15466	S1	0.0604552	C11	Component 1	12	Brain	Neuron
S1_TCTCATATCTTGCAAG	3549	15704	S1	0.0748854	C11	Component 1	11	Brain	Neuron
S1_TGATTTCCACATAACC	2833	7540	S1	0.0576923	C11	Component 1	10	Brain	Neuron
S1_TGCCAAATCGTACGGC	3151	10416	S1	0.0521363	C11	Component 1	13	Brain	Neuron
S1_TGCTACCAGTGGGCTA	3536	12510	S1	0.0606061	C11	Component 1	17	Brain	Neuron
S1_TGCTGCTGTCTAGTGT	3440	12020	S1	0.0707567	C11	Component 1	11	Brain	Neuron
S1_TGGCTGGAGATATACG	2838	8146	S1	0.0799165	C11	Component 1	13	Brain	Neuron
S1_TGGGAAGAGTGTCCCG	2888	9228	S1	0.0580967	C11	Component 1	13	Brain	Neuron
S1_TGGTTAGTCCCTGACT	2160	5587	S1	0.0708788	C11	Component 1	12	Brain	Neuron
S1_TGTATTCTCCGTCATC	2439	6605	S1	0.0458743	C11	Component 1	20	Brain	Neuron
S1_TTAGGCATCATGCTCC	3032	11079	S1	0.0486506	C11	Component 1	11	Brain	Neuron
S1_TTATGCTAGTGATCGG	1685	4442	S1	0.0977037	C11	Component 1	11	Brain	Neuron
S1_TTCGAAGCAACTTGAC	3195	11525	S1	0.0699349	C11	Component 1	11	Brain	Neuron
S1_TTGGCAACAGTTCCCT	2663	7219	S1	0.0387865	C11	Component 1	15	Brain	Neuron
S1_TTTGGTTTCACTGGGC	2963	9581	S1	0.0672164	C11	Component 1	11	Brain	Neuron
S1_AAATGCCGTAGCGTAG	2890	8892	S1	0.0627601	C14	Component 1	12	Brain	Neuron
S1_AACTCCCTCCCTCAGT	3185	10816	S1	0.0907074	C14	Component 1	10	Brain	Neuron
S1_AACTCTTTCATATCGG	3118	10030	S1	0.0625187	C14	Component 1	20	Brain	Neuron
S1_ACACCGGAGCACAGGT	3733	15174	S1	0.0558228	C14	Component 1	10	Brain	Neuron
S1_ACGTCAATCAGGATCT	3390	12153	S1	0.0638578	C14	Component 1	14	Brain	Neuron
S1_ATAAGAGTCGAACTGT	3053	10106	S1	0.0630319	C14	Component 1	18	Brain	Neuron
S1_CAGATCACAGTGGGAT	2853	9083	S1	0.0638556	C14	Component 1	14	Brain	Neuron
S1_CATGGCGGTGACTCAT	3231	11629	S1	0.0737811	C14	Component 1	10	Brain	Neuron
S1_CGTAGCGCATGTCTCC	2754	7813	S1	0.0538846	C14	Component 1	11	Brain	Neuron
S1_CGTAGGCCAAACTGTC	2706	7937	S1	0.0594758	C14	Component 1	11	Brain	Neuron
S1_CTAGAGTAGATCACGG	2595	7172	S1	0.0609314	C14	Component 1	14	Brain	Neuron
S1_GACGGCTTCGAGCCCA	2946	9593	S1	0.0516055	C14	Component 1	11	Brain	Neuron
S1_GATCGCGGTTGTACAC	3043	9657	S1	0.0560215	C14	Component 1	23	Brain	Neuron
S1_TACCTATCACAGAGGT	2738	8098	S1	0.0536001	C14	Component 1	12	Brain	Neuron
S1_TACTTACTCGAACGGA	2432	6359	S1	0.0812215	C14	Component 1	12	Brain	Neuron
S1_TATCAGGAGGCCCTTG	2956	10756	S1	0.0689848	C14	Component 1	10	Brain	Neuron
S1_TGAGAGGCATGCCACG	2718	7658	S1	0.0777067	C14	Component 1	11	Brain	Neuron
S1_TGCGCAGAGCTAAACA	3233	12088	S1	0.0628723	C14	Component 1	11	Brain	Neuron
S1_AGCGGTCAGGAGTACC	3123	10825	S1	0.0468404	C18	Component 1	10	Brain	Neuron
S1_CAAGTTGGTTGTTTGG	2160	5827	S1	0.0775699	C18	Component 1	13	Brain	Neuron
S1_CCAGCGACAAGGTTCT	2168	5112	S1	0.0616197	C18	Component 1	11	Brain	Neuron
S1_CGCTATCGTGCATCTA	3343	12541	S1	0.0688198	C18	Component 1	10	Brain	Neuron
S1_GGGACCTAGGCACATG	2132	5509	S1	0.0963877	C18	Component 1	10	Brain	Neuron
S1_GTCACAAAGGCCATAG	2960	10537	S1	0.0670084	C18	Component 1	12	Brain	Neuron
S1_TCAACGAAGACACTAA	3144	11822	S1	0.0879019	C18	Component 1	13	Brain	Neuron
S1_TCGTAGAAGCACGCCT	3229	10419	S1	0.0651694	C18	Component 1	16	Brain	Neuron
S1_TGCGTGGAGTATTGGA	1980	4549	S1	0.0644098	C18	Component 1	11	Brain	Neuron
S1_TGGACGCCATCGATTG	2185	5065	S1	0.0448351	C18	Component 1	11	Brain	Neuron
S1_TGGCCAGTCCGAACGC	1934	4093	S1	0.0601026	C18	Component 1	13	Brain	Neuron
S1_TTTCCTCCACGTAAGG	2208	5281	S1	0.051316	C18	Component 1	11	Brain	Neuron
S1_AACTCTTCATGACATC	991	1856	S1	0.0727371	C19	Component 1	10	Brain	Neuron
S1_ACATACGAGAGGGCTT	1757	4071	S1	0.0795873	C19	Component 1	10	Brain	Neuron
S1_ATAACGCTCTCAAGTG	3544	14866	S1	0.0705012	C19	Component 1	16	Brain	Neuron
S1_ATTGGACAGAAGATTC	3978	16968	S1	0.0621759	C19	Component 1	11	Brain	Neuron
S1_CACCAGGCATAGGATA	1707	3505	S1	0.0907534	C19	Component 1	10	Brain	Neuron
S1_CGTGTCTGTGAGTGAC	2374	5910	S1	0.0592317	C19	Component 1	12	Brain	Neuron
S1_CTACATTCATGGGACA	2863	8232	S1	0.0671769	C19	Component 1	15	Brain	Neuron
S1_GTGCTTCTCTGTTGAG	1693	3663	S1	0.0950041	C19	Component 1	12	Brain	Neuron
S1_TGGGCGTTCTTACCTA	1967	4372	S1	0.0523788	C19	Component 1	17	Brain	Neuron
S1_ACCCACTGTGCGATAG	2229	5569	S1	0.0439935	C49	Component 1	10	Brain	Neuron
S1_CATATTCGTAGGGTAC	2326	5692	S1	0.0511334	C49	Component 1	13	Brain	Neuron
S1_CTCACACTCCTGCAGG	1588	3066	S1	0.0570776	C49	Component 1	10	Brain	Neuron
S1_CTTTGCGCACAACGTT	2165	4651	S1	0.056977	C49	Component 1	11	Brain	Neuron
S1_GTGGGTCGTGCGAAAC	1365	2653	S1	0.0765171	C49	Component 1	11	Brain	Neuron
S1_ACTGTCCGTAAAGGAG	1812	3844	S1	0.0369503	C9	Component 1	10	Brain	Neuron
S1_CATCGGGTCTTGCATT	2408	6296	S1	0.0654384	C9	Component 1	20	Brain	Neuron
S1_CCTAGCTGTTCAGGCC	2532	6285	S1	0.0564927	C9	Component 1	11	Brain	Neuron
S1_CCTTCCCTCAAGAAGT	3232	11877	S1	0.0813337	C9	Component 1	11	Brain	Neuron
S1_CGCGGTAAGTACGTTC	1909	4348	S1	0.0729071	C9	Component 1	12	Brain	Neuron
S1_CGTCAGGAGTCAAGCG	1885	5178	S1	0.0907686	C9	Component 1	10	Brain	Neuron
S1_CTGATCCTCCTTGCCA	1096	1716	S1	0.0565268	C9	Component 1	11	Brain	Neuron
S1_CTGCCTAGTGTCTGAT	1881	4439	S1	0.0628662	C9	Component 1	10	Brain	Neuron
S1_GACGCGTCAACAACCT	2488	6322	S1	0.0484101	C9	Component 1	19	Brain	Neuron
S1_GACGGCTAGTTAGGTA	2486	6508	S1	0.0882127	C9	Component 1	12	Brain	Neuron
S1_GACTACATCAACACAC	2471	5649	S1	0.0453178	C9	Component 1	20	Brain	Neuron
S1_GATCGATAGGCATGTG	1736	3562	S1	0.0850646	C9	Component 1	11	Brain	Neuron
S1_GCATGCGTCAACCATG	2377	5316	S1	0.0462754	C9	Component 1	11	Brain	Neuron
S1_GCGCCAAGTTAAGAAC	2858	8399	S1	0.0551322	C9	Component 1	17	Brain	Neuron
S1_GGGAATGTCAACGGCC	2685	7708	S1	0.0603269	C9	Component 1	15	Brain	Neuron
S1_GTCGGGTCATTTGCTT	1149	1796	S1	0.035078	C9	Component 1	10	Brain	Neuron
S1_GTCGTAACAGATGGGT	3131	11102	S1	0.0847595	C9	Component 1	11	Brain	Neuron
S1_GTTCATTCAGTCACTA	1332	2160	S1	0.0384259	C9	Component 1	11	Brain	Neuron
S1_TCGCGAGCAGCTCCGA	2077	4636	S1	0.0502805	C9	Component 1	14	Brain	Neuron
S1_TCTCTAACATACCATG	2393	6801	S1	0.0520512	C9	Component 1	13	Brain	Neuron
S1_TCTTTCCGTACTTAGC	1759	3256	S1	0.0721744	C9	Component 1	10	Brain	Neuron
S1_TGCGCAGAGCCTATGT	2481	6628	S1	0.0654798	C9	Component 1	14	Brain	Neuron
S1_TGGGAAGAGATGGGTC	2656	8162	S1	0.0673854	C9	Component 1	18	Brain	Neuron
S1_AGCGGTCAGCTGCCCA	2308	6206	S1	0.0568804	C54	Component 2	14	Eye	Photoreceptor cell
S1_ATTGGACAGGGTATCG	4107	21215	S1	0.0700042	C54	Component 2	11	Eye	Photoreceptor cell
S1_ATTGGTGCAATCAGAA	3015	10422	S1	0.0671721	C54	Component 2	14	Eye	Photoreceptor cell
S1_CACCAGGGTTAGATGA	2298	6427	S1	0.0695503	C54	Component 2	13	Eye	Photoreceptor cell
S1_CATCAGACATCCGTGG	3918	17528	S1	0.0554034	C54	Component 2	10	Eye	Photoreceptor cell
S1_CCGTTCATCTCTGCTG	3599	16324	S1	0.08681	C54	Component 2	13	Eye	Photoreceptor cell
S1_CGATTGATCACGCGGT	3029	9831	S1	0.076704	C54	Component 2	14	Eye	Photoreceptor cell
S1_CTCGTACGTGTAAGTA	2635	8071	S1	0.0825279	C54	Component 2	14	Eye	Photoreceptor cell
S1_CTTAACTGTTCCACAA	1541	2831	S1	0.0713529	C54	Component 2	10	Eye	Photoreceptor cell
S1_CTTGGCTAGGCGACAT	1573	2947	S1	0.0529352	C54	Component 2	10	Eye	Photoreceptor cell
S1_GGATGTTAGCGTTGCC	2046	5268	S1	0.0670084	C54	Component 2	14	Eye	Photoreceptor cell
S1_GTGCGGTTCCCAACGG	2143	5738	S1	0.0763332	C54	Component 2	11	Eye	Photoreceptor cell
S1_TATCTCACAGCATACT	2789	8070	S1	0.0799356	C54	Component 2	14	Eye	Photoreceptor cell
S1_TCAGGATAGGCATGTG	3188	13217	S1	0.0904964	C54	Component 2	12	Eye	Photoreceptor cell
S1_TTCGGTCCACGACGAA	3580	14264	S1	0.0724252	C54	Component 2	14	Eye	Photoreceptor cell
S1_AACCATGCATTGGTAC	1422	3940	S1	0.0192893	C23	Component 3	22	Unknown	Unknown
S1_ACATACGCATCCTTGC	1998	4930	S1	0.0184584	C23	Component 3	12	Unknown	Unknown
S1_ACCTTTACAGGAATGC	843	1746	S1	0.0561283	C23	Component 3	13	Unknown	Unknown
S1_ACTGTCCTCAGTCCCT	1739	4836	S1	0.0314439	C23	Component 3	21	Unknown	Unknown
S1_AGAGCGATCAGTCCCT	1051	2343	S1	0.0486556	C23	Component 3	17	Unknown	Unknown
S1_AGATCTGGTCTACCTC	1709	4616	S1	0.0272964	C23	Component 3	26	Unknown	Unknown
S1_AGCGGTCAGACCCACC	1321	2923	S1	0.0273691	C23	Component 3	10	Unknown	Unknown
S1_AGGGTGAAGTTGTAGA	1556	3674	S1	0.0345672	C23	Component 3	11	Unknown	Unknown
S1_AGTTGGTCATAGTAAG	1093	2434	S1	0.0673788	C23	Component 3	10	Unknown	Unknown
S1_ATCATCTAGCCCTAAT	1618	3863	S1	0.0274469	C23	Component 3	15	Unknown	Unknown
S1_ATCCGAATCTCTTGAT	3557	15576	S1	0.0231767	C23	Component 3	11	Unknown	Unknown
S1_ATCTGCCAGAGGTACC	961	1993	S1	0.020572	C23	Component 3	10	Unknown	Unknown
S1_ATGGGAGAGGTAGCTG	1474	3891	S1	0.0341814	C23	Component 3	29	Unknown	Unknown
S1_ATTACTCGTCATCCCT	1293	2467	S1	0.0137819	C23	Component 3	10	Unknown	Unknown
S1_ATTATCCAGGGCTTCC	1778	5249	S1	0.0310535	C23	Component 3	24	Unknown	Unknown
S1_CACAAACCAACTGCTA	1380	3842	S1	0.0531112	C23	Component 3	16	Unknown	Unknown
S1_CAGCTGGGTACCGTTA	1791	4409	S1	0.0215468	C23	Component 3	17	Unknown	Unknown
S1_CAGTAACTCCGAATGT	2616	9689	S1	0.0413914	C23	Component 3	10	Unknown	Unknown
S1_CATCAGACACGGTAGA	1501	3643	S1	0.0494098	C23	Component 3	12	Unknown	Unknown
S1_CCGGGATAGGCGTACA	1082	2779	S1	0.0201511	C23	Component 3	11	Unknown	Unknown
S1_CCGTGGAGTGAGGGTT	1232	2756	S1	0.0493469	C23	Component 3	16	Unknown	Unknown
S1_CCTACCAGTCGTGGCT	877	2070	S1	0.0362319	C23	Component 3	12	Unknown	Unknown
S1_CCTTACGAGCGTCAAG	1615	4350	S1	0.0611635	C23	Component 3	10	Unknown	Unknown
S1_CGGCTAGCAAGCTGGA	1028	2841	S1	0.0573742	C23	Component 3	10	Unknown	Unknown
S1_CGTGAGCTCTTTACAC	1434	3793	S1	0.0297917	C23	Component 3	17	Unknown	Unknown
S1_CGTTAGATCCCGACTT	1769	4671	S1	0.0301927	C23	Component 3	15	Unknown	Unknown
S1_CTAGCCTCACTTGGAT	772	1627	S1	0.0442532	C23	Component 3	11	Unknown	Unknown
S1_CTCACACGTGGAAAGA	1828	5061	S1	0.0381348	C23	Component 3	15	Unknown	Unknown
S1_CTCGGAGGTCGCTTTC	1348	3681	S1	0.0369565	C23	Component 3	27	Unknown	Unknown
S1_CTCGTACGTCTCTTTA	1738	4905	S1	0.0299755	C23	Component 3	20	Unknown	Unknown
S1_GACGTGCGTGCAACTT	1058	2222	S1	0.0841584	C23	Component 3	10	Unknown	Unknown
S1_GCTTCCAGTAAGTAGT	1624	4004	S1	0.0377123	C23	Component 3	10	Unknown	Unknown
S1_GGCGACTGTGCGATAG	1666	5018	S1	0.0257075	C23	Component 3	13	Unknown	Unknown
S1_GGTGCGTGTCTGCAAT	1778	4882	S1	0.0194632	C23	Component 3	16	Unknown	Unknown
S1_GTACGTAAGTACATGA	1322	3498	S1	0.0434658	C23	Component 3	10	Unknown	Unknown
S1_GTACTCCAGGAATTAC	1122	2219	S1	0.0369536	C23	Component 3	11	Unknown	Unknown
S1_GTTTCTAGTCTGCAAT	2515	8861	S1	0.0293421	C23	Component 3	13	Unknown	Unknown
S1_TAGAGCTTCTATGTGG	1245	3932	S1	0.0638677	C23	Component 3	14	Unknown	Unknown
S1_TCACAAGCAATCTGCA	1854	5048	S1	0.046355	C23	Component 3	24	Unknown	Unknown
S1_TCATTACCAGGACCCT	1831	4629	S1	0.0263556	C23	Component 3	17	Unknown	Unknown
S1_TCGAGGCAGCCCAACC	1425	3742	S1	0.0272582	C23	Component 3	15	Unknown	Unknown
S1_TCGTAGATCTATCGCC	1458	3528	S1	0.0275021	C23	Component 3	22	Unknown	Unknown
S1_TCTGGAAAGGCTCTTA	1470	4709	S1	0.0339775	C23	Component 3	12	Unknown	Unknown
S1_TGACGGCCAGGTGCCT	1933	5434	S1	0.0287134	C23	Component 3	29	Unknown	Unknown
S1_TGCTACCGTCAGATAA	2259	6890	S1	0.0413643	C23	Component 3	13	Unknown	Unknown
S1_TGCTACCTCATTGCCC	3118	12992	S1	0.0223984	C23	Component 3	12	Unknown	Unknown
S1_TTAGGACCAAGGACTG	1879	4750	S1	0.0183158	C23	Component 3	10	Unknown	Unknown
S1_TTCCCAGCAAACCTAC	2226	6290	S1	0.0321145	C23	Component 3	21	Unknown	Unknown
S1_TTCGAAGTCCGTAGTA	1715	5367	S1	0.052357	C23	Component 3	11	Unknown	Unknown
S1_AAATGCCAGTACCGGA	1741	5424	S1	0.0697288	C51	Component 1	16	Cuticle	Cuticle
S1_ACCGTAATCAGCAACT	1973	6554	S1	0.0892857	C51	Component 1	14	Cuticle	Cuticle
S1_ACGGGCTTCCGCATAA	2388	8427	S1	0.0257536	C51	Component 1	10	Cuticle	Cuticle
S1_ACGTCAATCAGTCAGT	2131	7814	S1	0.0431332	C51	Component 1	11	Cuticle	Cuticle
S1_AGCAGCCAGCTGCGAA	2018	8191	S1	0.0642247	C51	Component 1	12	Cuticle	Cuticle
S1_ATCGAGTAGTTGAGTA	1255	4323	S1	0.0400185	C51	Component 1	10	Cuticle	Cuticle
S1_CAAGGCCTCCGAACGC	2462	11855	S1	0.0402498	C51	Component 1	14	Cuticle	Cuticle
S1_CAGAGAGGTCAGAAGC	1680	4860	S1	0.0236772	C51	Component 1	10	Cuticle	Cuticle
S1_CAGCGACGTTACGCGC	1421	4479	S1	0.0723699	C51	Component 1	14	Cuticle	Cuticle
S1_GACGCGTGTCCAGTTA	1623	4585	S1	0.034024	C51	Component 1	12	Cuticle	Cuticle
S1_GCGCGATAGGTGGGTT	1468	4621	S1	0.0396018	C51	Component 1	10	Cuticle	Cuticle
S1_GCTGCGAAGCTACCGC	1410	4589	S1	0.0438004	C51	Component 1	12	Cuticle	Cuticle
S1_GTCCTCACACAAGACG	2206	8225	S1	0.0700474	C51	Component 1	14	Cuticle	Cuticle
S1_GTTCTCGGTACATCCA	1193	3455	S1	0.0975398	C51	Component 1	14	Cuticle	Cuticle
S1_TCAGCTCCACGGTAGA	2163	8844	S1	0.0514531	C51	Component 1	13	Cuticle	Cuticle
S1_TGACAACAGAAGCCCA	2136	8782	S1	0.0662719	C51	Component 1	11	Cuticle	Cuticle
S1_CCAGCGACAGATCGGA	1323	3057	S1	0.0673863	C36	Component 1	7	Unknown	Unknown
S1_AAGGTTCAGAAGGTTT	2360	8418	S1	0.0937389	C36	Component 1	8	Unknown	Unknown
S1_AGACGTTTCAGGTTCA	1779	4413	S1	0.0356251	C36	Component 1	5	Unknown	Unknown
S1_CAGGTGCGTAGTAGTA	3218	18198	S1	0.0291273	C36	Component 1	14	Unknown	Unknown
S1_CCCAGTTGTAAACCTC	2423	11567	S1	0.0304314	C36	Component 1	8	Unknown	Unknown
S1_CGTGTAAAGAATCTCC	2924	16097	S1	0.0195701	C36	Component 1	11	Unknown	Unknown
S1_CGTTAGATCTGAAAGA	3324	19066	S1	0.0365105	C36	Component 1	11	Unknown	Unknown
S1_CGTTCTGTCGTCACGG	2933	11594	S1	0.0307082	C36	Component 1	9	Unknown	Unknown
S1_CTCGAGGGTGCAGTAG	2668	13540	S1	0.0264402	C36	Component 1	8	Unknown	Unknown
S1_CTCGTACAGTAGATGT	1628	5172	S1	0.0552978	C36	Component 1	7	Unknown	Unknown
S1_GATGCTAGTGTAACGG	2587	9589	S1	0.0509959	C36	Component 1	11	Unknown	Unknown
S1_GCACATACAATCTGCA	3326	20969	S1	0.0409652	C36	Component 1	10	Unknown	Unknown
S1_GGTATTGCAGACGCCT	2872	11089	S1	0.0689157	C36	Component 1	8	Unknown	Unknown
S1_GTCCTCAGTTCCACTC	4174	21778	S1	0.0582319	C36	Component 1	4	Unknown	Unknown
S1_TCGCGTTTCACGGTTA	3376	20222	S1	0.028091	C36	Component 1	8	Unknown	Unknown
S1_TCTCATATCGTGTAGT	942	2972	S1	0.0414002	C36	Component 1	8	Unknown	Unknown
S1_TGAGAGGCACACCGAC	3379	17746	S1	0.0268808	C36	Component 1	10	Unknown	Unknown
S1_TGCCCTAGTGTCGCTG	2265	10223	S1	0.0320877	C36	Component 1	10	Unknown	Unknown
S1_AAGTCTGAGCCAGAAC	924	3378	S1	0.0618709	C36	Component 1	9	Unknown	Unknown
S1_CCAATCCAGACCGGAT	1204	3491	S1	0.064165	C36	Component 1	8	Unknown	Unknown
S1_CGTCACTCAGTCCTTC	1593	5125	S1	0.025571	C36	Component 1	9	Unknown	Unknown
S1_GTGTTAGAGATACACA	1419	6935	S1	0.0258335	C36	Component 1	9	Unknown	Unknown
S1_TCTCATAGTGTTGAGG	1558	4027	S1	0.0377546	C36	Component 1	8	Unknown	Unknown
S1_ACGTCAACACGGCGTT	2759	12393	S1	0.0798838	C39	Component 1	9	Unknown	Unknown
S1_ACTGTCCAGGTGCACA	4016	26991	S1	0.0420156	C39	Component 1	7	Unknown	Unknown
S1_ATCATGGTCTCCAGGG	3772	23985	S1	0.0685903	C39	Component 1	8	Unknown	Unknown
S1_CCTAAAGAGCTGTTCA	2522	12222	S1	0.0899198	C39	Component 1	12	Unknown	Unknown
S1_CGATCGGAGTTTAGGA	3219	17553	S1	0.0411326	C39	Component 1	9	Unknown	Unknown
S1_CGCGGTATCTTGTCAT	2004	6565	S1	0.0581874	C39	Component 1	9	Unknown	Unknown
S1_CGTAGGCCATCGGACC	3068	20360	S1	0.0516699	C39	Component 1	6	Unknown	Unknown
S1_CTGAAACAGATGTAAC	2535	11572	S1	0.0915298	C39	Component 1	16	Unknown	Unknown
S1_CTTTGCGTCTCGGACG	2861	11952	S1	0.0614329	C39	Component 1	12	Unknown	Unknown
S1_GCGGGTTAGATGTGGC	1570	5332	S1	0.0410728	C39	Component 1	6	Unknown	Unknown
S1_GGAATAACAATGACCT	2605	12455	S1	0.0355709	C39	Component 1	9	Unknown	Unknown
S1_GGACGTCCAGGGATTG	4117	25541	S1	0.0395067	C39	Component 1	5	Unknown	Unknown
S1_GGCCGATGTTGCCTCT	2554	9897	S1	0.0274859	C39	Component 1	6	Unknown	Unknown
S1_TAAGCGTTCCACTGGG	3731	21610	S1	0.0627112	C39	Component 1	13	Unknown	Unknown
S1_TATTACCTCCCGGATG	3690	24420	S1	0.0527437	C39	Component 1	9	Unknown	Unknown
S1_TCGAGGCGTGGTGTAG	3260	20412	S1	0.057812	C39	Component 1	14	Unknown	Unknown
S1_TGCACCTTCCTGCAGG	3357	19131	S1	0.0766296	C39	Component 1	13	Unknown	Unknown
S1_ACGGCCATCTGTCAAG	2495	8146	S1	0.0747698	C39	Component 1	4	Unknown	Unknown
S1_CTAGCCTAGTTGTAGA	1411	3641	S1	0.092557	C39	Component 1	3	Unknown	Unknown
S1_CTGAAGTGTGTGAAAT	2165	8591	S1	0.0774066	C39	Component 1	6	Unknown	Unknown
S1_GAAGCAGCAAAGTGCG	2682	11250	S1	0.0664948	C39	Component 1	6	Unknown	Unknown
S1_CTCTACGGTAGCCTAT	2029	5691	S1	0.0558973	C36	Component 1	5	Unknown	Unknown
S1_GCTCCTAAGAGGGCTT	2316	7363	S1	0.0559555	C36	Component 1	9	Unknown	Unknown
S1_GGGTCTGTCGGAGCAA	2623	10161	S1	0.0516681	C36	Component 1	6	Unknown	Unknown
S1_GCTGGGTGTACAGTGG	712	1632	S1	0.0753676	C36	Component 1	8	Unknown	Unknown
S1_TGTTCCGCAGTCACTA	1686	5547	S1	0.0472498	C36	Component 1	11	Unknown	Unknown
S1_TTCCCAGTCAGTTAGC	1607	5296	S1	0.0260771	C36	Component 1	10	Unknown	Unknown
S1_AAAGCAATCTCGATGA	4295	38496	S1	0.0336667	C39	Component 1	7	Unknown	Unknown
S1_CGGAGCTCAGGTGGAT	1096	3448	S1	0.0736659	C39	Component 1	6	Unknown	Unknown
S1_TACTTACGTCTTTCAT	2933	11386	S1	0.0519058	C39	Component 1	8	Unknown	Unknown
S1_AGCGGTCAGGGCATGT	2470	10693	S1	0.0480823	C38	Component 1	8	Unknown	Unknown
S1_CACCAGGTCGTATCAG	2867	17143	S1	0.061665	C38	Component 1	8	Unknown	Unknown
S1_GTAACGTAGTGTGGCA	2395	9621	S1	0.0386654	C38	Component 1	4	Unknown	Unknown
S1_CCTACCAAGCTCTCGG	2048	8501	S1	0.0639925	C38	Component 1	2	Unknown	Unknown
S1_CCTTCCCAGTAATCCC	2298	10444	S1	0.0664687	C38	Component 1	3	Unknown	Unknown
S1_AACACGTCAAGCGTAG	1228	2315	S1	0.0712743	C33	Component 1	12	Eye	Eye
S1_AAGCCGCAGGATATAC	1280	2319	S1	0.068564	C33	Component 1	11	Eye	Eye
S1_ACCTTTACATGATCCA	1379	2443	S1	0.034384	C33	Component 1	17	Eye	Eye
S1_ACGCAGCGTCGAGATG	2739	9190	S1	0.0450588	C33	Component 1	10	Eye	Eye
S1_AGCAGCCGTCAAAGAT	1229	2203	S1	0.0871539	C33	Component 1	10	Eye	Eye
S1_AGCGGTCAGATCCCGC	1766	3790	S1	0.0469657	C33	Component 1	13	Eye	Eye
S1_AGCGTATTCCAGATCA	1902	4410	S1	0.0469388	C33	Component 1	17	Eye	Eye
S1_CAGAGAGGTCTCTCTG	1246	2653	S1	0.0437241	C33	Component 1	12	Eye	Eye
S1_CCATTCGCAACCGCCA	1176	1981	S1	0.0449268	C33	Component 1	16	Eye	Eye
S1_CGCTGGACACTAAGTC	2709	8048	S1	0.0606437	C33	Component 1	14	Eye	Eye
S1_CGTAGCGCAGCGTAAG	1788	3697	S1	0.051393	C33	Component 1	20	Eye	Eye
S1_CGTTGGGTCCTAAGTG	1780	3832	S1	0.0529749	C33	Component 1	20	Eye	Eye
S1_GCCAAATCACTAGTAC	954	1473	S1	0.0672098	C33	Component 1	11	Eye	Eye
S1_GTATTCTGTAGTGAAT	1429	3280	S1	0.0905488	C33	Component 1	10	Eye	Eye
S1_GTCACAAAGAAACCGC	2618	6813	S1	0.0490311	C33	Component 1	23	Eye	Eye
S1_GTGAAGGCACAGGAGT	1284	2396	S1	0.0643006	C33	Component 1	18	Eye	Eye
S1_GTGCAGCGTGCGATAG	2226	5554	S1	0.0491626	C33	Component 1	23	Eye	Eye
S1_TCAATCTAGAGTAATC	1286	2546	S1	0.0318146	C33	Component 1	15	Eye	Eye
S1_TCAGCAACACAGGTTT	2739	7889	S1	0.0428499	C33	Component 1	14	Eye	Eye
S1_TTCTACAAGGCAAAGA	877	1716	S1	0.0967366	C33	Component 1	10	Eye	Eye
S1_ACCAGTACAATTGCTG	1597	4242	S1	0.0645922	C10	Component 1	10	Fat body	Fat body
S1_GTGCAGCCATCCCATC	1588	5053	S1	0.0512567	C10	Component 1	10	Fat body	Fat body
S1_TCTGGAATCATGCATG	1658	5125	S1	0.0439024	C10	Component 1	10	Fat body	Fat body
S1_AGATTGCTCCGGCACA	1406	4203	S1	0.0547228	C3	Component 1	11	Fat body	Fat body
S1_CGCCAAGGTTTGTGTG	1320	3738	S1	0.0561798	C3	Component 1	12	Fat body	Fat body
S1_CTACACCCACCATCCT	1376	3453	S1	0.0645815	C3	Component 1	10	Fat body	Fat body
S1_GGATTACGTCGCGGTT	893	2794	S1	0.0744452	C3	Component 1	10	Fat body	Fat body
S1_AAACGGGAGAACTCGG	2084	8300	S1	0.0492771	C10	Component 1	28	Fat body	Fat body
S1_AAAGATGTCCTGCTTG	1769	5687	S1	0.0425532	C10	Component 1	13	Fat body	Fat body
S1_AAAGCAACATTACCTT	1373	4249	S1	0.0628383	C10	Component 1	10	Fat body	Fat body
S1_AATCCAGTCGGGAGTA	1221	3303	S1	0.0681199	C10	Component 1	11	Fat body	Fat body
S1_ACATACGGTCCGAGTC	1498	4519	S1	0.0475769	C10	Component 1	13	Fat body	Fat body
S1_ACGGAGAGTCCGAAGA	2079	7576	S1	0.0455506	C10	Component 1	17	Fat body	Fat body
S1_AGGTCATCACACCGAC	2095	7899	S1	0.0412763	C10	Component 1	16	Fat body	Fat body
S1_AGGTCATTCTGAGGGA	1596	4975	S1	0.0359799	C10	Component 1	13	Fat body	Fat body
S1_AGTAGTCGTCGAATCT	1849	6446	S1	0.0431342	C10	Component 1	12	Fat body	Fat body
S1_AGTTGGTCAGCCTTTC	1438	4274	S1	0.0507721	C10	Component 1	16	Fat body	Fat body
S1_ATTACTCAGGACTGGT	1697	5453	S1	0.0485971	C10	Component 1	11	Fat body	Fat body
S1_ATTGGTGAGTTAACGA	1429	4513	S1	0.062043	C10	Component 1	18	Fat body	Fat body
S1_ATTTCTGCAAGCCCAC	1881	6019	S1	0.081575	C10	Component 1	11	Fat body	Fat body
S1_CACAAACAGACGCACA	1699	5342	S1	0.0540996	C10	Component 1	11	Fat body	Fat body
S1_CACATAGGTGTGACGA	1833	5448	S1	0.0453377	C10	Component 1	11	Fat body	Fat body
S1_CACTCCAAGCGATGAC	2048	8863	S1	0.0493061	C10	Component 1	18	Fat body	Fat body
S1_CACTCCATCCCGACTT	1935	5857	S1	0.0454157	C10	Component 1	18	Fat body	Fat body
S1_CATCCACCACGGCTAC	1396	3548	S1	0.0583592	C10	Component 1	13	Fat body	Fat body
S1_CATCGAAGTAGGCTGA	2111	8868	S1	0.0568336	C10	Component 1	18	Fat body	Fat body
S1_CCAGCGATCAACACTG	2014	7413	S1	0.0531499	C10	Component 1	17	Fat body	Fat body
S1_CCCATACGTCTTCTCG	1335	3809	S1	0.0438435	C10	Component 1	12	Fat body	Fat body
S1_CCCTCCTCAAATACAG	1740	6395	S1	0.0572322	C10	Component 1	11	Fat body	Fat body
S1_CCCTCCTGTGATGATA	1581	5061	S1	0.0476285	C10	Component 1	11	Fat body	Fat body
S1_CCGTACTCAGCTGCTG	2285	10509	S1	0.0430108	C10	Component 1	25	Fat body	Fat body
S1_CCGTTCACAGACGCAA	2996	12669	S1	0.0333886	C10	Component 1	17	Fat body	Fat body
S1_CCTCAGTAGTCTCGGC	1454	4491	S1	0.0505455	C10	Component 1	10	Fat body	Fat body
S1_CCTTCGACAGTTCCCT	1878	5370	S1	0.0562384	C10	Component 1	16	Fat body	Fat body
S1_CGAACATCATTTGCCC	2011	5818	S1	0.0539704	C10	Component 1	11	Fat body	Fat body
S1_CGCTATCGTATGGTTC	1259	3499	S1	0.0497285	C10	Component 1	10	Fat body	Fat body
S1_CGGACACTCAGTTTGG	2143	8287	S1	0.0551466	C10	Component 1	22	Fat body	Fat body
S1_CGGACTGTCAGTGTTG	2041	8252	S1	0.0624091	C10	Component 1	29	Fat body	Fat body
S1_CGGCTAGTCAGGCCCA	2359	9004	S1	0.0416482	C10	Component 1	30	Fat body	Fat body
S1_CGTCTACCAAAGAATC	1869	5675	S1	0.0600881	C10	Component 1	11	Fat body	Fat body
S1_CGTGTAATCAACACGT	2156	8346	S1	0.0410975	C10	Component 1	16	Fat body	Fat body
S1_CGTTAGATCACATAGC	1876	7658	S1	0.0521024	C10	Component 1	19	Fat body	Fat body
S1_CGTTGGGTCTTGTTTG	1918	6463	S1	0.0597246	C10	Component 1	15	Fat body	Fat body
S1_CTAGCCTCAAACGTGG	2297	8554	S1	0.0466448	C10	Component 1	15	Fat body	Fat body
S1_CTCGTACCATCACGAT	1357	3916	S1	0.052094	C10	Component 1	10	Fat body	Fat body
S1_CTCTGGTTCGGATGGA	2368	8673	S1	0.0357431	C10	Component 1	25	Fat body	Fat body
S1_CTGATAGTCCCAAGTA	2360	7968	S1	0.0617547	C10	Component 1	16	Fat body	Fat body
S1_CTGCCTAAGATCGGGT	2043	7804	S1	0.0507432	C10	Component 1	18	Fat body	Fat body
S1_CTGCTGTTCGTTTATC	1660	5827	S1	0.0382701	C10	Component 1	14	Fat body	Fat body
S1_GACACGCCAACTGCGC	2554	9327	S1	0.0278761	C10	Component 1	15	Fat body	Fat body
S1_GACTACAAGTTAGCGG	2085	7594	S1	0.0558336	C10	Component 1	24	Fat body	Fat body
S1_GATGCTACAGACACTT	2572	9701	S1	0.0461808	C10	Component 1	15	Fat body	Fat body
S1_GCAATCAGTGTGAAAT	1843	5873	S1	0.0488677	C10	Component 1	11	Fat body	Fat body
S1_GCAGTTACAAGCCGCT	1327	3583	S1	0.0753769	C10	Component 1	10	Fat body	Fat body
S1_GCATACAAGGAATCGC	2298	10318	S1	0.0547587	C10	Component 1	19	Fat body	Fat body
S1_GCTTCCAGTGTTAAGA	1572	4463	S1	0.0537755	C10	Component 1	10	Fat body	Fat body
S1_GCTTCCAGTTTGTGTG	1738	4773	S1	0.0718626	C10	Component 1	10	Fat body	Fat body
S1_GGGCATCTCTCTGAGA	2336	9209	S1	0.0399609	C10	Component 1	31	Fat body	Fat body
S1_GGTATTGTCCGAAGAG	2098	8391	S1	0.053033	C10	Component 1	26	Fat body	Fat body
S1_GTATTCTGTCCTGCTT	1642	5002	S1	0.0523895	C10	Component 1	23	Fat body	Fat body
S1_GTCATTTCAGCTATTG	1391	3840	S1	0.0416667	C10	Component 1	8	Fat body	Fat body
S1_GTCGTAAAGCTTATCG	2095	8438	S1	0.0504859	C10	Component 1	20	Fat body	Fat body
S1_TAAACCGGTTGGGACA	2392	9869	S1	0.0420509	C10	Component 1	31	Fat body	Fat body
S1_TAAACCGGTTGTCGCG	1799	6225	S1	0.0677912	C10	Component 1	10	Fat body	Fat body
S1_TAAGAGAAGGCTACGA	2176	9046	S1	0.052841	C10	Component 1	42	Fat body	Fat body
S1_TAAGAGATCGATGAGG	1686	6723	S1	0.0605384	C10	Component 1	10	Fat body	Fat body
S1_TACGGGCGTTCCGTCT	2487	9194	S1	0.0445943	C10	Component 1	17	Fat body	Fat body
S1_TACTCATCATCGACGC	3087	13850	S1	0.0298917	C10	Component 1	19	Fat body	Fat body
S1_TCAACGACAGGGTACA	1782	5347	S1	0.045072	C10	Component 1	12	Fat body	Fat body
S1_TCAATCTGTACTCAAC	2043	7762	S1	0.0537371	C10	Component 1	11	Fat body	Fat body
S1_TCGAGGCAGACACTAA	1704	5621	S1	0.0400285	C10	Component 1	11	Fat body	Fat body
S1_TCGTACCGTCACCTAA	1704	6136	S1	0.059811	C10	Component 1	11	Fat body	Fat body
S1_TCGTAGACAGCTGTAT	1463	4327	S1	0.0473769	C10	Component 1	11	Fat body	Fat body
S1_TCTGAGAAGGACTGGT	1582	5183	S1	0.0420687	C10	Component 1	13	Fat body	Fat body
S1_TGACAACCACACGCTG	2375	10357	S1	0.0479869	C10	Component 1	14	Fat body	Fat body
S1_TGCGGGTGTGTCTGAT	1489	4383	S1	0.0513347	C10	Component 1	12	Fat body	Fat body
S1_TGCGGGTGTTGAACTC	1454	4909	S1	0.0574455	C10	Component 1	16	Fat body	Fat body
S1_TGCGTGGTCGAACGGA	1467	4758	S1	0.0582177	C10	Component 1	11	Fat body	Fat body
S1_TGCTGCTTCGCGCCAA	1826	5874	S1	0.0371127	C10	Component 1	18	Fat body	Fat body
S1_TGGGAAGCAGATGGCA	1967	7085	S1	0.0680311	C10	Component 1	17	Fat body	Fat body
S1_TGTCCCACATTTGCCC	1531	5226	S1	0.0509091	C10	Component 1	15	Fat body	Fat body
S1_TGTTCCGGTCGAATCT	1962	6546	S1	0.0475099	C10	Component 1	32	Fat body	Fat body
S1_TTAACTCCATGTCTCC	2099	7202	S1	0.0419386	C10	Component 1	17	Fat body	Fat body
S1_TTCTTAGGTCCGAACC	3426	16421	S1	0.0305116	C10	Component 1	31	Fat body	Fat body
S1_TTCTTAGTCAGAAATG	1635	5473	S1	0.0453134	C10	Component 1	17	Fat body	Fat body
S1_GGAGCAAAGCAGCCTC	1603	5041	S1	0.0793493	C25	Component 1	13	Fat body	Fat body
S1_CTCGGAGAGGCAAAGA	1810	6104	S1	0.0576766	C3	Component 1	11	Fat body	Fat body
S1_AACTGGTCATCGGACC	1666	4628	S1	0.0643907	C4	Component 1	10	Fat body	Fat body
S1_ACTTTCACATTTGCTT	1924	6741	S1	0.0606735	C4	Component 1	13	Fat body	Fat body
S1_AGAGCGACATACGCCG	1566	4517	S1	0.0812486	C4	Component 1	16	Fat body	Fat body
S1_AGCATACGTTAAGGGC	1447	3301	S1	0.0678582	C4	Component 1	9	Fat body	Fat body
S1_ATGCGATTCTACCTGC	1606	4415	S1	0.0471228	C4	Component 1	10	Fat body	Fat body
S1_ATTGGTGGTGTGACGA	1267	3652	S1	0.0531216	C4	Component 1	12	Fat body	Fat body
S1_CAAGGCCAGGCTCAGA	1384	3423	S1	0.0584283	C4	Component 1	16	Fat body	Fat body
S1_CACACAAAGCTAGTTC	1681	4326	S1	0.050393	C4	Component 1	14	Fat body	Fat body
S1_CACAGGCGTTCAGGCC	1743	5348	S1	0.0489903	C4	Component 1	12	Fat body	Fat body
S1_CAGTAACTCTAGCACA	1507	5048	S1	0.0713295	C4	Component 1	15	Fat body	Fat body
S1_CCTACCAAGACGCAAC	1799	5271	S1	0.0516031	C4	Component 1	17	Fat body	Fat body
S1_CCTCTGACATGGAATA	1444	3570	S1	0.0582633	C4	Component 1	9	Fat body	Fat body
S1_CGAACATAGGGTGTGT	2077	7076	S1	0.0539853	C4	Component 1	12	Fat body	Fat body
S1_CGATGGCCACATCCAA	2495	10226	S1	0.0464502	C4	Component 1	18	Fat body	Fat body
S1_CGTGTCTCAGCGTTCG	1732	4753	S1	0.0469177	C4	Component 1	11	Fat body	Fat body
S1_CTAGAGTTCTCGCATC	1816	5988	S1	0.0452572	C4	Component 1	19	Fat body	Fat body
S1_GAGCAGAGTGGAAAGA	2144	9523	S1	0.0525045	C4	Component 1	28	Fat body	Fat body
S1_GCGCGATTCCCAGGTG	2028	7168	S1	0.0456194	C4	Component 1	21	Fat body	Fat body
S1_GCTGCAGAGAGTGAGA	1477	4014	S1	0.0652715	C4	Component 1	13	Fat body	Fat body
S1_GCTGGGTGTAAACCTC	1552	4610	S1	0.0596529	C4	Component 1	15	Fat body	Fat body
S1_GTGCGGTGTGGCGAAT	1595	4697	S1	0.04769	C4	Component 1	16	Fat body	Fat body
S1_GTGCGGTTCTTCGGTC	1797	5194	S1	0.0469773	C4	Component 1	14	Fat body	Fat body
S1_TAAGCGTGTTATCCGA	3588	20124	S1	0.0296178	C4	Component 1	16	Fat body	Fat body
S1_TACACGAGTCTGGAGA	3170	15022	S1	0.035681	C4	Component 1	21	Fat body	Fat body
S1_TCACGAAAGCGTCAAG	1457	4369	S1	0.0487526	C4	Component 1	14	Fat body	Fat body
S1_TCACGAAAGTGCTGCC	1535	3414	S1	0.0462936	C4	Component 1	10	Fat body	Fat body
S1_TGCCCTATCTGGTGTA	1713	3896	S1	0.0515914	C4	Component 1	11	Fat body	Fat body
S1_TGTGGTACAGCCTATA	1536	4595	S1	0.0528836	C4	Component 1	14	Fat body	Fat body
S1_ACATCAGGTTACAGAA	992	3016	S1	0.053382	C1	Component 1	14	Fat body	Fat body
S1_ACTGAGTGTCAGAATA	1179	3447	S1	0.0522193	C1	Component 1	13	Fat body	Fat body
S1_ACTGAGTTCTTTACGT	1262	3523	S1	0.0434289	C1	Component 1	16	Fat body	Fat body
S1_ACTGATGTCGGAAACG	1248	3436	S1	0.0573341	C1	Component 1	12	Fat body	Fat body
S1_ACTTACTTCACAACGT	1157	2916	S1	0.0534979	C1	Component 1	10	Fat body	Fat body
S1_ACTTTCACACGTAAGG	1200	3307	S1	0.0453583	C1	Component 1	10	Fat body	Fat body
S1_AGACGTTTCCATTCTA	1323	3891	S1	0.0496016	C1	Component 1	14	Fat body	Fat body
S1_AGATCTGCAGATCGGA	1450	4122	S1	0.0419699	C1	Component 1	11	Fat body	Fat body
S1_AGGCCGTTCCGAACGC	1153	3691	S1	0.0493091	C1	Component 1	10	Fat body	Fat body
S1_AGGGAGTGTGCACGAA	1147	3455	S1	0.0442836	C1	Component 1	13	Fat body	Fat body
S1_AGGGATGGTGGGTATG	1016	2807	S1	0.0495191	C1	Component 1	13	Fat body	Fat body
S1_AGGTCCGTCGAATGCT	1014	2593	S1	0.0532202	C1	Component 1	11	Fat body	Fat body
S1_AGTCTTTAGCGGCTTC	1001	2444	S1	0.0466448	C1	Component 1	11	Fat body	Fat body
S1_AGTCTTTAGGAGCGTT	1694	4737	S1	0.018155	C1	Component 1	11	Fat body	Fat body
S1_AGTCTTTTCCTGTAGA	1359	3821	S1	0.0442293	C1	Component 1	10	Fat body	Fat body
S1_AGTGGGAAGCGTGTCC	1043	2910	S1	0.0498282	C1	Component 1	11	Fat body	Fat body
S1_ATGTGTGAGTCCCACG	1393	3327	S1	0.0327622	C1	Component 1	10	Fat body	Fat body
S1_ATTCTACTCAGCCTAA	1255	3066	S1	0.0472929	C1	Component 1	11	Fat body	Fat body
S1_CACAGTACACGGCTAC	1200	2956	S1	0.0466847	C1	Component 1	14	Fat body	Fat body
S1_CACATAGCATAACCTG	1321	3250	S1	0.0350877	C1	Component 1	10	Fat body	Fat body
S1_CAGAGAGGTTTGTTGG	1433	3718	S1	0.0680473	C1	Component 1	11	Fat body	Fat body
S1_CAGATCACATCCAACA	1215	3315	S1	0.0621418	C1	Component 1	10	Fat body	Fat body
S1_CAGCAGCAGTACGCCC	1239	3344	S1	0.0517345	C1	Component 1	10	Fat body	Fat body
S1_CAGCATATCAAGGCTT	1403	3484	S1	0.0663031	C1	Component 1	12	Fat body	Fat body
S1_CAGCTGGCATACTACG	1039	2528	S1	0.0514241	C1	Component 1	13	Fat body	Fat body
S1_CCAATCCTCGGTCCGA	1226	3297	S1	0.0524719	C1	Component 1	14	Fat body	Fat body
S1_CCACGGAAGAAACCGC	1145	3252	S1	0.0347478	C1	Component 1	11	Fat body	Fat body
S1_CCAGCGACAAAGCAAT	899	2391	S1	0.0727729	C1	Component 1	11	Fat body	Fat body
S1_CCTACCAAGCCACGTC	1378	3963	S1	0.0605602	C1	Component 1	10	Fat body	Fat body
S1_CCTTACGGTGTTCGAT	1096	2701	S1	0.0477601	C1	Component 1	11	Fat body	Fat body
S1_CCTTCGAAGAGATGAG	1211	3227	S1	0.0374961	C1	Component 1	10	Fat body	Fat body
S1_CGATCGGTCGGTCTAA	1182	3168	S1	0.0653409	C1	Component 1	11	Fat body	Fat body
S1_CGATGGCCAACTTGAC	1024	2438	S1	0.0393765	C1	Component 1	12	Fat body	Fat body
S1_CGCGGTACAAGCGATG	1436	3648	S1	0.0553728	C1	Component 1	10	Fat body	Fat body
S1_CGCGGTAGTCTCTCTG	2190	8614	S1	0.0417924	C1	Component 1	10	Fat body	Fat body
S1_CGCGTTTGTTAGATGA	1419	3865	S1	0.0483829	C1	Component 1	10	Fat body	Fat body
S1_CGGGTCAGTGATGTCT	995	3253	S1	0.0470335	C1	Component 1	11	Fat body	Fat body
S1_CGTAGCGTCGCCATAA	920	2787	S1	0.0509508	C1	Component 1	13	Fat body	Fat body
S1_CGTCACTGTGTAATGA	1137	2926	S1	0.057758	C1	Component 1	10	Fat body	Fat body
S1_CGTGTAAAGTAACCCT	884	2001	S1	0.0514743	C1	Component 1	11	Fat body	Fat body
S1_CGTGTAAGTGCAGGTA	1165	3410	S1	0.0510264	C1	Component 1	12	Fat body	Fat body
S1_CTCGAGGAGGCATGGT	984	3111	S1	0.0440373	C1	Component 1	10	Fat body	Fat body
S1_CTCTAATCAAAGTGCG	1270	3700	S1	0.0521622	C1	Component 1	10	Fat body	Fat body
S1_CTCTACGAGACTACAA	1568	4488	S1	0.0557041	C1	Component 1	10	Fat body	Fat body
S1_CTGCGGAGTCCAGTAT	761	1762	S1	0.0624291	C1	Component 1	11	Fat body	Fat body
S1_CTGTTTAAGCAGCCTC	1236	3106	S1	0.029942	C1	Component 1	10	Fat body	Fat body
S1_GAATAAGGTGACCAAG	861	2237	S1	0.0433616	C1	Component 1	10	Fat body	Fat body
S1_GACAGAGAGTGCAAGC	1186	3331	S1	0.0495347	C1	Component 1	10	Fat body	Fat body
S1_GACCAATTCTAACTTC	1242	3569	S1	0.0445503	C1	Component 1	12	Fat body	Fat body
S1_GACTGCGGTCGCGGTT	1007	3243	S1	0.0370028	C1	Component 1	11	Fat body	Fat body
S1_GATCGTAAGGTGCAAC	1266	2979	S1	0.0422961	C1	Component 1	14	Fat body	Fat body
S1_GATCGTAAGTCAATAG	1015	2813	S1	0.0536793	C1	Component 1	12	Fat body	Fat body
S1_GATGAAAAGGTGCACA	1106	2606	S1	0.034152	C1	Component 1	10	Fat body	Fat body
S1_GCAAACTCAGGTGCCT	1716	4323	S1	0.023826	C1	Component 1	10	Fat body	Fat body
S1_GCACATAGTTATTCTC	1305	3531	S1	0.0472954	C1	Component 1	12	Fat body	Fat body
S1_GCATGATAGGATTCGG	1498	4462	S1	0.0463918	C1	Component 1	10	Fat body	Fat body
S1_GCATGTAGTCACACGC	1091	2496	S1	0.0472756	C1	Component 1	11	Fat body	Fat body
S1_GCTGCAGCAAAGTGCG	1278	3459	S1	0.0575311	C1	Component 1	13	Fat body	Fat body
S1_GGACATTTCGTCCGTT	1246	2860	S1	0.0440559	C1	Component 1	10	Fat body	Fat body
S1_GTAGGCCAGCCGTCGT	1408	4141	S1	0.039604	C1	Component 1	10	Fat body	Fat body
S1_GTAGGCCTCTGCGTAA	1053	2741	S1	0.0565487	C1	Component 1	17	Fat body	Fat body
S1_GTATCTTTCACAAACC	1355	3268	S1	0.0566095	C1	Component 1	11	Fat body	Fat body
S1_GTGCATACATCTACGA	1455	4683	S1	0.0497544	C1	Component 1	10	Fat body	Fat body
S1_GTGCGGTAGGGTCGAT	1108	3234	S1	0.0377242	C1	Component 1	10	Fat body	Fat body
S1_GTGCTTCGTCGTTGTA	1071	3096	S1	0.0487726	C1	Component 1	11	Fat body	Fat body
S1_TAAACCGTCATAACCG	990	2504	S1	0.0267572	C1	Component 1	10	Fat body	Fat body
S1_TAAGAGAAGAAACCAT	1336	3994	S1	0.0523285	C1	Component 1	10	Fat body	Fat body
S1_TAAGCGTCATCTCCCA	1183	3286	S1	0.0559951	C1	Component 1	15	Fat body	Fat body
S1_TAAGTGCAGAGACGAA	1357	4244	S1	0.039114	C1	Component 1	12	Fat body	Fat body
S1_TACCTATTCCATGAAC	1150	3093	S1	0.0430003	C1	Component 1	11	Fat body	Fat body
S1_TACTTACAGAAGGCCT	934	2165	S1	0.0369515	C1	Component 1	10	Fat body	Fat body
S1_TCACAAGAGTATCTCG	1051	2571	S1	0.0396733	C1	Component 1	12	Fat body	Fat body
S1_TCATTTGAGATGGGTC	720	1594	S1	0.0520703	C1	Component 1	10	Fat body	Fat body
S1_TCGAGGCCATACTCTT	945	2560	S1	0.0496094	C1	Component 1	10	Fat body	Fat body
S1_TCGCGTTGTACCGGCT	1258	3794	S1	0.0484976	C1	Component 1	12	Fat body	Fat body
S1_TCGCGTTTCAGTGTTG	861	2218	S1	0.0473399	C1	Component 1	10	Fat body	Fat body
S1_TGACAACTCGAGGTAG	1426	4488	S1	0.0470143	C1	Component 1	10	Fat body	Fat body
S1_TGCCCTAGTTACCAGT	972	2896	S1	0.0490332	C1	Component 1	10	Fat body	Fat body
S1_TGCGGGTCAGCTTAAC	832	1819	S1	0.0544255	C1	Component 1	10	Fat body	Fat body
S1_TGGACGCGTCCTAGCG	1107	3161	S1	0.042708	C1	Component 1	10	Fat body	Fat body
S1_TGTATTCAGCCGATTT	1613	4398	S1	0.049568	C1	Component 1	10	Fat body	Fat body
S1_TGTGGTAGTATATGGA	951	2143	S1	0.0513299	C1	Component 1	10	Fat body	Fat body
S1_TGTGTTTTCCTTGGTC	1434	4252	S1	0.0477422	C1	Component 1	10	Fat body	Fat body
S1_TTCGAAGAGTCGTTTG	946	2051	S1	0.0477816	C1	Component 1	10	Fat body	Fat body
S1_TTCTCCTTCCGTCATC	1812	4559	S1	0.073481	C1	Component 1	10	Fat body	Fat body
S1_TTGGAACCATTAGCCA	1099	3142	S1	0.0541057	C1	Component 1	10	Fat body	Fat body
S1_TTGTAGGAGGACATTA	1333	4345	S1	0.0469505	C1	Component 1	19	Fat body	Fat body
S1_TTGTAGGGTGTGTGCC	1354	3617	S1	0.0483826	C1	Component 1	11	Fat body	Fat body
S1_TTTGCGCCACATTTCT	1830	5053	S1	0.0567979	C1	Component 1	10	Fat body	Fat body
S1_TTTGTCAAGTCTCAAC	1541	4533	S1	0.0434591	C1	Component 1	10	Fat body	Fat body
S1_GATTCAGAGCCTCGTG	1098	2815	S1	0.0714032	C10	Component 1	10	Fat body	Fat body
S1_TTGTAGGGTATCTGCA	1992	6689	S1	0.0569592	C10	Component 1	10	Fat body	Fat body
S1_ACTGTCCTCTTGCCGT	1512	4094	S1	0.049829	C13	Component 1	10	Fat body	Fat body
S1_ATGGGAGTCAGGCGAA	1279	3295	S1	0.0443096	C13	Component 1	10	Fat body	Fat body
S1_GACTACAGTATCAGTC	1252	2885	S1	0.0159445	C13	Component 1	10	Fat body	Fat body
S1_GATGAGGTCTCTAGGA	1638	4935	S1	0.0320162	C13	Component 1	12	Fat body	Fat body
S1_GTCATTTAGACGCAAC	1411	4140	S1	0.0483092	C13	Component 1	10	Fat body	Fat body
S1_TCTTTCCCAAGACGTG	1211	3571	S1	0.0588071	C13	Component 1	12	Fat body	Fat body
S1_TGGACGCAGATCGGGT	1077	2495	S1	0.0509018	C13	Component 1	10	Fat body	Fat body
S1_TTCTTAGCATCCCACT	1511	4436	S1	0.0403517	C13	Component 1	19	Fat body	Fat body
S1_AACTTTCGTCCGTTAA	1267	4457	S1	0.0500337	C3	Component 1	13	Fat body	Fat body
S1_ACACTGACATATGGTC	1723	5426	S1	0.0504976	C3	Component 1	10	Fat body	Fat body
S1_ACATACGCATTCTCAT	1512	5212	S1	0.0393323	C3	Component 1	12	Fat body	Fat body
S1_ACTGTCCCAACGATCT	1436	4566	S1	0.0492773	C3	Component 1	11	Fat body	Fat body
S1_AGAGTGGCACACGCTG	1158	2614	S1	0.0592961	C3	Component 1	10	Fat body	Fat body
S1_AGAGTGGGTGTTCTTT	788	2109	S1	0.0701754	C3	Component 1	10	Fat body	Fat body
S1_AGCGGTCTCAGTTAGC	1070	2900	S1	0.0506897	C3	Component 1	10	Fat body	Fat body
S1_AGCGTCGAGTTAGCGG	998	3030	S1	0.0471947	C3	Component 1	10	Fat body	Fat body
S1_AGCTCCTAGGAATTAC	1166	2993	S1	0.0598062	C3	Component 1	11	Fat body	Fat body
S1_AGTGAGGGTCTTCTCG	1411	3879	S1	0.0469193	C3	Component 1	11	Fat body	Fat body
S1_ATCCACCAGGCGATAC	1219	3879	S1	0.0567156	C3	Component 1	11	Fat body	Fat body
S1_CAAGATCTCTGCCAGG	1565	5072	S1	0.0429811	C3	Component 1	10	Fat body	Fat body
S1_CAGCATACACTCAGGC	825	1820	S1	0.0483516	C3	Component 1	11	Fat body	Fat body
S1_CAGCTAAGTCAGAAGC	1083	2767	S1	0.0426455	C3	Component 1	10	Fat body	Fat body
S1_CAGCTGGAGTGTGAAT	1173	3177	S1	0.0528801	C3	Component 1	17	Fat body	Fat body
S1_CAGTCCTCAAAGGAAG	1461	3921	S1	0.048457	C3	Component 1	10	Fat body	Fat body
S1_CATCAAGAGTCTCAAC	1207	3787	S1	0.0570372	C3	Component 1	11	Fat body	Fat body
S1_CATCGAAGTGATGTCT	1501	5947	S1	0.0580124	C3	Component 1	13	Fat body	Fat body
S1_CATGCCTTCGTTTATC	1091	3140	S1	0.0436306	C3	Component 1	10	Fat body	Fat body
S1_CATGGCGAGCGTGTCC	1133	3204	S1	0.0352684	C3	Component 1	11	Fat body	Fat body
S1_CATTCGCTCGAATGGG	1502	4859	S1	0.0489813	C3	Component 1	11	Fat body	Fat body
S1_CCATTCGTCTGCGACG	842	2617	S1	0.065342	C3	Component 1	10	Fat body	Fat body
S1_CCCAATCCAGGTCCAC	1615	4851	S1	0.0498866	C3	Component 1	12	Fat body	Fat body
S1_CCGGTAGGTCAAACTC	1196	2895	S1	0.0756477	C3	Component 1	12	Fat body	Fat body
S1_CCGGTAGGTGAAAGAG	1377	4204	S1	0.0423507	C3	Component 1	11	Fat body	Fat body
S1_CCGTACTGTACAGTTC	1524	4227	S1	0.0423468	C3	Component 1	10	Fat body	Fat body
S1_CCTCAGTTCCCAACGG	1221	3346	S1	0.0406455	C3	Component 1	13	Fat body	Fat body
S1_CCTCAGTTCTTCATGT	1270	2996	S1	0.0430574	C3	Component 1	10	Fat body	Fat body
S1_CGAACATGTATGGTTC	1081	3066	S1	0.0577299	C3	Component 1	11	Fat body	Fat body
S1_CGAATGTTCTCAACTT	1267	4100	S1	0.0597561	C3	Component 1	16	Fat body	Fat body
S1_CGCGGTATCCTCATTA	1092	2589	S1	0.0467362	C3	Component 1	13	Fat body	Fat body
S1_CGCGGTATCTTCATGT	1239	3974	S1	0.0475591	C3	Component 1	11	Fat body	Fat body
S1_CGCGTTTTCGGTGTCG	1222	4300	S1	0.0376744	C3	Component 1	14	Fat body	Fat body
S1_CGTCCATAGTTCCACA	1213	3107	S1	0.0457033	C3	Component 1	11	Fat body	Fat body
S1_CTAGCCTCAAGCCGCT	1063	2560	S1	0.0734375	C3	Component 1	11	Fat body	Fat body
S1_CTAGTGAAGATCCGAG	1019	2738	S1	0.0547845	C3	Component 1	11	Fat body	Fat body
S1_CTCGGAGAGGTGCTTT	1411	4521	S1	0.0444592	C3	Component 1	13	Fat body	Fat body
S1_CTCGGGACAGCTGCAC	1305	4536	S1	0.0438713	C3	Component 1	14	Fat body	Fat body
S1_CTGATCCCATCCGTGG	1112	2772	S1	0.0667388	C3	Component 1	10	Fat body	Fat body
S1_CTGCTGTAGTGCAAGC	1200	3295	S1	0.047041	C3	Component 1	13	Fat body	Fat body
S1_CTTAACTGTGTGGTTT	1463	4216	S1	0.0476755	C3	Component 1	11	Fat body	Fat body
S1_GACACGCCAGGTGCCT	1210	3827	S1	0.0339692	C3	Component 1	11	Fat body	Fat body
S1_GACGGCTTCATAGCAC	1204	3440	S1	0.0561047	C3	Component 1	14	Fat body	Fat body
S1_GACGTGCAGCGATCCC	993	2950	S1	0.0491525	C3	Component 1	13	Fat body	Fat body
S1_GATCGCGTCGGAGCAA	1197	3835	S1	0.0365059	C3	Component 1	14	Fat body	Fat body
S1_GGACGTCAGGAATCGC	1542	4812	S1	0.0419784	C3	Component 1	11	Fat body	Fat body
S1_GGACGTCAGTCCAGGA	1484	4755	S1	0.0567823	C3	Component 1	10	Fat body	Fat body
S1_GGCCGATCAAGCTGAG	1491	4263	S1	0.0640394	C3	Component 1	15	Fat body	Fat body
S1_GGTGCGTGTAGCTCCG	901	2570	S1	0.0478599	C3	Component 1	10	Fat body	Fat body
S1_GTAACTGCATGTCCTC	1247	3906	S1	0.0478751	C3	Component 1	12	Fat body	Fat body
S1_GTACTCCGTCTTGCGG	1022	2693	S1	0.0471593	C3	Component 1	10	Fat body	Fat body
S1_GTATCTTGTCGCATCG	1196	3302	S1	0.0614779	C3	Component 1	10	Fat body	Fat body
S1_GTCGGGTTCTTACCGC	1175	3036	S1	0.0523715	C3	Component 1	13	Fat body	Fat body
S1_GTCTTCGAGGTGCAAC	1437	3903	S1	0.02639	C3	Component 1	11	Fat body	Fat body
S1_GTGGGTCGTCCAGTTA	1612	5053	S1	0.0534336	C3	Component 1	15	Fat body	Fat body
S1_GTGTTAGGTCGATTGT	1088	3147	S1	0.0575151	C3	Component 1	11	Fat body	Fat body
S1_TAGTTGGAGCTTATCG	822	2042	S1	0.0646425	C3	Component 1	10	Fat body	Fat body
S1_TCAGCAAGTGTGACCC	934	2282	S1	0.0429448	C3	Component 1	10	Fat body	Fat body
S1_TCGAGGCGTTACAGAA	1093	3856	S1	0.0464212	C3	Component 1	10	Fat body	Fat body
S1_TCGCGAGTCGCTTAGA	826	2042	S1	0.0661117	C3	Component 1	10	Fat body	Fat body
S1_TGAGAGGGTCAGGACA	909	2407	S1	0.0548401	C3	Component 1	10	Fat body	Fat body
S1_TGGCGCAAGTGTCTCA	1211	3676	S1	0.0437976	C3	Component 1	10	Fat body	Fat body
S1_TTCGGTCAGAGACTTA	1024	3309	S1	0.049864	C3	Component 1	10	Fat body	Fat body
S1_TTGCCGTGTAAGAGAG	1139	2658	S1	0.048909	C3	Component 1	11	Fat body	Fat body
S1_TTTGGTTAGCGCCTCA	1210	3470	S1	0.0518732	C3	Component 1	11	Fat body	Fat body
S1_GCCAAATAGGGTGTGT	2033	6991	S1	0.0410528	C4	Component 1	14	Fat body	Fat body
S1_GGGTCTGGTGGTCCGT	939	4095	S1	0.0632479	C4	Component 1	10	Fat body	Fat body
S1_AAACCTGCATTGTGCA	1164	2939	S1	0.0700919	C1	Component 1	11	Fat body	Fat body
S1_AAACCTGTCGGAAACG	1536	5585	S1	0.0478066	C1	Component 1	15	Fat body	Fat body
S1_AAACCTGTCTCGATGA	1862	6882	S1	0.0369079	C1	Component 1	19	Fat body	Fat body
S1_AAAGATGAGGTGATTA	1363	4226	S1	0.0664931	C1	Component 1	16	Fat body	Fat body
S1_AAAGATGCAAGCCGCT	1666	5311	S1	0.0534739	C1	Component 1	10	Fat body	Fat body
S1_AAAGATGCATTGAGCT	1649	5758	S1	0.0660066	C1	Component 1	13	Fat body	Fat body
S1_AAAGCAAGTAGCTTGT	1224	4016	S1	0.0577689	C1	Component 1	11	Fat body	Fat body
S1_AAAGTAGCATGTCGAT	1535	5678	S1	0.0498415	C1	Component 1	19	Fat body	Fat body
S1_AAAGTAGGTATTAGCC	1737	6219	S1	0.0520984	C1	Component 1	16	Fat body	Fat body
S1_AACCGCGAGGCAAAGA	1404	5408	S1	0.0469675	C1	Component 1	36	Fat body	Fat body
S1_AACCGCGAGTGGACGT	961	2745	S1	0.052459	C1	Component 1	16	Fat body	Fat body
S1_AACCGCGAGTTAAGTG	1566	5894	S1	0.0527655	C1	Component 1	28	Fat body	Fat body
S1_AACGTTGTCAATACCG	2252	8554	S1	0.0333177	C1	Component 1	11	Fat body	Fat body
S1_AACGTTGTCTGTCCGT	1616	5756	S1	0.0573315	C1	Component 1	11	Fat body	Fat body
S1_AACTCCCTCTTGTACT	1512	5524	S1	0.0553946	C1	Component 1	14	Fat body	Fat body
S1_AACTGGTCACCTGGTG	1621	5419	S1	0.0555453	C1	Component 1	11	Fat body	Fat body
S1_AACTGGTGTACAGTTC	1701	5516	S1	0.0326323	C1	Component 1	26	Fat body	Fat body
S1_AACTGGTGTCTAGGTT	1658	6136	S1	0.0488918	C1	Component 1	16	Fat body	Fat body
S1_AAGACCTAGCTGCCCA	1428	4047	S1	0.0808006	C1	Component 1	10	Fat body	Fat body
S1_AAGCCGCTCGTTGACA	1799	6500	S1	0.0486154	C1	Component 1	13	Fat body	Fat body
S1_AAGGCAGAGTTGAGAT	1647	6530	S1	0.0493109	C1	Component 1	16	Fat body	Fat body
S1_AAGGTTCCAAGCGAGT	1454	5265	S1	0.0575608	C1	Component 1	17	Fat body	Fat body
S1_AAGTCTGCACACTGCG	1587	6198	S1	0.0579219	C1	Component 1	45	Fat body	Fat body
S1_AAGTCTGTCACTTATC	1620	5255	S1	0.0433872	C1	Component 1	10	Fat body	Fat body
S1_AATCCAGAGGTAGCCA	1456	4989	S1	0.0465023	C1	Component 1	41	Fat body	Fat body
S1_AATCCAGCATCGGAAG	1342	4728	S1	0.0507614	C1	Component 1	19	Fat body	Fat body
S1_AATCCAGGTGCACGAA	1709	6413	S1	0.0548885	C1	Component 1	24	Fat body	Fat body
S1_AATCGGTAGTACGCGA	1557	5983	S1	0.045295	C1	Component 1	11	Fat body	Fat body
S1_ACACCAATCTGTGCAA	1697	5705	S1	0.0552147	C1	Component 1	40	Fat body	Fat body
S1_ACACCGGGTGAAAGAG	1714	5724	S1	0.0450734	C1	Component 1	13	Fat body	Fat body
S1_ACACCGGGTGAGGGTT	1533	5221	S1	0.0660793	C1	Component 1	10	Fat body	Fat body
S1_ACACTGAAGAATTGTG	1391	4872	S1	0.0646552	C1	Component 1	19	Fat body	Fat body
S1_ACACTGATCGAGAGCA	1669	5142	S1	0.0604823	C1	Component 1	13	Fat body	Fat body
S1_ACAGCCGGTTTAAGCC	1417	5577	S1	0.0609647	C1	Component 1	23	Fat body	Fat body
S1_ACAGCTACACGGACAA	1640	6120	S1	0.052623	C1	Component 1	16	Fat body	Fat body
S1_ACAGCTAGTCTGATTG	1584	5242	S1	0.0595193	C1	Component 1	21	Fat body	Fat body
S1_ACATACGGTGCTGTAT	1624	5420	S1	0.0581181	C1	Component 1	14	Fat body	Fat body
S1_ACATGGTAGAGAACAG	1375	3808	S1	0.0483193	C1	Component 1	10	Fat body	Fat body
S1_ACCAGTACAATCTACG	1545	5220	S1	0.0457854	C1	Component 1	13	Fat body	Fat body
S1_ACCCACTAGACCTAGG	1314	3555	S1	0.0601969	C1	Component 1	10	Fat body	Fat body
S1_ACCTTTACAATCCGAT	1937	6890	S1	0.0480406	C1	Component 1	12	Fat body	Fat body
S1_ACGAGCCAGTGACATA	1550	5109	S1	0.0503034	C1	Component 1	12	Fat body	Fat body
S1_ACGAGCCGTGCGCTTG	1461	4501	S1	0.0417685	C1	Component 1	17	Fat body	Fat body
S1_ACGAGGATCTAACGGT	1331	3707	S1	0.0758025	C1	Component 1	15	Fat body	Fat body
S1_ACGATACAGGTTCCTA	1307	4255	S1	0.0554642	C1	Component 1	10	Fat body	Fat body
S1_ACGATACGTTGCCTCT	1367	4417	S1	0.0475543	C1	Component 1	18	Fat body	Fat body
S1_ACGATGTGTCATTAGC	1509	5296	S1	0.0555136	C1	Component 1	16	Fat body	Fat body
S1_ACGCAGCCAGCGTAAG	1479	5324	S1	0.0546582	C1	Component 1	24	Fat body	Fat body
S1_ACGCAGCCATGAAGTA	1383	4352	S1	0.0473454	C1	Component 1	12	Fat body	Fat body
S1_ACGCCAGCACTACAGT	1886	6784	S1	0.0420168	C1	Component 1	22	Fat body	Fat body
S1_ACGGAGAGTAGTACCT	1673	6224	S1	0.0509319	C1	Component 1	13	Fat body	Fat body
S1_ACGGAGATCTTCCTTC	1696	5114	S1	0.0332421	C1	Component 1	27	Fat body	Fat body
S1_ACGGGCTTCCGGGTGT	1294	4499	S1	0.0575683	C1	Component 1	13	Fat body	Fat body
S1_ACGGGTCCACATTCGA	1559	5133	S1	0.0605883	C1	Component 1	32	Fat body	Fat body
S1_ACGTCAACAAGCGATG	1523	5197	S1	0.0490668	C1	Component 1	14	Fat body	Fat body
S1_ACGTCAATCACGATGT	1650	5478	S1	0.0569551	C1	Component 1	38	Fat body	Fat body
S1_ACGTCAATCTTAACCT	1577	5928	S1	0.0642821	C1	Component 1	30	Fat body	Fat body
S1_ACTGAACTCATAACCG	1841	6708	S1	0.0451699	C1	Component 1	18	Fat body	Fat body
S1_ACTGATGCAATCCAAC	1762	5837	S1	0.0490062	C1	Component 1	12	Fat body	Fat body
S1_ACTGATGGTCTAGGTT	1270	4412	S1	0.0625567	C1	Component 1	32	Fat body	Fat body
S1_ACTGCTCCAGACGTAG	1386	4466	S1	0.060009	C1	Component 1	48	Fat body	Fat body
S1_ACTGTCCCAGCTGGCT	1528	4256	S1	0.0554511	C1	Component 1	10	Fat body	Fat body
S1_ACTGTCCGTCACTTCC	1586	4415	S1	0.0477916	C1	Component 1	13	Fat body	Fat body
S1_ACTGTCCTCAAAGACA	1406	3997	S1	0.044033	C1	Component 1	14	Fat body	Fat body
S1_ACTTACTCACATTAGC	1721	5622	S1	0.0353967	C1	Component 1	13	Fat body	Fat body
S1_ACTTGTTGTATCACCA	1640	5990	S1	0.0562698	C1	Component 1	18	Fat body	Fat body
S1_ACTTGTTGTCCAGTTA	1695	5585	S1	0.0460161	C1	Component 1	48	Fat body	Fat body
S1_AGAATAGTCAGCACAT	1266	3235	S1	0.0525502	C1	Component 1	13	Fat body	Fat body
S1_AGAATAGTCGCATGGC	1503	5479	S1	0.0501916	C1	Component 1	25	Fat body	Fat body
S1_AGAGTGGCACGGACAA	1519	5087	S1	0.0461962	C1	Component 1	16	Fat body	Fat body
S1_AGAGTGGTCCAACCAA	1592	5686	S1	0.047485	C1	Component 1	40	Fat body	Fat body
S1_AGATCTGTCATCTGCC	1623	5085	S1	0.0379548	C1	Component 1	22	Fat body	Fat body
S1_AGATCTGTCGTGGTCG	1130	3155	S1	0.059271	C1	Component 1	12	Fat body	Fat body
S1_AGCATACAGGTTACCT	1157	3431	S1	0.0311953	C1	Component 1	12	Fat body	Fat body
S1_AGCTCCTAGAAGGTTT	1520	4545	S1	0.0380638	C1	Component 1	29	Fat body	Fat body
S1_AGCTCCTCAAGCGAGT	1866	6766	S1	0.0514412	C1	Component 1	19	Fat body	Fat body
S1_AGCTCTCAGCCGGTAA	1604	5224	S1	0.0650842	C1	Component 1	10	Fat body	Fat body
S1_AGCTCTCGTAGGGACT	1939	7781	S1	0.052821	C1	Component 1	27	Fat body	Fat body
S1_AGCTTGACAAGCTGAG	1500	4887	S1	0.0611827	C1	Component 1	12	Fat body	Fat body
S1_AGGGATGAGATGGCGT	1311	4011	S1	0.059601	C1	Component 1	10	Fat body	Fat body
S1_AGGGATGAGGAGCGAG	1420	4943	S1	0.0586688	C1	Component 1	12	Fat body	Fat body
S1_AGGGATGCACACCGCA	1721	6018	S1	0.0498504	C1	Component 1	31	Fat body	Fat body
S1_AGGGATGCAGGATCGA	1369	5041	S1	0.0549494	C1	Component 1	13	Fat body	Fat body
S1_AGGGTGAAGGTGATAT	1821	7461	S1	0.0604558	C1	Component 1	14	Fat body	Fat body
S1_AGGGTGAGTCATCCCT	1761	6140	S1	0.0522801	C1	Component 1	52	Fat body	Fat body
S1_AGGGTGAGTTACCAGT	1580	5615	S1	0.0637578	C1	Component 1	11	Fat body	Fat body
S1_AGGTCATAGGAACTGC	1740	6445	S1	0.0398759	C1	Component 1	19	Fat body	Fat body
S1_AGGTCATAGTACGTTC	1624	5864	S1	0.0549113	C1	Component 1	14	Fat body	Fat body
S1_AGGTCCGCATTAGCCA	2264	9195	S1	0.0797172	C1	Component 1	16	Fat body	Fat body
S1_AGGTCCGGTATTCTCT	1471	4508	S1	0.0559006	C1	Component 1	12	Fat body	Fat body
S1_AGTAGTCAGATGTGTA	1389	4864	S1	0.0555099	C1	Component 1	10	Fat body	Fat body
S1_AGTGAGGCATGATCCA	1349	4512	S1	0.0638298	C1	Component 1	21	Fat body	Fat body
S1_AGTGAGGTCACGAAGG	1655	6197	S1	0.070518	C1	Component 1	16	Fat body	Fat body
S1_AGTGTCAGTTTGTTTC	1577	4871	S1	0.0443441	C1	Component 1	13	Fat body	Fat body
S1_ATAAGAGTCACTGGGC	1752	6619	S1	0.0391298	C1	Component 1	14	Fat body	Fat body
S1_ATAAGAGTCATGGTCA	1663	6031	S1	0.0538882	C1	Component 1	13	Fat body	Fat body
S1_ATAGACCAGAAAGTGG	1566	6643	S1	0.0438055	C1	Component 1	25	Fat body	Fat body
S1_ATAGACCTCACATAGC	1724	5644	S1	0.0492558	C1	Component 1	14	Fat body	Fat body
S1_ATAGACCTCCTAGAAC	2573	10294	S1	0.0221488	C1	Component 1	17	Fat body	Fat body
S1_ATCACGACACCTCGGA	1757	6403	S1	0.0484148	C1	Component 1	12	Fat body	Fat body
S1_ATCATCTGTCCCGACA	1960	6750	S1	0.0536296	C1	Component 1	27	Fat body	Fat body
S1_ATCCACCAGCGTTTAC	1705	6127	S1	0.0556553	C1	Component 1	43	Fat body	Fat body
S1_ATCCGAACACACCGCA	1796	4673	S1	0.0564948	C1	Component 1	10	Fat body	Fat body
S1_ATCCGAATCGTTACGA	1566	5576	S1	0.0469871	C1	Component 1	12	Fat body	Fat body
S1_ATCGAGTAGGTGCAAC	1404	4750	S1	0.0442105	C1	Component 1	13	Fat body	Fat body
S1_ATCTACTAGCCCAATT	2343	8898	S1	0.0552933	C1	Component 1	17	Fat body	Fat body
S1_ATCTACTAGGAGTTTA	965	3228	S1	0.0666047	C1	Component 1	12	Fat body	Fat body
S1_ATCTGCCAGGTGATTA	1293	4344	S1	0.0441989	C1	Component 1	24	Fat body	Fat body
S1_ATGAGGGAGAATGTTG	2827	11255	S1	0.016172	C1	Component 1	13	Fat body	Fat body
S1_ATGCGATCAGTATAAG	1605	5309	S1	0.0631004	C1	Component 1	11	Fat body	Fat body
S1_ATGCGATGTCGGCATC	1550	5525	S1	0.0477915	C1	Component 1	21	Fat body	Fat body
S1_ATGCGATGTGGCTCCA	1595	5180	S1	0.0395753	C1	Component 1	10	Fat body	Fat body
S1_ATGGGAGCACGACTCG	1386	4331	S1	0.0537982	C1	Component 1	30	Fat body	Fat body
S1_ATGGGAGGTAAATGAC	1599	5425	S1	0.0409217	C1	Component 1	22	Fat body	Fat body
S1_ATTCTACAGCAATATG	1840	6885	S1	0.0438635	C1	Component 1	10	Fat body	Fat body
S1_ATTCTACAGCTCCTCT	1785	6152	S1	0.0502276	C1	Component 1	12	Fat body	Fat body
S1_ATTGGACAGGTGATAT	1393	4094	S1	0.0520274	C1	Component 1	15	Fat body	Fat body
S1_ATTGGTGAGAATGTTG	1579	4857	S1	0.0500309	C1	Component 1	13	Fat body	Fat body
S1_ATTGGTGAGTGGAGTC	1347	4644	S1	0.0557709	C1	Component 1	10	Fat body	Fat body
S1_ATTGGTGTCTTGTTTG	1539	4935	S1	0.0500507	C1	Component 1	22	Fat body	Fat body
S1_CAACCTCTCCGCAGTG	1732	5694	S1	0.0388196	C1	Component 1	21	Fat body	Fat body
S1_CAACTAGAGGTACTCT	1874	6160	S1	0.0331169	C1	Component 1	17	Fat body	Fat body
S1_CAAGAAAGTCAATACC	1608	5737	S1	0.0460171	C1	Component 1	12	Fat body	Fat body
S1_CAAGATCAGTTCGATC	1267	3559	S1	0.0814836	C1	Component 1	10	Fat body	Fat body
S1_CAAGATCGTTGATTCG	1234	3382	S1	0.0674157	C1	Component 1	12	Fat body	Fat body
S1_CAAGGCCCAAAGCAAT	1321	4245	S1	0.0591284	C1	Component 1	17	Fat body	Fat body
S1_CAAGGCCCACAGCCCA	1576	5379	S1	0.0481502	C1	Component 1	10	Fat body	Fat body
S1_CAAGGCCCACCTTGTC	1679	6425	S1	0.0407782	C1	Component 1	34	Fat body	Fat body
S1_CAAGTTGTCATCTGTT	1211	3978	S1	0.0613374	C1	Component 1	11	Fat body	Fat body
S1_CACAAACGTAAGGGAA	1753	6870	S1	0.0593886	C1	Component 1	33	Fat body	Fat body
S1_CACAAACTCCACGTTC	1484	4619	S1	0.0567222	C1	Component 1	15	Fat body	Fat body
S1_CACAAACTCCTATGTT	1643	5095	S1	0.0439647	C1	Component 1	20	Fat body	Fat body
S1_CACAAACTCTGTCAAG	1521	5337	S1	0.0668915	C1	Component 1	15	Fat body	Fat body
S1_CACACAAAGCAATCTC	1875	6009	S1	0.0480945	C1	Component 1	14	Fat body	Fat body
S1_CACACAATCCGATATG	2036	7043	S1	0.0597757	C1	Component 1	12	Fat body	Fat body
S1_CACACCTAGATGTCGG	1194	3749	S1	0.0605495	C1	Component 1	10	Fat body	Fat body
S1_CACACCTTCTAACTGG	1594	5476	S1	0.0474799	C1	Component 1	10	Fat body	Fat body
S1_CACACTCTCCTGCTTG	1900	6545	S1	0.0511841	C1	Component 1	11	Fat body	Fat body
S1_CACAGGCAGAATCTCC	1543	4734	S1	0.0525982	C1	Component 1	19	Fat body	Fat body
S1_CACAGGCCAGAGCCAA	1484	4769	S1	0.0461313	C1	Component 1	20	Fat body	Fat body
S1_CACATTTAGAGCTATA	1877	7041	S1	0.0629172	C1	Component 1	21	Fat body	Fat body
S1_CACATTTAGATAGCAT	2088	7701	S1	0.0557071	C1	Component 1	18	Fat body	Fat body
S1_CACCAGGGTAGAAAGG	1462	4705	S1	0.0729012	C1	Component 1	21	Fat body	Fat body
S1_CACCAGGGTGTGACGA	1324	4465	S1	0.0524076	C1	Component 1	14	Fat body	Fat body
S1_CACCTTGAGTAATCCC	1803	6229	S1	0.0443089	C1	Component 1	19	Fat body	Fat body
S1_CACCTTGCAATGTAAG	1525	4498	S1	0.048466	C1	Component 1	11	Fat body	Fat body
S1_CACCTTGCAATTCCTT	2013	7208	S1	0.0495283	C1	Component 1	14	Fat body	Fat body
S1_CAGATCATCTATCGCC	1824	6863	S1	0.0559604	C1	Component 1	21	Fat body	Fat body
S1_CAGCAGCCATCACGAT	1195	3634	S1	0.0608145	C1	Component 1	19	Fat body	Fat body
S1_CAGCCGATCGCAAGCC	1639	6041	S1	0.0531369	C1	Component 1	13	Fat body	Fat body
S1_CAGCTGGGTTAAGTAG	1588	5035	S1	0.0403178	C1	Component 1	22	Fat body	Fat body
S1_CATCAGATCTACCAGA	1785	6081	S1	0.0506496	C1	Component 1	13	Fat body	Fat body
S1_CATCCACAGTGAACGC	1641	5033	S1	0.0496722	C1	Component 1	17	Fat body	Fat body
S1_CATCCACTCAGAGGTG	1595	5883	S1	0.0496345	C1	Component 1	12	Fat body	Fat body
S1_CATCGAACAGTATCTG	1814	6980	S1	0.0461318	C1	Component 1	23	Fat body	Fat body
S1_CATCGAACATAAGACA	1971	8633	S1	0.0445963	C1	Component 1	25	Fat body	Fat body
S1_CATCGAATCCAGTATG	1574	5914	S1	0.0723706	C1	Component 1	26	Fat body	Fat body
S1_CATGACACAGCTGTGC	1956	6713	S1	0.0418591	C1	Component 1	15	Fat body	Fat body
S1_CATGCCTGTCTCCCTA	1509	4830	S1	0.0465838	C1	Component 1	13	Fat body	Fat body
S1_CATGGCGCATCACGAT	1389	4965	S1	0.0509567	C1	Component 1	18	Fat body	Fat body
S1_CATTATCCAAGGTTTC	1645	4943	S1	0.0477443	C1	Component 1	12	Fat body	Fat body
S1_CCAATCCGTGTGAAAT	1574	5743	S1	0.0531174	C1	Component 1	11	Fat body	Fat body
S1_CCACCTACACCAGCAC	1958	6878	S1	0.0591742	C1	Component 1	13	Fat body	Fat body
S1_CCAGCGACACCAGGCT	2057	7366	S1	0.0479229	C1	Component 1	19	Fat body	Fat body
S1_CCAGCGAGTCCAACTA	1506	4936	S1	0.0585494	C1	Component 1	14	Fat body	Fat body
S1_CCATTCGCAGTAAGCG	1328	4607	S1	0.0512264	C1	Component 1	11	Fat body	Fat body
S1_CCCAATCCAGCTCGCA	1494	4565	S1	0.0541073	C1	Component 1	10	Fat body	Fat body
S1_CCCAGTTAGTCGTACT	1772	7528	S1	0.0538063	C1	Component 1	18	Fat body	Fat body
S1_CCCATACAGTACCGGA	1533	4915	S1	0.0585961	C1	Component 1	34	Fat body	Fat body
S1_CCCTCCTCAAATCCGT	1720	5884	S1	0.0448674	C1	Component 1	19	Fat body	Fat body
S1_CCGGGATGTCTCTCGT	1146	3083	S1	0.0593578	C1	Component 1	10	Fat body	Fat body
S1_CCGGGATTCTGATACG	1398	4504	S1	0.0435169	C1	Component 1	15	Fat body	Fat body
S1_CCGGTAGAGCGTGTCC	1372	4490	S1	0.044098	C1	Component 1	11	Fat body	Fat body
S1_CCGGTAGCATATACCG	1204	3380	S1	0.0514793	C1	Component 1	11	Fat body	Fat body
S1_CCGGTAGCATGAACCT	1595	4979	S1	0.0375577	C1	Component 1	24	Fat body	Fat body
S1_CCGTTCATCAACGGGA	2146	10150	S1	0.0503448	C1	Component 1	83	Fat body	Fat body
S1_CCTACACGTGTAACGG	1989	7152	S1	0.0461409	C1	Component 1	34	Fat body	Fat body
S1_CCTACCAAGGGCTCTC	1641	5246	S1	0.0676706	C1	Component 1	14	Fat body	Fat body
S1_CCTAGCTTCCTATTCA	1677	5818	S1	0.0440014	C1	Component 1	12	Fat body	Fat body
S1_CCTCAGTCATACAGCT	1928	6663	S1	0.0534294	C1	Component 1	11	Fat body	Fat body
S1_CCTCAGTGTACACCGC	1753	5874	S1	0.0711732	C1	Component 1	20	Fat body	Fat body
S1_CCTTACGGTATCACCA	1836	6401	S1	0.0438994	C1	Component 1	31	Fat body	Fat body
S1_CCTTACGGTTGCCTCT	1607	4684	S1	0.0392827	C1	Component 1	10	Fat body	Fat body
S1_CCTTCCCAGCTGCGAA	1432	4001	S1	0.0452387	C1	Component 1	11	Fat body	Fat body
S1_CCTTCCCTCCATTCTA	2009	8199	S1	0.0384193	C1	Component 1	14	Fat body	Fat body
S1_CCTTCCCTCCTCAATT	2179	6946	S1	0.0515405	C1	Component 1	10	Fat body	Fat body
S1_CCTTCGACATGGATGG	1667	5209	S1	0.0460741	C1	Component 1	11	Fat body	Fat body
S1_CCTTTCTGTTAAGTAG	1573	4811	S1	0.0525878	C1	Component 1	15	Fat body	Fat body
S1_CGAATGTAGCCAGAAC	1645	6056	S1	0.052675	C1	Component 1	22	Fat body	Fat body
S1_CGACCTTGTAAACGCG	1350	3942	S1	0.0616438	C1	Component 1	32	Fat body	Fat body
S1_CGACCTTTCCAATGGT	1649	5556	S1	0.0469762	C1	Component 1	16	Fat body	Fat body
S1_CGAGCACGTGTGACGA	1508	4918	S1	0.0412769	C1	Component 1	50	Fat body	Fat body
S1_CGAGCCATCACAGTAC	1394	4018	S1	0.0445495	C1	Component 1	10	Fat body	Fat body
S1_CGATCGGTCACCGGGT	1468	4981	S1	0.0554106	C1	Component 1	27	Fat body	Fat body
S1_CGATCGGTCTAGAGTC	1316	4194	S1	0.0495947	C1	Component 1	16	Fat body	Fat body
S1_CGATGTAAGTGGGCTA	1569	6124	S1	0.0579686	C1	Component 1	17	Fat body	Fat body
S1_CGCCAAGAGCTGCAAG	1443	4594	S1	0.0574663	C1	Component 1	12	Fat body	Fat body
S1_CGCGGTACATTCACTT	1469	4184	S1	0.0652486	C1	Component 1	13	Fat body	Fat body
S1_CGCGTTTGTACCTACA	1307	4203	S1	0.0466334	C1	Component 1	12	Fat body	Fat body
S1_CGCTATCAGTTCGATC	1818	6237	S1	0.0508257	C1	Component 1	23	Fat body	Fat body
S1_CGCTTCATCGGACAAG	1470	5013	S1	0.0598444	C1	Component 1	14	Fat body	Fat body
S1_CGGACGTAGCTCCTCT	1425	4896	S1	0.0620915	C1	Component 1	11	Fat body	Fat body
S1_CGGACGTCAAGTAATG	1192	3766	S1	0.0576208	C1	Component 1	10	Fat body	Fat body
S1_CGGACTGCACTCAGGC	1600	5545	S1	0.0542831	C1	Component 1	26	Fat body	Fat body
S1_CGGAGCTCATTAACCG	1500	6094	S1	0.0426649	C1	Component 1	30	Fat body	Fat body
S1_CGGCTAGAGTCTCGGC	1624	5381	S1	0.0512916	C1	Component 1	14	Fat body	Fat body
S1_CGGTTAATCCCACTTG	1623	4849	S1	0.0709425	C1	Component 1	12	Fat body	Fat body
S1_CGTAGGCCAACAACCT	1335	4484	S1	0.0495094	C1	Component 1	28	Fat body	Fat body
S1_CGTAGGCCATGTAGTC	979	2434	S1	0.0805259	C1	Component 1	10	Fat body	Fat body
S1_CGTCACTGTTTGTTGG	1510	4827	S1	0.0644293	C1	Component 1	18	Fat body	Fat body
S1_CGTCACTTCAAACCAC	1165	3242	S1	0.0576804	C1	Component 1	17	Fat body	Fat body
S1_CGTCCATTCCCTCTTT	1608	5685	S1	0.0605101	C1	Component 1	55	Fat body	Fat body
S1_CGTCTACCAATCTGCA	1569	4937	S1	0.0581325	C1	Component 1	11	Fat body	Fat body
S1_CGTGAGCAGCAAATCA	1551	4633	S1	0.0539607	C1	Component 1	45	Fat body	Fat body
S1_CGTGAGCGTGAAAGAG	1575	5312	S1	0.0466867	C1	Component 1	12	Fat body	Fat body
S1_CGTGTCTAGCTGTCTA	1601	5622	S1	0.0487371	C1	Component 1	30	Fat body	Fat body
S1_CGTGTCTTCTCGCTTG	934	2702	S1	0.0555144	C1	Component 1	10	Fat body	Fat body
S1_CGTTAGACATGAACCT	1125	3335	S1	0.0503748	C1	Component 1	10	Fat body	Fat body
S1_CGTTCTGAGACTTTCG	1473	5090	S1	0.0571709	C1	Component 1	19	Fat body	Fat body
S1_CGTTGGGTCAGTTAGC	1181	3246	S1	0.0382009	C1	Component 1	12	Fat body	Fat body
S1_CGTTGGGTCCGCGCAA	1335	4252	S1	0.0632643	C1	Component 1	26	Fat body	Fat body
S1_CTAACTTGTAAGGATT	1991	6806	S1	0.035263	C1	Component 1	16	Fat body	Fat body
S1_CTAACTTGTAATCACC	2607	12579	S1	0.0491334	C1	Component 1	15	Fat body	Fat body
S1_CTAACTTTCATCTGCC	1812	6217	S1	0.0519543	C1	Component 1	24	Fat body	Fat body
S1_CTAAGACAGTAGGTGC	1660	6692	S1	0.0422893	C1	Component 1	26	Fat body	Fat body
S1_CTACATTGTACAGTTC	1839	6015	S1	0.0505403	C1	Component 1	11	Fat body	Fat body
S1_CTACATTGTCGCATCG	1721	5507	S1	0.0479477	C1	Component 1	23	Fat body	Fat body
S1_CTACGTCAGTGGGATC	1641	5814	S1	0.0526316	C1	Component 1	13	Fat body	Fat body
S1_CTACGTCTCCGAAGAG	2303	9566	S1	0.045369	C1	Component 1	17	Fat body	Fat body
S1_CTAGTGAAGTGTCTCA	1568	5183	S1	0.0418676	C1	Component 1	10	Fat body	Fat body
S1_CTAGTGAGTGCCTTGG	1649	5435	S1	0.0662374	C1	Component 1	22	Fat body	Fat body
S1_CTCAGAAAGCTGCGAA	1804	6758	S1	0.0563776	C1	Component 1	34	Fat body	Fat body
S1_CTCAGAACAGTATAAG	1521	5519	S1	0.0521834	C1	Component 1	19	Fat body	Fat body
S1_CTCAGAATCCAAAGTC	1591	5379	S1	0.0488938	C1	Component 1	18	Fat body	Fat body
S1_CTCATTAAGACAGAGA	1336	4764	S1	0.0554156	C1	Component 1	14	Fat body	Fat body
S1_CTCATTAAGCGCTCCA	1461	4487	S1	0.0530421	C1	Component 1	15	Fat body	Fat body
S1_CTCCTAGAGAAGATTC	1911	7665	S1	0.0390085	C1	Component 1	14	Fat body	Fat body
S1_CTCCTAGAGTCCAGGA	1539	5822	S1	0.0427688	C1	Component 1	14	Fat body	Fat body
S1_CTCCTAGTCTTGTACT	1616	4988	S1	0.0531275	C1	Component 1	10	Fat body	Fat body
S1_CTCGAAAAGAATGTGT	1324	4261	S1	0.0469373	C1	Component 1	14	Fat body	Fat body
S1_CTCGAAAGTAGCTCCG	1642	5786	S1	0.0667128	C1	Component 1	11	Fat body	Fat body
S1_CTCGTACGTTCGTGAT	1178	3612	S1	0.0642303	C1	Component 1	10	Fat body	Fat body
S1_CTCGTCACACCGTTGG	1629	6147	S1	0.0543354	C1	Component 1	20	Fat body	Fat body
S1_CTCTAATAGCCACGTC	1923	6897	S1	0.0472669	C1	Component 1	11	Fat body	Fat body
S1_CTCTACGAGATCCCGC	1425	5087	S1	0.07529	C1	Component 1	12	Fat body	Fat body
S1_CTCTACGTCCAGGGCT	1798	6923	S1	0.0596562	C1	Component 1	15	Fat body	Fat body
S1_CTCTGGTAGGTGCAAC	1646	5457	S1	0.0434305	C1	Component 1	15	Fat body	Fat body
S1_CTGAAACCACGGCTAC	1498	4959	S1	0.0627143	C1	Component 1	10	Fat body	Fat body
S1_CTGAAGTGTTGGAGGT	1571	5530	S1	0.0529837	C1	Component 1	18	Fat body	Fat body
S1_CTGATAGAGATGTAAC	1234	3930	S1	0.0526852	C1	Component 1	14	Fat body	Fat body
S1_CTGATAGCAACGATGG	1441	4656	S1	0.0549828	C1	Component 1	22	Fat body	Fat body
S1_CTGATCCAGATAGGAG	1392	5551	S1	0.0461178	C1	Component 1	27	Fat body	Fat body
S1_CTGATCCTCCCACTTG	1260	3540	S1	0.0525572	C1	Component 1	12	Fat body	Fat body
S1_CTGCCTAAGAAACCAT	1515	5172	S1	0.0479598	C1	Component 1	13	Fat body	Fat body
S1_CTGCGGACATGTCCTC	1890	6352	S1	0.0497481	C1	Component 1	13	Fat body	Fat body
S1_CTGCTGTCATCAGTAC	1692	5545	S1	0.0459874	C1	Component 1	12	Fat body	Fat body
S1_CTGTGCTAGCTAGTGG	1672	5972	S1	0.0494055	C1	Component 1	19	Fat body	Fat body
S1_CTGTGCTCAGCTTAAC	1563	6030	S1	0.0517413	C1	Component 1	29	Fat body	Fat body
S1_CTGTTTAGTTCTGAAC	1668	5487	S1	0.0495717	C1	Component 1	12	Fat body	Fat body
S1_CTTAACTGTCCCGACA	1783	6009	S1	0.0484274	C1	Component 1	23	Fat body	Fat body
S1_CTTAACTTCGCCATAA	1731	5655	S1	0.0528736	C1	Component 1	13	Fat body	Fat body
S1_CTTTGCGAGGTGTTAA	1708	6041	S1	0.0519781	C1	Component 1	55	Fat body	Fat body
S1_CTTTGCGGTTTAAGCC	1371	3595	S1	0.049235	C1	Component 1	23	Fat body	Fat body
S1_GAAACTCCAGACAAAT	1522	5041	S1	0.0440389	C1	Component 1	13	Fat body	Fat body
S1_GAAACTCTCGCCAGCA	1671	5483	S1	0.0517965	C1	Component 1	11	Fat body	Fat body
S1_GAAATGAAGACACTAA	1906	5911	S1	0.0500846	C1	Component 1	16	Fat body	Fat body
S1_GAAATGATCATTATCC	1923	6599	S1	0.0454614	C1	Component 1	13	Fat body	Fat body
S1_GAAATGATCGATCCCT	1312	3837	S1	0.0615064	C1	Component 1	11	Fat body	Fat body
S1_GAACATCTCTGTCCGT	1392	4456	S1	0.0610413	C1	Component 1	12	Fat body	Fat body
S1_GAACCTAGTGATGATA	1765	6669	S1	0.0437847	C1	Component 1	14	Fat body	Fat body
S1_GAACCTAGTTAGTGGG	1532	5930	S1	0.0558179	C1	Component 1	13	Fat body	Fat body
S1_GAACCTATCGAACGGA	2148	9004	S1	0.0463127	C1	Component 1	22	Fat body	Fat body
S1_GAACGGACACTCGACG	1621	5766	S1	0.0546306	C1	Component 1	24	Fat body	Fat body
S1_GAAGCAGGTCTTGTCC	1254	4113	S1	0.0532458	C1	Component 1	13	Fat body	Fat body
S1_GAATAAGTCTCACATT	1603	5342	S1	0.0456758	C1	Component 1	19	Fat body	Fat body
S1_GAATGAACAGTGGGAT	1436	4746	S1	0.0507796	C1	Component 1	10	Fat body	Fat body
S1_GACACGCAGTACATGA	1459	4756	S1	0.0441548	C1	Component 1	11	Fat body	Fat body
S1_GACACGCCAGCCTTTC	1649	4910	S1	0.0535642	C1	Component 1	14	Fat body	Fat body
S1_GACCAATCAAAGTGCG	1391	4586	S1	0.0569123	C1	Component 1	11	Fat body	Fat body
S1_GACGCGTTCTGCAGTA	1640	4967	S1	0.0412724	C1	Component 1	16	Fat body	Fat body
S1_GACGGCTAGCTAAACA	1438	4030	S1	0.0560794	C1	Component 1	13	Fat body	Fat body
S1_GACGGCTAGTGATCGG	1321	4290	S1	0.0438228	C1	Component 1	26	Fat body	Fat body
S1_GACGTGCGTGAGGCTA	1464	5229	S1	0.0501052	C1	Component 1	48	Fat body	Fat body
S1_GACTGCGTCTCCGGTT	1753	5576	S1	0.0475251	C1	Component 1	13	Fat body	Fat body
S1_GAGCAGAGTCATCGGC	1480	4792	S1	0.0573873	C1	Component 1	11	Fat body	Fat body
S1_GAGCAGATCTATCCCG	1682	6072	S1	0.0637352	C1	Component 1	12	Fat body	Fat body
S1_GAGTCCGCATGCAATC	1292	3760	S1	0.0454787	C1	Component 1	10	Fat body	Fat body
S1_GATCAGTAGCTAGTCT	1645	5484	S1	0.0640044	C1	Component 1	13	Fat body	Fat body
S1_GATCTAGGTGCAGACA	1625	6093	S1	0.0594124	C1	Component 1	23	Fat body	Fat body
S1_GATCTAGTCGCCAAAT	1558	5158	S1	0.0354789	C1	Component 1	11	Fat body	Fat body
S1_GATGAAACAATCTGCA	1651	5964	S1	0.0662307	C1	Component 1	16	Fat body	Fat body
S1_GATGAAATCGGCGCTA	1691	5435	S1	0.0553818	C1	Component 1	46	Fat body	Fat body
S1_GATTCAGCATGTCCTC	1052	3144	S1	0.0547074	C1	Component 1	12	Fat body	Fat body
S1_GCAATCAGTGCAGTAG	1595	5710	S1	0.0630473	C1	Component 1	11	Fat body	Fat body
S1_GCACATACATCAGTAC	2067	7931	S1	0.0337915	C1	Component 1	19	Fat body	Fat body
S1_GCACATACATCGATGT	1386	4042	S1	0.0517071	C1	Component 1	13	Fat body	Fat body
S1_GCACATAGTATATGAG	1173	3625	S1	0.0736552	C1	Component 1	11	Fat body	Fat body
S1_GCACTCTCAAACTGCT	1923	7037	S1	0.0454739	C1	Component 1	16	Fat body	Fat body
S1_GCAGTTACAAGCTGGA	1377	4622	S1	0.0560363	C1	Component 1	48	Fat body	Fat body
S1_GCAGTTACATTGGGCC	1297	4355	S1	0.0574053	C1	Component 1	10	Fat body	Fat body
S1_GCATACAAGAATCTCC	1761	6584	S1	0.0463244	C1	Component 1	44	Fat body	Fat body
S1_GCATACAAGCCCAATT	1534	5446	S1	0.0486596	C1	Component 1	51	Fat body	Fat body
S1_GCATACACATTTGCCC	1889	6942	S1	0.0566119	C1	Component 1	15	Fat body	Fat body
S1_GCATGATTCGGCGCAT	1459	4568	S1	0.0658932	C1	Component 1	10	Fat body	Fat body
S1_GCATGCGTCAAGCCTA	1680	6058	S1	0.0513455	C1	Component 1	44	Fat body	Fat body
S1_GCCAAATGTCCGTTAA	848	2998	S1	0.0700467	C1	Component 1	12	Fat body	Fat body
S1_GCCTCTAGTGCTTCTC	1417	4044	S1	0.0563798	C1	Component 1	11	Fat body	Fat body
S1_GCGACCACAGTAACGG	1772	6105	S1	0.0430794	C1	Component 1	12	Fat body	Fat body
S1_GCGACCATCCATGAGT	1494	5436	S1	0.0544518	C1	Component 1	31	Fat body	Fat body
S1_GCGGGTTTCCCTAATT	1464	4496	S1	0.0469306	C1	Component 1	10	Fat body	Fat body
S1_GCTGCAGCAGACGTAG	1741	6517	S1	0.0492558	C1	Component 1	13	Fat body	Fat body
S1_GCTGCAGGTCTGATCA	1197	3307	S1	0.0508013	C1	Component 1	11	Fat body	Fat body
S1_GCTTCCACATCGTCGG	1499	5186	S1	0.0539915	C1	Component 1	15	Fat body	Fat body
S1_GCTTGAAAGTGTGGCA	2401	8845	S1	0.0273601	C1	Component 1	14	Fat body	Fat body
S1_GGAAAGCAGAGGTTAT	1571	5428	S1	0.0519528	C1	Component 1	10	Fat body	Fat body
S1_GGAAAGCTCCAAAGTC	1681	5392	S1	0.0478487	C1	Component 1	14	Fat body	Fat body
S1_GGACATTTCCCGGATG	1228	3510	S1	0.034188	C1	Component 1	12	Fat body	Fat body
S1_GGACGTCGTAGCTCCG	1509	5381	S1	0.0498049	C1	Component 1	13	Fat body	Fat body
S1_GGACGTCTCCACGTTC	1476	4561	S1	0.0449463	C1	Component 1	14	Fat body	Fat body
S1_GGATGTTAGATATACG	1411	4810	S1	0.0656965	C1	Component 1	11	Fat body	Fat body
S1_GGATTACAGCGTCAAG	1281	4027	S1	0.0432083	C1	Component 1	23	Fat body	Fat body
S1_GGATTACCAGCCTATA	1772	6253	S1	0.0497361	C1	Component 1	23	Fat body	Fat body
S1_GGCAATTAGGATGGAA	1261	3819	S1	0.0620581	C1	Component 1	17	Fat body	Fat body
S1_GGCAATTTCTCCAGGG	1582	5527	S1	0.0428804	C1	Component 1	11	Fat body	Fat body
S1_GGCCGATAGGAGCGAG	1417	4572	S1	0.0671479	C1	Component 1	12	Fat body	Fat body
S1_GGCCGATTCGTAGGAG	1248	3809	S1	0.0687845	C1	Component 1	10	Fat body	Fat body
S1_GGCGACTCAAGACGTG	876	2307	S1	0.046814	C1	Component 1	10	Fat body	Fat body
S1_GGCTCGACAGGCAGTA	1349	4609	S1	0.0546756	C1	Component 1	32	Fat body	Fat body
S1_GGCTCGACATTCCTGC	1514	4809	S1	0.0636307	C1	Component 1	14	Fat body	Fat body
S1_GGCTGGTCACCGAAAG	1291	4378	S1	0.0584742	C1	Component 1	15	Fat body	Fat body
S1_GGGATGAAGGTGCTTT	1560	5043	S1	0.0489788	C1	Component 1	16	Fat body	Fat body
S1_GGGCACTAGAACTGTA	1675	6374	S1	0.0425165	C1	Component 1	14	Fat body	Fat body
S1_GGGTCTGAGATGTAAC	1410	5003	S1	0.0479712	C1	Component 1	14	Fat body	Fat body
S1_GGGTCTGTCGAGAGCA	1527	5229	S1	0.0543125	C1	Component 1	12	Fat body	Fat body
S1_GGTGCGTCACAGACTT	1689	5359	S1	0.0345214	C1	Component 1	18	Fat body	Fat body
S1_GGTGTTATCGTACCGG	1627	5760	S1	0.0361111	C1	Component 1	12	Fat body	Fat body
S1_GTAACGTAGGGAGTAA	1748	6852	S1	0.0668418	C1	Component 1	40	Fat body	Fat body
S1_GTAACTGAGGGCATGT	1500	5179	S1	0.0536783	C1	Component 1	14	Fat body	Fat body
S1_GTAACTGTCAGCGATT	1734	5380	S1	0.0540892	C1	Component 1	13	Fat body	Fat body
S1_GTACGTAAGGACAGAA	1281	4052	S1	0.0599704	C1	Component 1	22	Fat body	Fat body
S1_GTACTCCCACCGAATT	1360	4649	S1	0.0576468	C1	Component 1	16	Fat body	Fat body
S1_GTAGGCCTCCAGGGCT	1033	3015	S1	0.0686567	C1	Component 1	12	Fat body	Fat body
S1_GTAGGCCTCGGTCTAA	1366	4956	S1	0.0488297	C1	Component 1	16	Fat body	Fat body
S1_GTCAAGTCAACTGCGC	1456	5112	S1	0.045579	C1	Component 1	19	Fat body	Fat body
S1_GTCAAGTCAGCCTTGG	1447	4767	S1	0.0633655	C1	Component 1	11	Fat body	Fat body
S1_GTCAAGTCATCCGTGG	1317	4176	S1	0.0613027	C1	Component 1	10	Fat body	Fat body
S1_GTCAAGTTCGGCGCTA	1508	4821	S1	0.046256	C1	Component 1	13	Fat body	Fat body
S1_GTCACGGAGGCTAGGT	1806	6918	S1	0.0468343	C1	Component 1	36	Fat body	Fat body
S1_GTCACGGGTAAACGCG	1514	5162	S1	0.0401007	C1	Component 1	15	Fat body	Fat body
S1_GTCATTTTCTCGTTTA	2140	9221	S1	0.0454447	C1	Component 1	44	Fat body	Fat body
S1_GTCCTCAGTGAGTATA	1643	5911	S1	0.0473693	C1	Component 1	10	Fat body	Fat body
S1_GTCGTAACACTGTGTA	1733	5727	S1	0.0492404	C1	Component 1	21	Fat body	Fat body
S1_GTCGTAACATCTGGTA	1393	4288	S1	0.0370802	C1	Component 1	16	Fat body	Fat body
S1_GTCTCGTCAGGTGCCT	1468	4762	S1	0.0566989	C1	Component 1	16	Fat body	Fat body
S1_GTCTTCGTCTCGAGTA	1377	4519	S1	0.0515601	C1	Component 1	16	Fat body	Fat body
S1_GTGCAGCCAGCTGTTA	1688	7325	S1	0.0576109	C1	Component 1	13	Fat body	Fat body
S1_GTGCAGCGTGGACGAT	1314	3970	S1	0.0720403	C1	Component 1	13	Fat body	Fat body
S1_GTGCATAAGGAGTTTA	1383	5131	S1	0.053206	C1	Component 1	25	Fat body	Fat body
S1_GTGTGCGTCGCTTAGA	1280	3774	S1	0.0511394	C1	Component 1	11	Fat body	Fat body
S1_GTGTGCGTCGCTTGTC	1423	3966	S1	0.0610187	C1	Component 1	11	Fat body	Fat body
S1_GTGTTAGCAAGTTAAG	1739	5433	S1	0.0596356	C1	Component 1	10	Fat body	Fat body
S1_GTTAAGCGTTACAGAA	1229	4599	S1	0.0532725	C1	Component 1	10	Fat body	Fat body
S1_GTTACAGGTGTGGCTC	2032	7099	S1	0.0443724	C1	Component 1	13	Fat body	Fat body
S1_GTTCATTGTTAAGACA	1623	5363	S1	0.0555659	C1	Component 1	10	Fat body	Fat body
S1_GTTTCTACAAGTACCT	1549	4994	S1	0.0582699	C1	Component 1	11	Fat body	Fat body
S1_GTTTCTAGTCGTGGCT	1656	5527	S1	0.0540981	C1	Component 1	19	Fat body	Fat body
S1_TAAACCGGTAAATGTG	1344	4304	S1	0.0625	C1	Component 1	14	Fat body	Fat body
S1_TAAACCGTCGGCGGTT	1766	5857	S1	0.0512208	C1	Component 1	36	Fat body	Fat body
S1_TAAGAGACACAGGCCT	1453	4392	S1	0.0532787	C1	Component 1	12	Fat body	Fat body
S1_TAAGCGTAGTTCCACA	1476	5384	S1	0.0653789	C1	Component 1	14	Fat body	Fat body
S1_TAAGCGTCAAAGGCGT	1451	5218	S1	0.0555768	C1	Component 1	11	Fat body	Fat body
S1_TAAGTGCAGGCGTACA	1620	5356	S1	0.0504108	C1	Component 1	27	Fat body	Fat body
S1_TACACGAAGCGTAATA	1337	4014	S1	0.0555556	C1	Component 1	14	Fat body	Fat body
S1_TACACGAAGTGAAGAG	1762	6577	S1	0.0386194	C1	Component 1	25	Fat body	Fat body
S1_TACACGATCATTTGGG	1623	5659	S1	0.0572539	C1	Component 1	13	Fat body	Fat body
S1_TACAGTGCAAACTGTC	1712	6424	S1	0.0484197	C1	Component 1	16	Fat body	Fat body
S1_TACCTATTCTTATCTG	1745	5193	S1	0.0548816	C1	Component 1	18	Fat body	Fat body
S1_TACCTTACATCCAACA	1420	4104	S1	0.0402145	C1	Component 1	10	Fat body	Fat body
S1_TACCTTAGTATAGGTA	1285	4408	S1	0.0471869	C1	Component 1	11	Fat body	Fat body
S1_TACGGATGTACATGTC	1917	7115	S1	0.043851	C1	Component 1	15	Fat body	Fat body
S1_TACGGGCTCATAACCG	1629	5470	S1	0.0431444	C1	Component 1	43	Fat body	Fat body
S1_TACGGTACATCTCGCT	1656	5447	S1	0.0548926	C1	Component 1	18	Fat body	Fat body
S1_TACGGTAGTGTTTGGT	1492	5736	S1	0.0442817	C1	Component 1	21	Fat body	Fat body
S1_TACTCATAGCCGATTT	1136	2934	S1	0.0572597	C1	Component 1	13	Fat body	Fat body
S1_TACTCATCAGGGCATA	2038	8622	S1	0.0484806	C1	Component 1	30	Fat body	Fat body
S1_TACTCATTCCCGACTT	2174	9119	S1	0.0411229	C1	Component 1	26	Fat body	Fat body
S1_TACTCGCAGTAGATGT	1349	4743	S1	0.0546068	C1	Component 1	14	Fat body	Fat body
S1_TACTCGCTCGATGAGG	1541	5416	S1	0.0563146	C1	Component 1	35	Fat body	Fat body
S1_TACTTACGTCTCTCGT	1277	3862	S1	0.0538581	C1	Component 1	16	Fat body	Fat body
S1_TACTTGTAGAAACCGC	1272	4181	S1	0.0495097	C1	Component 1	11	Fat body	Fat body
S1_TACTTGTAGACTAGAT	2183	9301	S1	0.0465591	C1	Component 1	29	Fat body	Fat body
S1_TAGACCAAGATCCCAT	1974	7207	S1	0.0491189	C1	Component 1	41	Fat body	Fat body
S1_TAGACCAAGCAGCCTC	1349	3500	S1	0.0805714	C1	Component 1	10	Fat body	Fat body
S1_TAGCCGGAGCGTCAAG	1530	4757	S1	0.0346857	C1	Component 1	22	Fat body	Fat body
S1_TAGCCGGTCTAACTGG	1474	4257	S1	0.0594315	C1	Component 1	11	Fat body	Fat body
S1_TAGGCATCAAAGAATC	1315	4686	S1	0.057405	C1	Component 1	21	Fat body	Fat body
S1_TAGTTGGAGGCGTACA	1651	5170	S1	0.0491296	C1	Component 1	14	Fat body	Fat body
S1_TATCAGGCAGCAGTTT	1817	5785	S1	0.0411409	C1	Component 1	12	Fat body	Fat body
S1_TATCAGGGTACAGTTC	1709	6362	S1	0.0473122	C1	Component 1	10	Fat body	Fat body
S1_TATCTCAAGTCAAGGC	1229	4061	S1	0.0696873	C1	Component 1	11	Fat body	Fat body
S1_TATGCCCAGGGTCGAT	1559	5646	S1	0.0513638	C1	Component 1	17	Fat body	Fat body
S1_TATTACCGTGCGAAAC	1475	4142	S1	0.0581845	C1	Component 1	12	Fat body	Fat body
S1_TCAACGACAAGTCTAC	1585	4944	S1	0.0511731	C1	Component 1	29	Fat body	Fat body
S1_TCAACGATCATGTCTT	2639	11293	S1	0.0634963	C1	Component 1	17	Fat body	Fat body
S1_TCAGATGCACGACGAA	1761	6012	S1	0.0570526	C1	Component 1	14	Fat body	Fat body
S1_TCAGCTCTCATGGTCA	1536	5594	S1	0.0629246	C1	Component 1	29	Fat body	Fat body
S1_TCAGGATCAAGTACCT	1573	5621	S1	0.0453656	C1	Component 1	11	Fat body	Fat body
S1_TCAGGATCACCTGGTG	1601	5311	S1	0.0706082	C1	Component 1	18	Fat body	Fat body
S1_TCAGGATGTCTAAAGA	1595	5369	S1	0.0346433	C1	Component 1	14	Fat body	Fat body
S1_TCAGGTAAGAAGGTTT	1707	6634	S1	0.0532107	C1	Component 1	14	Fat body	Fat body
S1_TCAGGTAGTCGACTAT	1305	3795	S1	0.0561265	C1	Component 1	15	Fat body	Fat body
S1_TCATTACGTGGTCCGT	1344	4086	S1	0.0587372	C1	Component 1	25	Fat body	Fat body
S1_TCATTTGCAGGGATTG	2160	8962	S1	0.0428476	C1	Component 1	17	Fat body	Fat body
S1_TCCCGATAGAATTGTG	1609	6141	S1	0.0473864	C1	Component 1	45	Fat body	Fat body
S1_TCGAGGCAGATTACCC	1961	8027	S1	0.0337611	C1	Component 1	36	Fat body	Fat body
S1_TCGAGGCGTCTGCGGT	1365	4114	S1	0.0500729	C1	Component 1	13	Fat body	Fat body
S1_TCGCGAGAGCCCAGCT	1245	4085	S1	0.0541004	C1	Component 1	13	Fat body	Fat body
S1_TCGCGAGAGGACACCA	1529	5307	S1	0.0303373	C1	Component 1	15	Fat body	Fat body
S1_TCGCGAGGTTGATTCG	1445	4360	S1	0.0616972	C1	Component 1	14	Fat body	Fat body
S1_TCGCGTTAGTAAGTAC	1729	6172	S1	0.058652	C1	Component 1	14	Fat body	Fat body
S1_TCGCGTTAGTACGATA	1594	5252	S1	0.0647372	C1	Component 1	11	Fat body	Fat body
S1_TCGCGTTGTCGAGTTT	1459	4226	S1	0.0489825	C1	Component 1	10	Fat body	Fat body
S1_TCGGGACAGCTGCCCA	1559	5591	S1	0.0500805	C1	Component 1	25	Fat body	Fat body
S1_TCGGTAAAGTTGTCGT	1127	4499	S1	0.0473439	C1	Component 1	12	Fat body	Fat body
S1_TCGTACCAGCGATTCT	1626	5934	S1	0.0515672	C1	Component 1	20	Fat body	Fat body
S1_TCGTACCTCTTTACGT	2487	9198	S1	0.0430528	C1	Component 1	34	Fat body	Fat body
S1_TCGTAGACATCCCATC	1174	3521	S1	0.0599262	C1	Component 1	12	Fat body	Fat body
S1_TCGTAGAGTGATAAAC	1509	5875	S1	0.0464681	C1	Component 1	33	Fat body	Fat body
S1_TCGTAGAGTGTTGAGG	1232	3622	S1	0.0590834	C1	Component 1	12	Fat body	Fat body
S1_TCTATTGCAATCTGCA	1978	7490	S1	0.0496662	C1	Component 1	17	Fat body	Fat body
S1_TCTATTGCACATTAGC	1468	4597	S1	0.0506852	C1	Component 1	17	Fat body	Fat body
S1_TCTCATAGTCCCTTGT	1616	5357	S1	0.0548815	C1	Component 1	27	Fat body	Fat body
S1_TCTCTAATCTTAGAGC	1710	5798	S1	0.0553735	C1	Component 1	18	Fat body	Fat body
S1_TCTGAGATCACCACCT	1670	5878	S1	0.0498469	C1	Component 1	32	Fat body	Fat body
S1_TCTGGAAGTAGCGCTC	1939	7281	S1	0.0576844	C1	Component 1	31	Fat body	Fat body
S1_TCTGGAAGTTGGTTTG	1484	4759	S1	0.0571669	C1	Component 1	12	Fat body	Fat body
S1_TGACTTTCATATGCTG	1791	5960	S1	0.0548658	C1	Component 1	15	Fat body	Fat body
S1_TGAGAGGAGTCGTACT	1902	6587	S1	0.0491878	C1	Component 1	43	Fat body	Fat body
S1_TGAGCATAGGTGATTA	1409	4601	S1	0.0389046	C1	Component 1	16	Fat body	Fat body
S1_TGAGCCGAGGTCGGAT	1480	4985	S1	0.0630016	C1	Component 1	27	Fat body	Fat body
S1_TGAGGGACAAACTGTC	1587	5627	S1	0.0529589	C1	Component 1	14	Fat body	Fat body
S1_TGCCCATGTGGTCTCG	1338	4344	S1	0.0446593	C1	Component 1	13	Fat body	Fat body
S1_TGCCCTAAGCAGGCTA	1796	6253	S1	0.031345	C1	Component 1	11	Fat body	Fat body
S1_TGCGCAGCATGGTTGT	1545	5572	S1	0.0461235	C1	Component 1	13	Fat body	Fat body
S1_TGCGCAGGTTGAGTTC	1460	3557	S1	0.0486365	C1	Component 1	16	Fat body	Fat body
S1_TGCGGGTGTGAGGCTA	1323	3640	S1	0.064011	C1	Component 1	10	Fat body	Fat body
S1_TGCGTGGCAATAACGA	1629	5592	S1	0.0586552	C1	Component 1	21	Fat body	Fat body
S1_TGGACGCCACAGGCCT	1537	4791	S1	0.0613651	C1	Component 1	10	Fat body	Fat body
S1_TGGCCAGTCTTAGCCC	1645	5578	S1	0.0374686	C1	Component 1	11	Fat body	Fat body
S1_TGGCGCAAGTGGGCTA	1424	4920	S1	0.0506098	C1	Component 1	11	Fat body	Fat body
S1_TGGCGCACAATGGACG	1426	4534	S1	0.0668284	C1	Component 1	13	Fat body	Fat body
S1_TGGGCGTGTTGAGGTG	1134	3399	S1	0.0567814	C1	Component 1	12	Fat body	Fat body
S1_TGTGGTAGTACGACCC	1252	3874	S1	0.0671141	C1	Component 1	12	Fat body	Fat body
S1_TGTGTTTGTTGTACAC	1565	4676	S1	0.0506843	C1	Component 1	16	Fat body	Fat body
S1_TGTGTTTTCCTACAGA	1424	4630	S1	0.0492441	C1	Component 1	18	Fat body	Fat body
S1_TTAACTCCATATACCG	1486	5341	S1	0.0561693	C1	Component 1	16	Fat body	Fat body
S1_TTATGCTCATGCCTTC	1414	3996	S1	0.0437938	C1	Component 1	25	Fat body	Fat body
S1_TTATGCTGTTAGATGA	1981	7595	S1	0.0442396	C1	Component 1	41	Fat body	Fat body
S1_TTCCCAGTCATTTGGG	1513	4680	S1	0.0429487	C1	Component 1	15	Fat body	Fat body
S1_TTCGGTCAGATACACA	1079	2999	S1	0.0486829	C1	Component 1	19	Fat body	Fat body
S1_TTGAACGCACATGGGA	1516	5738	S1	0.0475776	C1	Component 1	40	Fat body	Fat body
S1_TTGACTTCATTACGAC	1410	4651	S1	0.0539785	C1	Component 1	10	Fat body	Fat body
S1_TTGCCGTAGGGATGGG	1094	3081	S1	0.0675106	C1	Component 1	10	Fat body	Fat body
S1_TTGCCGTAGTGGTAGC	1261	5288	S1	0.0542738	C1	Component 1	13	Fat body	Fat body
S1_TTGCCGTCACGTCAGC	1433	4217	S1	0.0524069	C1	Component 1	11	Fat body	Fat body
S1_TTGCCGTGTAATCGTC	1229	4231	S1	0.049161	C1	Component 1	23	Fat body	Fat body
S1_TTGCCGTTCTTCTGGC	1544	4968	S1	0.0547504	C1	Component 1	12	Fat body	Fat body
S1_TTGGAACCACTTCTGC	1632	5053	S1	0.0528399	C1	Component 1	30	Fat body	Fat body
S1_TTGGAACTCAGCATGT	1333	4370	S1	0.0473684	C1	Component 1	10	Fat body	Fat body
S1_TTGGCAACATCATCCC	1465	4630	S1	0.0423326	C1	Component 1	44	Fat body	Fat body
S1_TTGTAGGCAATCGGTT	1697	6174	S1	0.0497247	C1	Component 1	17	Fat body	Fat body
S1_TTGTAGGGTAGCTGCC	1514	4860	S1	0.0539095	C1	Component 1	31	Fat body	Fat body
S1_TTGTAGGTCGTTACAG	1454	5072	S1	0.0538249	C1	Component 1	40	Fat body	Fat body
S1_TTTACTGAGGAGCGAG	1751	5945	S1	0.0378469	C1	Component 1	30	Fat body	Fat body
S1_TTTACTGCAATGACCT	1959	6253	S1	0.0411003	C1	Component 1	12	Fat body	Fat body
S1_TTTCCTCCATGCCACG	1545	5380	S1	0.05	C1	Component 1	11	Fat body	Fat body
S1_TTTCCTCTCAGTACGT	1390	3894	S1	0.0508475	C1	Component 1	12	Fat body	Fat body
S1_TTTGCGCCACCAACCG	1919	6411	S1	0.0379036	C1	Component 1	10	Fat body	Fat body
S1_TTTGCGCTCCACTCCA	1357	5010	S1	0.0373328	C1	Component 1	11	Fat body	Fat body
S1_AAGTCTGAGAGCAATT	2437	11020	S1	0.0547187	C10	Component 1	25	Fat body	Fat body
S1_ACGAGCCCACTTCGAA	1745	5946	S1	0.047595	C10	Component 1	14	Fat body	Fat body
S1_AAACCTGAGCACCGTC	1387	2954	S1	0.0443466	C13	Component 1	13	Fat body	Fat body
S1_AAATGCCCAGATTGCT	2172	7191	S1	0.0585454	C13	Component 1	13	Fat body	Fat body
S1_AACTCAGAGATGCGAC	1366	4578	S1	0.0517693	C13	Component 1	17	Fat body	Fat body
S1_ACACTGAAGGTGTGGT	2177	8429	S1	0.0618104	C13	Component 1	18	Fat body	Fat body
S1_ACATACGGTTGATTGC	1470	4581	S1	0.0480244	C13	Component 1	16	Fat body	Fat body
S1_ACGCAGCAGCACGCCT	1206	2654	S1	0.0463451	C13	Component 1	13	Fat body	Fat body
S1_ACGGAGAGTGAGGGAG	1588	5762	S1	0.0595279	C13	Component 1	16	Fat body	Fat body
S1_ACTGAACTCGTCCAGG	1590	5841	S1	0.05547	C13	Component 1	17	Fat body	Fat body
S1_ACTTTCAGTGAGGGAG	1993	6948	S1	0.0483592	C13	Component 1	17	Fat body	Fat body
S1_AGCAGCCAGGACTGGT	1525	5043	S1	0.0477985	C13	Component 1	17	Fat body	Fat body
S1_AGTCTTTAGCCTATGT	1662	6251	S1	0.0486322	C13	Component 1	22	Fat body	Fat body
S1_ATGGGAGGTGTTTGTG	1689	5515	S1	0.050408	C13	Component 1	17	Fat body	Fat body
S1_CAAGGCCAGCTGCAAG	1272	3802	S1	0.0489216	C13	Component 1	14	Fat body	Fat body
S1_CACACTCCAGATGGGT	1603	4896	S1	0.0561683	C13	Component 1	20	Fat body	Fat body
S1_CACCTTGCAATGAATG	1810	7443	S1	0.0439339	C13	Component 1	19	Fat body	Fat body
S1_CAGCTGGAGGCGCTCT	1724	6783	S1	0.0465871	C13	Component 1	18	Fat body	Fat body
S1_CATCGGGCAGTTCCCT	1727	5864	S1	0.0463847	C13	Component 1	20	Fat body	Fat body
S1_CCTCAGTAGAGAGCTC	2087	7074	S1	0.0460843	C13	Component 1	16	Fat body	Fat body
S1_CGCCAAGGTACCGTTA	1626	5503	S1	0.054334	C13	Component 1	27	Fat body	Fat body
S1_CGCTATCTCCGCGTTT	1533	5255	S1	0.0567079	C13	Component 1	13	Fat body	Fat body
S1_CGGAGTCAGCCTATGT	1338	3726	S1	0.0542136	C13	Component 1	15	Fat body	Fat body
S1_CGTTCTGCACCAGGCT	1694	5549	S1	0.0510002	C13	Component 1	26	Fat body	Fat body
S1_CTAAGACAGTAGTGCG	1535	5147	S1	0.0648922	C13	Component 1	14	Fat body	Fat body
S1_CTACCCAGTGTTTGTG	1638	4470	S1	0.0387025	C13	Component 1	13	Fat body	Fat body
S1_CTACGTCAGTAGCCGA	1757	4936	S1	0.0544976	C13	Component 1	15	Fat body	Fat body
S1_CTCGTCATCACCCTCA	1385	3628	S1	0.0545755	C13	Component 1	17	Fat body	Fat body
S1_CTGCCTAGTGAGTGAC	1569	4540	S1	0.0603524	C13	Component 1	10	Fat body	Fat body
S1_CTTAGGAGTGCCTGCA	1766	5322	S1	0.0413378	C13	Component 1	10	Fat body	Fat body
S1_GAGTCCGGTTAAGGGC	1333	3577	S1	0.067934	C13	Component 1	11	Fat body	Fat body
S1_GCAATCATCTTCTGGC	1713	5096	S1	0.0453297	C13	Component 1	14	Fat body	Fat body
S1_GCGACCACACAACGTT	1680	5281	S1	0.0554819	C13	Component 1	18	Fat body	Fat body
S1_GGAATAATCTCGTATT	2171	9359	S1	0.0427396	C13	Component 1	14	Fat body	Fat body
S1_GGCTCGAAGATCTGAA	818	1493	S1	0.0609511	C13	Component 1	10	Fat body	Fat body
S1_GGGAGATAGCGTAGTG	1675	5392	S1	0.046365	C13	Component 1	16	Fat body	Fat body
S1_GTACTTTCAGCTCGAC	1614	5282	S1	0.0656948	C13	Component 1	14	Fat body	Fat body
S1_GTCCTCATCAGGTTCA	1722	4725	S1	0.0503704	C13	Component 1	16	Fat body	Fat body
S1_GTCTCGTAGTTACCCA	1330	4447	S1	0.0584664	C13	Component 1	12	Fat body	Fat body
S1_TAAGCGTAGCTAGTCT	1392	4446	S1	0.0537562	C13	Component 1	34	Fat body	Fat body
S1_TAAGCGTCACCAGGTC	2685	11739	S1	0.0597155	C13	Component 1	14	Fat body	Fat body
S1_TCACAAGTCACCAGGC	1385	4401	S1	0.0524881	C13	Component 1	20	Fat body	Fat body
S1_TCACGAAAGGATATAC	1820	6011	S1	0.0459235	C13	Component 1	11	Fat body	Fat body
S1_TCGGTAAGTGTAAGTA	1137	2799	S1	0.0443015	C13	Component 1	12	Fat body	Fat body
S1_TCTGAGACAGGACGTA	1257	4101	S1	0.0541331	C13	Component 1	10	Fat body	Fat body
S1_TGAAAGATCTCTAGGA	1177	3124	S1	0.0393726	C13	Component 1	11	Fat body	Fat body
S1_TGTTCCGAGCGTCAAG	1335	4206	S1	0.0520685	C13	Component 1	16	Fat body	Fat body
S1_TTAGGCAGTATAATGG	1958	8034	S1	0.0453187	C13	Component 1	14	Fat body	Fat body
S1_TTAGGCATCATCATTC	1706	6032	S1	0.0469164	C13	Component 1	17	Fat body	Fat body
S1_TTGCCGTAGTGGTAAT	1273	2831	S1	0.0530035	C13	Component 1	10	Fat body	Fat body
S1_TTGCCGTTCTTCCTTC	2270	7097	S1	0.0501691	C13	Component 1	18	Fat body	Fat body
S1_TTGGCAAGTCAGATAA	1554	4435	S1	0.0414882	C13	Component 1	14	Fat body	Fat body
S1_AAAGCAACACTTCTGC	1127	2520	S1	0.0789683	C25	Component 1	13	Fat body	Fat body
S1_AAAGTAGCAGGAACGT	1054	3329	S1	0.0687894	C25	Component 1	11	Fat body	Fat body
S1_ACACTGATCTCTAAGG	1022	3655	S1	0.076881	C25	Component 1	13	Fat body	Fat body
S1_AGCGTATAGGCAGTCA	819	1528	S1	0.0831152	C25	Component 1	12	Fat body	Fat body
S1_AGGGATGTCTTCTGGC	1462	4901	S1	0.0955102	C25	Component 1	26	Fat body	Fat body
S1_ATCCACCCAGACGCTC	1607	5314	S1	0.0848702	C25	Component 1	16	Fat body	Fat body
S1_ATTACTCAGGAGTCTG	1521	5366	S1	0.0956019	C25	Component 1	18	Fat body	Fat body
S1_ATTATCCAGACGACGT	1235	3821	S1	0.0745878	C25	Component 1	12	Fat body	Fat body
S1_CAACTAGAGTCTCAAC	1380	4573	S1	0.0905512	C25	Component 1	12	Fat body	Fat body
S1_CAGCATACAGTAAGCG	701	1884	S1	0.0997877	C25	Component 1	10	Fat body	Fat body
S1_CCGTGGAGTGTGGTTT	1205	3285	S1	0.0910198	C25	Component 1	13	Fat body	Fat body
S1_CCTACCAAGAGTGACC	1320	3955	S1	0.0740834	C25	Component 1	24	Fat body	Fat body
S1_CCTTCCCTCTCTAAGG	837	2918	S1	0.0825908	C25	Component 1	11	Fat body	Fat body
S1_CGCGGTACATCCCATC	1309	3590	S1	0.0941504	C25	Component 1	14	Fat body	Fat body
S1_CGCTATCGTCGCGGTT	1254	4272	S1	0.0697566	C25	Component 1	14	Fat body	Fat body
S1_CGGACACAGCTCCTTC	1341	4235	S1	0.0762692	C25	Component 1	12	Fat body	Fat body
S1_CGGACACAGGCAGGTT	1469	5436	S1	0.0673289	C25	Component 1	15	Fat body	Fat body
S1_CGGACTGCAGCTGTTA	1461	4568	S1	0.073993	C25	Component 1	21	Fat body	Fat body
S1_CGTCACTCAGACAAAT	1814	7087	S1	0.0747848	C25	Component 1	18	Fat body	Fat body
S1_CGTGTAATCCCTAATT	977	2571	S1	0.075457	C25	Component 1	10	Fat body	Fat body
S1_CTCACACAGCCCAATT	1111	3110	S1	0.0855305	C25	Component 1	16	Fat body	Fat body
S1_CTCGAGGCAGGGCATA	1335	4012	S1	0.0802592	C25	Component 1	12	Fat body	Fat body
S1_CTCGTACCATCGATGT	1135	3012	S1	0.0790173	C25	Component 1	11	Fat body	Fat body
S1_CTTAGGAAGACTTTCG	813	2079	S1	0.0995671	C25	Component 1	10	Fat body	Fat body
S1_CTTTGCGCAGGAATCG	917	2023	S1	0.0944142	C25	Component 1	13	Fat body	Fat body
S1_GACTAACAGTGTACCT	1448	4653	S1	0.0726413	C25	Component 1	17	Fat body	Fat body
S1_GCAGTTATCTTAGCCC	961	2611	S1	0.076216	C25	Component 1	14	Fat body	Fat body
S1_GCGAGAATCGACCAGC	1396	4970	S1	0.0863179	C25	Component 1	24	Fat body	Fat body
S1_GCTCTGTTCTGACCTC	1323	3520	S1	0.0940341	C25	Component 1	14	Fat body	Fat body
S1_GGATGTTCAGACGTAG	1172	3463	S1	0.0990471	C25	Component 1	11	Fat body	Fat body
S1_GGCAATTGTGTGACCC	1120	3574	S1	0.0906547	C25	Component 1	16	Fat body	Fat body
S1_GGGAATGCACAGGTTT	857	2353	S1	0.0951976	C25	Component 1	11	Fat body	Fat body
S1_GGGACCTGTTACTGAC	1794	6625	S1	0.0916365	C25	Component 1	15	Fat body	Fat body
S1_GGGCACTTCAGTTAGC	908	1910	S1	0.0790576	C25	Component 1	10	Fat body	Fat body
S1_GTACTTTCACATGGGA	1246	4177	S1	0.0780464	C25	Component 1	18	Fat body	Fat body
S1_GTCCTCAGTCTAGCGC	957	2522	S1	0.092387	C25	Component 1	15	Fat body	Fat body
S1_GTCGTAACAAGCGTAG	1664	6730	S1	0.0919762	C25	Component 1	22	Fat body	Fat body
S1_TAGTTGGAGGACTGGT	1333	4225	S1	0.0986982	C25	Component 1	10	Fat body	Fat body
S1_TATCAGGAGTCTCAAC	1298	3893	S1	0.08785	C25	Component 1	11	Fat body	Fat body
S1_TGACTTTCACACAGAG	1534	5411	S1	0.0809462	C25	Component 1	12	Fat body	Fat body
S1_TGCACCTCATTCACTT	1718	6214	S1	0.0812681	C25	Component 1	22	Fat body	Fat body
S1_TGCCCATGTAGCTGCC	1563	5794	S1	0.0747454	C25	Component 1	15	Fat body	Fat body
S1_TGGTTAGCACGTAAGG	1633	5418	S1	0.0765965	C25	Component 1	21	Fat body	Fat body
S1_TGTGTTTCACGCTTTC	1256	3176	S1	0.0755668	C25	Component 1	11	Fat body	Fat body
S1_TTCGGTCTCACTTACT	1404	4252	S1	0.0823336	C25	Component 1	12	Fat body	Fat body
S1_AAACGGGGTATGGTTC	2643	11442	S1	0.0499913	C3	Component 1	29	Fat body	Fat body
S1_AAAGCAACATAGTAAG	2060	6907	S1	0.0622557	C3	Component 1	12	Fat body	Fat body
S1_AAAGCAAGTAAGGGAA	1586	5957	S1	0.0560685	C3	Component 1	17	Fat body	Fat body
S1_AAAGCAAGTACGAAAT	1878	6963	S1	0.0525711	C3	Component 1	20	Fat body	Fat body
S1_AACGTTGAGAAGGTGA	2232	8318	S1	0.0550679	C3	Component 1	12	Fat body	Fat body
S1_AACGTTGAGAATAGGG	1904	6644	S1	0.0675899	C3	Component 1	11	Fat body	Fat body
S1_AACGTTGTCTGTGCAA	1508	4742	S1	0.0459722	C3	Component 1	11	Fat body	Fat body
S1_AACTGGTCAATGTAAG	1677	5574	S1	0.04216	C3	Component 1	10	Fat body	Fat body
S1_AACTGGTGTACCGAGA	1791	5405	S1	0.0777058	C3	Component 1	14	Fat body	Fat body
S1_AACTGGTTCCGGCACA	1665	5058	S1	0.0496244	C3	Component 1	12	Fat body	Fat body
S1_AAGACCTTCGCAAGCC	1511	4833	S1	0.0558659	C3	Component 1	17	Fat body	Fat body
S1_AAGGAGCTCCGCATCT	2090	7312	S1	0.0317287	C3	Component 1	14	Fat body	Fat body
S1_AAGGTTCCATAGGATA	2096	7308	S1	0.0474887	C3	Component 1	14	Fat body	Fat body
S1_AAGGTTCTCGCCAGCA	1778	5758	S1	0.0418548	C3	Component 1	22	Fat body	Fat body
S1_AAGTCTGTCCGATATG	1710	6059	S1	0.0519888	C3	Component 1	18	Fat body	Fat body
S1_ACACCAAGTTACGCGC	1785	6629	S1	0.0574747	C3	Component 1	12	Fat body	Fat body
S1_ACACCGGAGTGTTGAA	1205	3830	S1	0.0616188	C3	Component 1	16	Fat body	Fat body
S1_ACACCGGGTGTTTGTG	1638	5221	S1	0.0574603	C3	Component 1	21	Fat body	Fat body
S1_ACACTGACAACGCACC	1948	6594	S1	0.0483773	C3	Component 1	13	Fat body	Fat body
S1_ACAGCTAAGGACCACA	1743	5821	S1	0.0529119	C3	Component 1	10	Fat body	Fat body
S1_ACATGGTAGCTCCCAG	1562	5441	S1	0.0619371	C3	Component 1	14	Fat body	Fat body
S1_ACATGGTGTTACCGAT	2037	7464	S1	0.0432802	C3	Component 1	40	Fat body	Fat body
S1_ACATGGTTCAACGCTA	1815	5887	S1	0.045524	C3	Component 1	10	Fat body	Fat body
S1_ACCAGTAAGGGCACTA	1640	5273	S1	0.0512042	C3	Component 1	17	Fat body	Fat body
S1_ACGATGTCAACTGCGC	1501	4684	S1	0.0666097	C3	Component 1	13	Fat body	Fat body
S1_ACGATGTCAAGCGCTC	1783	7123	S1	0.0554542	C3	Component 1	21	Fat body	Fat body
S1_ACGATGTGTCGATTGT	1883	6695	S1	0.0446602	C3	Component 1	57	Fat body	Fat body
S1_ACGCCAGAGAGTGAGA	1734	6435	S1	0.0501942	C3	Component 1	20	Fat body	Fat body
S1_ACGGGCTTCCCATTTA	1587	5580	S1	0.0458781	C3	Component 1	12	Fat body	Fat body
S1_ACTGATGCATTGAGCT	1641	6395	S1	0.0467553	C3	Component 1	10	Fat body	Fat body
S1_ACTTTCATCGTCTGCT	1403	3727	S1	0.029246	C3	Component 1	13	Fat body	Fat body
S1_AGATCTGAGCGATATA	1718	5490	S1	0.0632058	C3	Component 1	17	Fat body	Fat body
S1_AGCAGCCCAAGCGCTC	1488	4741	S1	0.0858469	C3	Component 1	15	Fat body	Fat body
S1_AGCCTAATCCCGGATG	1724	5891	S1	0.0427771	C3	Component 1	16	Fat body	Fat body
S1_AGCGTATAGCCACGTC	2004	7875	S1	0.0505397	C3	Component 1	26	Fat body	Fat body
S1_AGCGTATCACCTCGGA	1544	4063	S1	0.0536549	C3	Component 1	10	Fat body	Fat body
S1_AGCTCCTTCAGTTGAC	1668	4631	S1	0.0390844	C3	Component 1	15	Fat body	Fat body
S1_AGCTCTCCAGTAGAGC	2053	8872	S1	0.0385482	C3	Component 1	29	Fat body	Fat body
S1_AGGGATGAGTGTGGCA	1505	5500	S1	0.044	C3	Component 1	30	Fat body	Fat body
S1_AGGGTGATCAGTCAGT	1512	5333	S1	0.0562535	C3	Component 1	24	Fat body	Fat body
S1_AGGTCATCACAGGCCT	1859	6321	S1	0.0490429	C3	Component 1	67	Fat body	Fat body
S1_AGTAGTCTCATACGGT	1594	5597	S1	0.0641415	C3	Component 1	12	Fat body	Fat body
S1_AGTGGGATCTGAGTGT	1475	5744	S1	0.0490947	C3	Component 1	23	Fat body	Fat body
S1_ATAACGCTCTTGTACT	1706	5887	S1	0.0463734	C3	Component 1	14	Fat body	Fat body
S1_ATAAGAGAGATGTGTA	1764	6681	S1	0.0565868	C3	Component 1	13	Fat body	Fat body
S1_ATAAGAGGTTGTCGCG	1546	5313	S1	0.0485601	C3	Component 1	13	Fat body	Fat body
S1_ATCACGATCGTGGACC	1552	5212	S1	0.0393323	C3	Component 1	12	Fat body	Fat body
S1_ATCATCTCACAAGCCC	1663	4644	S1	0.0480189	C3	Component 1	20	Fat body	Fat body
S1_ATCCGAAAGGGTTTCT	1881	6864	S1	0.0432692	C3	Component 1	16	Fat body	Fat body
S1_ATCCGAAGTTGACGTT	1530	5079	S1	0.0612325	C3	Component 1	15	Fat body	Fat body
S1_ATCGAGTAGATGTAAC	1667	5506	S1	0.050672	C3	Component 1	10	Fat body	Fat body
S1_ATCTACTAGACGCACA	2188	8786	S1	0.0499659	C3	Component 1	13	Fat body	Fat body
S1_ATGGGAGTCGTCGTTC	1503	4097	S1	0.0427142	C3	Component 1	10	Fat body	Fat body
S1_ATGTGTGGTGACTCAT	1428	4843	S1	0.0580219	C3	Component 1	13	Fat body	Fat body
S1_ATGTGTGTCTACCAGA	1901	7289	S1	0.0624314	C3	Component 1	11	Fat body	Fat body
S1_ATTCTACCAACGCACC	2266	7502	S1	0.0449273	C3	Component 1	10	Fat body	Fat body
S1_ATTCTACTCCGAACGC	1637	5216	S1	0.0389187	C3	Component 1	10	Fat body	Fat body
S1_ATTGGACTCTAGAGTC	1474	4890	S1	0.0478528	C3	Component 1	12	Fat body	Fat body
S1_CAAGAAACAAGGACTG	1787	5743	S1	0.0478927	C3	Component 1	13	Fat body	Fat body
S1_CAAGAAATCACATGCA	1742	6344	S1	0.0472888	C3	Component 1	11	Fat body	Fat body
S1_CAAGATCGTACTCAAC	1475	5161	S1	0.04379	C3	Component 1	12	Fat body	Fat body
S1_CAAGATCTCTATGTGG	1931	6851	S1	0.0483141	C3	Component 1	22	Fat body	Fat body
S1_CAAGGCCAGAAACCAT	1603	4977	S1	0.0542495	C3	Component 1	19	Fat body	Fat body
S1_CAAGGCCAGGCATTGG	1890	5964	S1	0.04611	C3	Component 1	12	Fat body	Fat body
S1_CACACAAAGCGTGTCC	1487	5816	S1	0.0699914	C3	Component 1	13	Fat body	Fat body
S1_CACACAATCTGCTGTC	1899	6394	S1	0.0473882	C3	Component 1	68	Fat body	Fat body
S1_CACACTCCAAGGGTCA	1543	4660	S1	0.0551502	C3	Component 1	16	Fat body	Fat body
S1_CACAGGCGTCCCGACA	1354	4876	S1	0.0463495	C3	Component 1	13	Fat body	Fat body
S1_CACAGTAGTTCCATGA	2084	7825	S1	0.0640337	C3	Component 1	18	Fat body	Fat body
S1_CACATTTAGTGCTGCC	2046	7447	S1	0.0503558	C3	Component 1	11	Fat body	Fat body
S1_CACATTTGTTCGTTGA	2011	7243	S1	0.0469419	C3	Component 1	10	Fat body	Fat body
S1_CACCTTGCACTGCCAG	1915	7817	S1	0.0605091	C3	Component 1	12	Fat body	Fat body
S1_CAGAATCCACACTGCG	1560	5193	S1	0.0450607	C3	Component 1	25	Fat body	Fat body
S1_CAGCAGCCAAGGACTG	1290	4165	S1	0.0653061	C3	Component 1	16	Fat body	Fat body
S1_CAGCCGATCCCAAGAT	1412	4287	S1	0.0580826	C3	Component 1	11	Fat body	Fat body
S1_CAGCTAAAGTGCAAGC	1872	6296	S1	0.0547967	C3	Component 1	28	Fat body	Fat body
S1_CAGCTGGTCCAGAGGA	1765	6460	S1	0.0679567	C3	Component 1	12	Fat body	Fat body
S1_CAGGTGCAGCATCATC	2220	8238	S1	0.0528105	C3	Component 1	34	Fat body	Fat body
S1_CAGGTGCCAACACCTA	1258	3783	S1	0.0615913	C3	Component 1	18	Fat body	Fat body
S1_CAGGTGCGTCAGTGGA	1769	6554	S1	0.0477571	C3	Component 1	26	Fat body	Fat body
S1_CATATGGCACACAGAG	1665	5632	S1	0.071733	C3	Component 1	19	Fat body	Fat body
S1_CATCAAGAGCCAGTTT	2074	8056	S1	0.0573486	C3	Component 1	30	Fat body	Fat body
S1_CATGACAAGTTATCGC	2451	10207	S1	0.0439937	C3	Component 1	35	Fat body	Fat body
S1_CATGACATCAGCACAT	1637	6231	S1	0.0519981	C3	Component 1	21	Fat body	Fat body
S1_CATGGCGAGGCACATG	1426	4146	S1	0.0602991	C3	Component 1	11	Fat body	Fat body
S1_CATTATCCAGGTCGTC	1907	6636	S1	0.0465642	C3	Component 1	22	Fat body	Fat body
S1_CATTCGCAGTGTTAGA	1607	5516	S1	0.0543872	C3	Component 1	15	Fat body	Fat body
S1_CCAATCCAGACAAAGG	1844	7095	S1	0.0403101	C3	Component 1	19	Fat body	Fat body
S1_CCAATCCTCGATCCCT	1732	5757	S1	0.0552371	C3	Component 1	16	Fat body	Fat body
S1_CCACCTAGTGTCTGAT	1736	4997	S1	0.0406244	C3	Component 1	13	Fat body	Fat body
S1_CCAGCGATCTAACGGT	1946	7051	S1	0.0367324	C3	Component 1	38	Fat body	Fat body
S1_CCCATACCAGGTGCCT	1337	4409	S1	0.0734861	C3	Component 1	14	Fat body	Fat body
S1_CCTACACTCACGAAGG	1482	4407	S1	0.0499206	C3	Component 1	14	Fat body	Fat body
S1_CCTAGCTCACGGTTTA	1805	6017	S1	0.0591657	C3	Component 1	16	Fat body	Fat body
S1_CCTTACGCATGCATGT	1801	5707	S1	0.0523918	C3	Component 1	14	Fat body	Fat body
S1_CCTTCGAAGCCAACAG	1758	6457	S1	0.0566827	C3	Component 1	29	Fat body	Fat body
S1_CCTTCGATCCCTAACC	1983	7284	S1	0.0472268	C3	Component 1	11	Fat body	Fat body
S1_CGAACATGTGTAAGTA	1780	6449	S1	0.0480769	C3	Component 1	12	Fat body	Fat body
S1_CGACCTTCACAGAGGT	1475	4445	S1	0.0746907	C3	Component 1	15	Fat body	Fat body
S1_CGACCTTGTATAGGTA	1607	6065	S1	0.0529266	C3	Component 1	22	Fat body	Fat body
S1_CGACTTCCAGTCGTGC	1601	6552	S1	0.0619658	C3	Component 1	24	Fat body	Fat body
S1_CGACTTCGTATAGGGC	1284	3113	S1	0.0636042	C3	Component 1	11	Fat body	Fat body
S1_CGACTTCTCAGTGTTG	1770	6077	S1	0.0483791	C3	Component 1	23	Fat body	Fat body
S1_CGAGCACAGACTAGAT	1731	6095	S1	0.0421657	C3	Component 1	14	Fat body	Fat body
S1_CGATCGGCACCTATCC	1628	4815	S1	0.0699896	C3	Component 1	10	Fat body	Fat body
S1_CGATGTAGTTCCACTC	1833	6628	S1	0.0401328	C3	Component 1	12	Fat body	Fat body
S1_CGCCAAGGTTGCCTCT	1796	6230	S1	0.047512	C3	Component 1	12	Fat body	Fat body
S1_CGCCAAGTCATCGATG	1137	3568	S1	0.0658632	C3	Component 1	11	Fat body	Fat body
S1_CGCGGTACAATCCGAT	1583	5285	S1	0.0577105	C3	Component 1	27	Fat body	Fat body
S1_CGCGTTTAGTGTACCT	1796	5891	S1	0.0529621	C3	Component 1	11	Fat body	Fat body
S1_CGCTTCAAGTGAATTG	1989	7250	S1	0.0598621	C3	Component 1	34	Fat body	Fat body
S1_CGCTTCAGTCAACATC	1630	5659	S1	0.0611415	C3	Component 1	12	Fat body	Fat body
S1_CGGACGTGTTCTGTTT	2105	8727	S1	0.054085	C3	Component 1	19	Fat body	Fat body
S1_CGTCTACAGGGAACGG	1875	6188	S1	0.0433096	C3	Component 1	21	Fat body	Fat body
S1_CGTCTACGTGTCCTCT	1628	5766	S1	0.0409296	C3	Component 1	25	Fat body	Fat body
S1_CTAAGACCAATAACGA	1537	5873	S1	0.0551677	C3	Component 1	17	Fat body	Fat body
S1_CTACACCTCATCGATG	1732	5300	S1	0.0622759	C3	Component 1	11	Fat body	Fat body
S1_CTACACCTCCGGGTGT	1434	4841	S1	0.0497831	C3	Component 1	16	Fat body	Fat body
S1_CTAGAGTTCAGCATGT	1571	4366	S1	0.0625286	C3	Component 1	12	Fat body	Fat body
S1_CTAGCCTCAACGCACC	2107	8213	S1	0.0574699	C3	Component 1	14	Fat body	Fat body
S1_CTCATTATCATGTCCC	1595	5288	S1	0.0514372	C3	Component 1	16	Fat body	Fat body
S1_CTCGGGATCATTGCCC	1579	5256	S1	0.0506088	C3	Component 1	11	Fat body	Fat body
S1_CTCTACGAGGTGCACA	1583	5408	S1	0.0464127	C3	Component 1	21	Fat body	Fat body
S1_CTCTGGTCAAGCCGCT	1519	5506	S1	0.0432256	C3	Component 1	13	Fat body	Fat body
S1_CTCTGGTGTCCGTGAC	1576	6175	S1	0.042598	C3	Component 1	19	Fat body	Fat body
S1_CTGAAACGTGTGTGCC	2602	10927	S1	0.0324913	C3	Component 1	11	Fat body	Fat body
S1_CTGCTGTCACAAGTAA	1487	4252	S1	0.0613829	C3	Component 1	13	Fat body	Fat body
S1_CTGCTGTTCCGAGCCA	1344	4402	S1	0.0529305	C3	Component 1	20	Fat body	Fat body
S1_CTTAACTTCCTGCAGG	1370	3375	S1	0.0651852	C3	Component 1	12	Fat body	Fat body
S1_CTTAGGACAAACGTGG	1842	6368	S1	0.0738065	C3	Component 1	24	Fat body	Fat body
S1_CTTCTCTCAGTACACT	1021	2829	S1	0.0547897	C3	Component 1	13	Fat body	Fat body
S1_CTTCTCTTCCCAACGG	2020	8171	S1	0.0428344	C3	Component 1	36	Fat body	Fat body
S1_CTTGGCTGTCTAAACC	1710	5276	S1	0.047953	C3	Component 1	10	Fat body	Fat body
S1_CTTTGCGTCCTAGTGA	1556	5169	S1	0.0473979	C3	Component 1	18	Fat body	Fat body
S1_GAAACTCAGCCTATGT	1508	5086	S1	0.0401101	C3	Component 1	14	Fat body	Fat body
S1_GAACATCAGTTACGGG	1545	5463	S1	0.0578437	C3	Component 1	13	Fat body	Fat body
S1_GAATGAATCACGGTTA	1904	6448	S1	0.0550558	C3	Component 1	13	Fat body	Fat body
S1_GACACGCGTCCTCCAT	1930	7572	S1	0.0525621	C3	Component 1	40	Fat body	Fat body
S1_GACCTGGCAGCCTATA	1564	5271	S1	0.0474293	C3	Component 1	23	Fat body	Fat body
S1_GACCTGGTCAACGGGA	1466	4724	S1	0.0514395	C3	Component 1	23	Fat body	Fat body
S1_GACTACACACTCGACG	1791	6169	S1	0.0512239	C3	Component 1	34	Fat body	Fat body
S1_GACTACATCGGATGTT	1768	6481	S1	0.0378028	C3	Component 1	20	Fat body	Fat body
S1_GAGCAGACAAGGGTCA	1716	6669	S1	0.0631279	C3	Component 1	18	Fat body	Fat body
S1_GAGGTGATCATACGGT	1343	4262	S1	0.0539653	C3	Component 1	16	Fat body	Fat body
S1_GATCGATAGCACACAG	1933	6544	S1	0.0507335	C3	Component 1	12	Fat body	Fat body
S1_GATCGCGCAAGGCTCC	1961	7477	S1	0.0456065	C3	Component 1	24	Fat body	Fat body
S1_GATCGTAAGGCCCTCA	1540	5721	S1	0.0620521	C3	Component 1	12	Fat body	Fat body
S1_GATCTAGTCGTCTGCT	1250	3885	S1	0.0576577	C3	Component 1	14	Fat body	Fat body
S1_GATGAGGCAGATTGCT	1586	5398	S1	0.0548453	C3	Component 1	20	Fat body	Fat body
S1_GATGCTACAAGGTGTG	1331	3861	S1	0.0696711	C3	Component 1	21	Fat body	Fat body
S1_GATGCTACACGAAAGC	1777	6714	S1	0.0373846	C3	Component 1	17	Fat body	Fat body
S1_GATTCAGCACGAGAGT	1711	5761	S1	0.0482555	C3	Component 1	10	Fat body	Fat body
S1_GCACATAGTGGACGAT	1688	6072	S1	0.0502306	C3	Component 1	15	Fat body	Fat body
S1_GCACTCTTCCTGCCAT	1759	6232	S1	0.0462131	C3	Component 1	12	Fat body	Fat body
S1_GCAGCCAGTAGGCTGA	1997	7776	S1	0.0397377	C3	Component 1	19	Fat body	Fat body
S1_GCATGATAGCCAGAAC	1920	7405	S1	0.0513167	C3	Component 1	12	Fat body	Fat body
S1_GCATGATTCAGGTTCA	1916	7273	S1	0.0485357	C3	Component 1	29	Fat body	Fat body
S1_GCATGCGGTTGGTAAA	1753	5790	S1	0.038342	C3	Component 1	13	Fat body	Fat body
S1_GCGCAACCATCGATTG	1770	7272	S1	0.0522552	C3	Component 1	34	Fat body	Fat body
S1_GCGCAGTAGACAGGCT	1227	3457	S1	0.0454151	C3	Component 1	20	Fat body	Fat body
S1_GCGCCAAAGTAGGTGC	1625	4795	S1	0.045464	C3	Component 1	12	Fat body	Fat body
S1_GCTCTGTAGGAGTCTG	1232	3357	S1	0.0631516	C3	Component 1	32	Fat body	Fat body
S1_GCTCTGTTCCGCGCAA	1687	6731	S1	0.0517011	C3	Component 1	12	Fat body	Fat body
S1_GCTGCGAGTCTCCATC	2147	7399	S1	0.0485201	C3	Component 1	26	Fat body	Fat body
S1_GCTGCTTGTGGCCCTA	1756	5607	S1	0.0492242	C3	Component 1	17	Fat body	Fat body
S1_GCTGGGTCACCCATGG	1193	3760	S1	0.0481383	C3	Component 1	11	Fat body	Fat body
S1_GCTGGGTTCGGTTAAC	1414	4758	S1	0.0775536	C3	Component 1	17	Fat body	Fat body
S1_GGAACTTCACCAGGCT	1838	6166	S1	0.0476808	C3	Component 1	12	Fat body	Fat body
S1_GGACATTAGACATAAC	1864	6891	S1	0.0451313	C3	Component 1	23	Fat body	Fat body
S1_GGACGTCCATGATCCA	1722	5675	S1	0.0431718	C3	Component 1	16	Fat body	Fat body
S1_GGATGTTTCGTCTGAA	1326	4184	S1	0.040631	C3	Component 1	13	Fat body	Fat body
S1_GGCAATTCAACACGCC	1769	6749	S1	0.0454882	C3	Component 1	39	Fat body	Fat body
S1_GGCGACTAGGACAGCT	1532	4737	S1	0.0540426	C3	Component 1	48	Fat body	Fat body
S1_GGCGACTCATGGAATA	1721	6409	S1	0.0940864	C3	Component 1	11	Fat body	Fat body
S1_GGCGTGTGTCAACATC	1544	5711	S1	0.0514886	C3	Component 1	23	Fat body	Fat body
S1_GGCTGGTTCAACCAAC	1749	6658	S1	0.0527185	C3	Component 1	32	Fat body	Fat body
S1_GGCTGGTTCCAGTAGT	1653	4988	S1	0.0433039	C3	Component 1	12	Fat body	Fat body
S1_GGGACCTTCACATGCA	1685	5023	S1	0.0617161	C3	Component 1	12	Fat body	Fat body
S1_GGGCACTGTACTTGAC	1751	5968	S1	0.0497654	C3	Component 1	31	Fat body	Fat body
S1_GGGTCTGCACAACTGT	1420	4918	S1	0.0483937	C3	Component 1	12	Fat body	Fat body
S1_GGGTTGCAGTGAAGAG	1269	3838	S1	0.0870245	C3	Component 1	13	Fat body	Fat body
S1_GGGTTGCGTGGTCTCG	1687	5411	S1	0.0439845	C3	Component 1	21	Fat body	Fat body
S1_GGGTTGCTCAGTCAGT	1395	4149	S1	0.0571222	C3	Component 1	12	Fat body	Fat body
S1_GGTATTGTCACTGGGC	1559	5461	S1	0.0543856	C3	Component 1	10	Fat body	Fat body
S1_GGTGAAGAGGGAACGG	1526	5863	S1	0.0567969	C3	Component 1	27	Fat body	Fat body
S1_GGTGCGTGTAACGTTC	1672	6403	S1	0.0465407	C3	Component 1	11	Fat body	Fat body
S1_GTACTCCCAGAGCCAA	1826	6051	S1	0.0411502	C3	Component 1	24	Fat body	Fat body
S1_GTAGGCCTCGGCATCG	1194	3932	S1	0.0551882	C3	Component 1	10	Fat body	Fat body
S1_GTAGTCACAGTTCCCT	1509	5054	S1	0.053423	C3	Component 1	13	Fat body	Fat body
S1_GTATCTTTCTGCAAGT	1740	6449	S1	0.04931	C3	Component 1	17	Fat body	Fat body
S1_GTATTCTCAGTCAGAG	1848	6315	S1	0.063658	C3	Component 1	21	Fat body	Fat body
S1_GTCACGGAGTGAAGAG	1676	6396	S1	0.0475297	C3	Component 1	34	Fat body	Fat body
S1_GTCCTCATCAGCATGT	1947	7416	S1	0.0453074	C3	Component 1	38	Fat body	Fat body
S1_GTCTCGTGTAAGTGTA	1341	3487	S1	0.053341	C3	Component 1	13	Fat body	Fat body
S1_GTGAAGGGTTGCGTTA	1489	5054	S1	0.0544123	C3	Component 1	17	Fat body	Fat body
S1_GTGCATACAATAACGA	1736	6728	S1	0.0578181	C3	Component 1	29	Fat body	Fat body
S1_GTGGGTCGTTCATGGT	1827	6117	S1	0.0506784	C3	Component 1	14	Fat body	Fat body
S1_GTGTGCGGTTCCCTTG	1478	4106	S1	0.0728203	C3	Component 1	13	Fat body	Fat body
S1_GTGTTAGCATCACGTA	1860	6407	S1	0.0521305	C3	Component 1	20	Fat body	Fat body
S1_GTTCATTAGCTGTTCA	1499	4520	S1	0.0424779	C3	Component 1	12	Fat body	Fat body
S1_GTTCATTTCTCATTCA	2207	7942	S1	0.0381516	C3	Component 1	17	Fat body	Fat body
S1_GTTCGGGAGGACAGCT	1697	6159	S1	0.0509823	C3	Component 1	35	Fat body	Fat body
S1_GTTTCTAAGTTAGCGG	1726	6672	S1	0.0568046	C3	Component 1	24	Fat body	Fat body
S1_TACCTATAGGTGACCA	1845	5705	S1	0.0392707	C3	Component 1	18	Fat body	Fat body
S1_TACCTTACAGCCAATT	1847	6026	S1	0.0594092	C3	Component 1	13	Fat body	Fat body
S1_TACGGGCGTAGTAGTA	1623	5959	S1	0.0513509	C3	Component 1	28	Fat body	Fat body
S1_TACGGGCTCTACCAGA	1511	5155	S1	0.0535403	C3	Component 1	13	Fat body	Fat body
S1_TAGACCACAGAGTGTG	1550	5115	S1	0.0494624	C3	Component 1	42	Fat body	Fat body
S1_TAGACCAGTGCATCTA	1724	5321	S1	0.0456681	C3	Component 1	24	Fat body	Fat body
S1_TAGTGGTTCAGGCCCA	1769	5190	S1	0.0277457	C3	Component 1	11	Fat body	Fat body
S1_TAGTTGGAGATGGGTC	1586	5752	S1	0.0434631	C3	Component 1	16	Fat body	Fat body
S1_TATCAGGAGGCACATG	1428	4933	S1	0.0368944	C3	Component 1	12	Fat body	Fat body
S1_TATCAGGCAGCGTTCG	2423	9533	S1	0.0282178	C3	Component 1	12	Fat body	Fat body
S1_TATCAGGGTCGCATCG	1862	6094	S1	0.0297013	C3	Component 1	14	Fat body	Fat body
S1_TATCTCATCAACCATG	1626	5850	S1	0.0530005	C3	Component 1	14	Fat body	Fat body
S1_TCACGAACATCTATGG	1912	6367	S1	0.0343961	C3	Component 1	13	Fat body	Fat body
S1_TCAGCAACAAGTTAAG	1527	4478	S1	0.0527021	C3	Component 1	10	Fat body	Fat body
S1_TCAGCAACAGGCAGTA	1256	3841	S1	0.0682114	C3	Component 1	17	Fat body	Fat body
S1_TCAGGATGTGTGGCTC	1370	4752	S1	0.0563973	C3	Component 1	12	Fat body	Fat body
S1_TCAGGTAAGTTCGATC	1967	6776	S1	0.0531287	C3	Component 1	13	Fat body	Fat body
S1_TCATTTGTCCGAATGT	1706	5433	S1	0.0452789	C3	Component 1	12	Fat body	Fat body
S1_TCCCGATCACGGATAG	1302	4235	S1	0.0528926	C3	Component 1	12	Fat body	Fat body
S1_TCCCGATTCCGCAGTG	1938	6840	S1	0.0540936	C3	Component 1	15	Fat body	Fat body
S1_TCGAGGCTCCTCGCAT	2439	10647	S1	0.0695971	C3	Component 1	30	Fat body	Fat body
S1_TCGCGAGAGACACGAC	1595	5283	S1	0.0503502	C3	Component 1	21	Fat body	Fat body
S1_TCGGGACTCGAACGGA	1487	5823	S1	0.0643998	C3	Component 1	16	Fat body	Fat body
S1_TCGGTAAGTGGCAAAC	1431	4664	S1	0.0555317	C3	Component 1	12	Fat body	Fat body
S1_TCTCATAGTGAGCGAT	1554	5189	S1	0.0545384	C3	Component 1	16	Fat body	Fat body
S1_TCTCTAAAGCAATCTC	2022	7641	S1	0.0426646	C3	Component 1	42	Fat body	Fat body
S1_TCTGGAACATGAACCT	867	3548	S1	0.0763811	C3	Component 1	12	Fat body	Fat body
S1_TCTTCGGAGGTACTCT	1531	5218	S1	0.0513607	C3	Component 1	13	Fat body	Fat body
S1_TCTTTCCAGAACTCGG	1732	5804	S1	0.0534114	C3	Component 1	13	Fat body	Fat body
S1_TCTTTCCTCGCTAGCG	1794	6278	S1	0.0468302	C3	Component 1	33	Fat body	Fat body
S1_TGACAACTCTTACCGC	1684	5271	S1	0.043635	C3	Component 1	15	Fat body	Fat body
S1_TGACTAGGTAGCTGCC	1691	6060	S1	0.0511551	C3	Component 1	25	Fat body	Fat body
S1_TGACTAGGTTCCAACA	1885	7618	S1	0.0539512	C3	Component 1	26	Fat body	Fat body
S1_TGCCAAAAGTGGACGT	1864	7225	S1	0.0517647	C3	Component 1	25	Fat body	Fat body
S1_TGCCCATGTTGTTTGG	1615	5586	S1	0.0451128	C3	Component 1	46	Fat body	Fat body
S1_TGCCCTACATCTACGA	1822	5988	S1	0.0577822	C3	Component 1	21	Fat body	Fat body
S1_TGCCCTATCAACACTG	1632	5655	S1	0.0585323	C3	Component 1	12	Fat body	Fat body
S1_TGCGGGTCACATCCAA	1376	3886	S1	0.0386001	C3	Component 1	14	Fat body	Fat body
S1_TGCTACCAGATATACG	1761	5797	S1	0.0403657	C3	Component 1	12	Fat body	Fat body
S1_TGTCCCACATGCCACG	1544	5368	S1	0.0439642	C3	Component 1	14	Fat body	Fat body
S1_TGTGTTTCAATGGATA	1616	5962	S1	0.0561892	C3	Component 1	14	Fat body	Fat body
S1_TGTTCCGAGAGCTATA	1702	5401	S1	0.0455471	C3	Component 1	27	Fat body	Fat body
S1_TGTTCCGCATCCGCGA	1410	4937	S1	0.0435487	C3	Component 1	14	Fat body	Fat body
S1_TTCGAAGAGGACAGCT	1468	4708	S1	0.0443925	C3	Component 1	13	Fat body	Fat body
S1_TTCGAAGCACCGCTAG	1658	6015	S1	0.0418953	C3	Component 1	20	Fat body	Fat body
S1_TTCGAAGGTAAGTAGT	842	2611	S1	0.0704711	C3	Component 1	20	Fat body	Fat body
S1_TTCTCAATCTGCTGTC	1905	6502	S1	0.0532144	C3	Component 1	37	Fat body	Fat body
S1_TTGAACGGTAGAAAGG	1308	3972	S1	0.0747734	C3	Component 1	11	Fat body	Fat body
S1_TTGCGTCCACCGTTGG	1266	3545	S1	0.0440056	C3	Component 1	13	Fat body	Fat body
S1_TTGGAACAGATGCCTT	1652	6179	S1	0.0433727	C3	Component 1	12	Fat body	Fat body
S1_TTGGCAAAGCCTATGT	1344	4301	S1	0.0674262	C3	Component 1	15	Fat body	Fat body
S1_TTGTAGGGTGTCGCTG	1514	5525	S1	0.0555656	C3	Component 1	11	Fat body	Fat body
S1_TTTGGTTCAAAGAATC	1687	5207	S1	0.0478202	C3	Component 1	14	Fat body	Fat body
S1_AAGCCGCTCCAAAGTC	1546	4355	S1	0.052124	C4	Component 1	10	Fat body	Fat body
S1_TAAGCGTCAAGCGAGT	1757	5629	S1	0.0653757	C4	Component 1	10	Fat body	Fat body
S1_CAAGAAAGTTGGTAAA	1246	3762	S1	0.0497076	C1	Component 1	10	Fat body	Fat body
S1_CTGGTCTTCACCACCT	1271	3840	S1	0.0544271	C1	Component 1	11	Fat body	Fat body
S1_GACTAACGTGGAAAGA	1159	3290	S1	0.0410334	C1	Component 1	12	Fat body	Fat body
S1_AACTGGTGTGTTTGGT	1227	3135	S1	0.0548644	C13	Component 1	16	Fat body	Fat body
S1_ACCCACTCAGTCTTCC	1239	2207	S1	0.0280924	C13	Component 1	5	Fat body	Fat body
S1_ACGCCAGTCGCAAGCC	1380	3706	S1	0.0626012	C13	Component 1	17	Fat body	Fat body
S1_TACGGTAGTACAGTGG	1006	2740	S1	0.0605839	C13	Component 1	11	Fat body	Fat body
S1_TCGTAGACAAGTAATG	1276	3325	S1	0.0610526	C13	Component 1	10	Fat body	Fat body
S1_TGGCTGGCAATCGAAA	964	2372	S1	0.0678752	C13	Component 1	12	Fat body	Fat body
S1_GCATGTAGTGACTCAT	1222	3405	S1	0.0508076	C3	Component 1	11	Fat body	Fat body
S1_AACCATGAGCACAGGT	942	2150	S1	0.0567442	C4	Component 1	10	Fat body	Fat body
S1_ACGGCCAAGTCAAGGC	949	2401	S1	0.0574761	C4	Component 1	11	Fat body	Fat body
S1_AGACGTTTCGGGAGTA	1431	4707	S1	0.0497132	C4	Component 1	27	Fat body	Fat body
S1_AGCGGTCAGAAGGTTT	1039	3136	S1	0.0551658	C4	Component 1	10	Fat body	Fat body
S1_AGCGTCGTCATGCATG	938	2138	S1	0.0420954	C4	Component 1	10	Fat body	Fat body
S1_ATTACTCTCTGCCCTA	1303	3172	S1	0.0488651	C4	Component 1	11	Fat body	Fat body
S1_ATTATCCCAAGCTGGA	1054	2909	S1	0.0460639	C4	Component 1	13	Fat body	Fat body
S1_ATTCTACTCTGGAGCC	914	2065	S1	0.0673124	C4	Component 1	10	Fat body	Fat body
S1_ATTGGTGTCTCGAGTA	1167	3248	S1	0.0492611	C4	Component 1	16	Fat body	Fat body
S1_CAGCTGGCAATAGCGG	1144	3604	S1	0.0629856	C4	Component 1	12	Fat body	Fat body
S1_CATCAAGAGACCTAGG	1082	2431	S1	0.061703	C4	Component 1	12	Fat body	Fat body
S1_CATGCCTGTGAACCTT	1272	3647	S1	0.0446943	C4	Component 1	13	Fat body	Fat body
S1_CATGCCTTCCTTCAAT	949	1826	S1	0.0542169	C4	Component 1	10	Fat body	Fat body
S1_CCCATACGTTGTGGAG	1136	3098	S1	0.0364751	C4	Component 1	10	Fat body	Fat body
S1_CCTACCACAGAGCCAA	1145	3087	S1	0.0398445	C4	Component 1	16	Fat body	Fat body
S1_CCTTACGTCGGAAACG	1456	3889	S1	0.0424274	C4	Component 1	10	Fat body	Fat body
S1_CGAACATTCATGTCCC	1213	3106	S1	0.045718	C4	Component 1	10	Fat body	Fat body
S1_CGAATGTTCACGATGT	1228	3195	S1	0.0478873	C4	Component 1	12	Fat body	Fat body
S1_CGATCGGGTCACAAGG	849	2129	S1	0.0516675	C4	Component 1	11	Fat body	Fat body
S1_CGCTATCCAAATACAG	1194	2950	S1	0.0715254	C4	Component 1	10	Fat body	Fat body
S1_CGGCTAGCACTTGGAT	1269	2996	S1	0.0427236	C4	Component 1	10	Fat body	Fat body
S1_CGTAGGCCACCGAATT	1203	2685	S1	0.0424739	C4	Component 1	11	Fat body	Fat body
S1_CGTCCATTCTTACCTA	1517	5362	S1	0.0511003	C4	Component 1	11	Fat body	Fat body
S1_CTCAGAAGTATGAAAC	1681	5237	S1	0.0437273	C4	Component 1	11	Fat body	Fat body
S1_CTCTAATGTGGAAAGA	2003	6817	S1	0.0482617	C4	Component 1	11	Fat body	Fat body
S1_CTTCTCTAGGAGCGTT	1533	3963	S1	0.0552612	C4	Component 1	10	Fat body	Fat body
S1_GCTGCGATCACGGTTA	2052	6193	S1	0.0534474	C4	Component 1	10	Fat body	Fat body
S1_GGGTCTGAGCTACCTA	1591	3934	S1	0.0264362	C4	Component 1	11	Fat body	Fat body
S1_GGTATTGCAGACAAAT	1563	4514	S1	0.0500665	C4	Component 1	10	Fat body	Fat body
S1_GGTGTTACATGGTTGT	995	2243	S1	0.0468123	C4	Component 1	11	Fat body	Fat body
S1_GTCAAGTGTGGTTTCA	1310	2986	S1	0.0589417	C4	Component 1	10	Fat body	Fat body
S1_GTCACGGCAGCTCGCA	1280	3034	S1	0.0474621	C4	Component 1	11	Fat body	Fat body
S1_GTTTCTATCTGTCCGT	1392	3039	S1	0.0454097	C4	Component 1	10	Fat body	Fat body
S1_TAAACCGGTTATCCGA	2011	5407	S1	0.047531	C4	Component 1	10	Fat body	Fat body
S1_TACACGAAGTCTTGCA	1072	2840	S1	0.0623239	C4	Component 1	10	Fat body	Fat body
S1_TCGCGTTGTCGCGTGT	1135	2889	S1	0.0484597	C4	Component 1	11	Fat body	Fat body
S1_TCGCGTTGTCGGCACT	1068	2614	S1	0.0497322	C4	Component 1	10	Fat body	Fat body
S1_TGACGGCAGCGCCTCA	1481	4471	S1	0.0726907	C4	Component 1	12	Fat body	Fat body
S1_TGACTTTCAATAGCGG	1005	2135	S1	0.0580796	C4	Component 1	11	Fat body	Fat body
S1_TGAGGGACAAAGAATC	1371	3746	S1	0.049386	C4	Component 1	10	Fat body	Fat body
S1_TGGCGCACACGAAATA	1096	2509	S1	0.0454364	C4	Component 1	10	Fat body	Fat body
S1_TGTGTTTGTTAGAACA	884	2156	S1	0.0449907	C4	Component 1	10	Fat body	Fat body
S1_TGTGTTTTCACGCGGT	1099	2916	S1	0.0593278	C4	Component 1	10	Fat body	Fat body
S1_TTGCGTCGTGAACCTT	713	1681	S1	0.05116	C4	Component 1	11	Fat body	Fat body
S1_TTTACTGCACACCGCA	1207	2608	S1	0.0383583	C4	Component 1	10	Fat body	Fat body
S1_TTTGCGCAGGTGGGTT	1140	3417	S1	0.0611648	C4	Component 1	12	Fat body	Fat body
S1_CAGCAGCGTAAGGATT	2143	8248	S1	0.0640155	C1	Component 1	11	Fat body	Fat body
S1_GACTAACCAATGAATG	1657	5013	S1	0.0285258	C1	Component 1	10	Fat body	Fat body
S1_ACTATCTAGCTAGGCA	1215	3450	S1	0.06	C13	Component 1	10	Fat body	Fat body
S1_CCCAGTTTCTGTACGA	1302	3922	S1	0.0581336	C13	Component 1	18	Fat body	Fat body
S1_AAACCTGAGGTACTCT	1546	5307	S1	0.0397588	C4	Component 1	28	Fat body	Fat body
S1_AAAGCAACAATCAGAA	1406	4270	S1	0.0569087	C4	Component 1	12	Fat body	Fat body
S1_AACCATGCAACGCACC	1014	2305	S1	0.0681128	C4	Component 1	12	Fat body	Fat body
S1_AACTGGTAGATGTAAC	1498	4239	S1	0.0549658	C4	Component 1	14	Fat body	Fat body
S1_AAGCCGCCAATGGAGC	1513	5336	S1	0.0397301	C4	Component 1	12	Fat body	Fat body
S1_ACACCCTGTGAAATCA	1305	3108	S1	0.0505148	C4	Component 1	11	Fat body	Fat body
S1_ACACCGGGTTTACTCT	1775	4177	S1	0.0560211	C4	Component 1	12	Fat body	Fat body
S1_ACACTGAGTCTGCCAG	1438	3939	S1	0.0551041	C4	Component 1	12	Fat body	Fat body
S1_ACAGCCGCAAGCTGGA	1043	3189	S1	0.0689871	C4	Component 1	18	Fat body	Fat body
S1_ACATACGAGGTAAACT	1347	3539	S1	0.0697937	C4	Component 1	14	Fat body	Fat body
S1_ACATACGTCTAACGGT	1573	4855	S1	0.0591143	C4	Component 1	11	Fat body	Fat body
S1_ACATCAGGTAAGCACG	1827	7961	S1	0.0581585	C4	Component 1	30	Fat body	Fat body
S1_ACCCACTCACAGACTT	1097	2704	S1	0.0610207	C4	Component 1	12	Fat body	Fat body
S1_ACCCACTGTGTTGAGG	1398	3801	S1	0.0670876	C4	Component 1	23	Fat body	Fat body
S1_ACGATGTAGGCGCTCT	1340	3811	S1	0.0695356	C4	Component 1	10	Fat body	Fat body
S1_ACGGAGAAGTCCAGGA	1371	3478	S1	0.0701553	C4	Component 1	10	Fat body	Fat body
S1_ACGGAGAGTCGAAAGC	1252	3915	S1	0.062069	C4	Component 1	17	Fat body	Fat body
S1_ACGGGCTAGTAGTGCG	1299	4018	S1	0.0525137	C4	Component 1	19	Fat body	Fat body
S1_ACGGGTCGTTACAGAA	1096	3009	S1	0.0767697	C4	Component 1	10	Fat body	Fat body
S1_ACGGGTCTCGTTGCCT	1627	5338	S1	0.0562008	C4	Component 1	10	Fat body	Fat body
S1_ACGTCAAAGGCTCATT	1572	4656	S1	0.0601375	C4	Component 1	12	Fat body	Fat body
S1_ACTTACTAGCTAGTCT	1588	4825	S1	0.0990674	C4	Component 1	10	Fat body	Fat body
S1_ACTTGTTTCGTCTGAA	1714	4332	S1	0.0632502	C4	Component 1	16	Fat body	Fat body
S1_AGATCTGTCCAGAAGG	1264	3171	S1	0.0646484	C4	Component 1	34	Fat body	Fat body
S1_AGCAGCCGTATCTGCA	1489	4384	S1	0.0485858	C4	Component 1	11	Fat body	Fat body
S1_AGCATACGTTCCAACA	1754	5457	S1	0.0469122	C4	Component 1	12	Fat body	Fat body
S1_AGCCTAAAGACGCACA	1804	5241	S1	0.0431215	C4	Component 1	22	Fat body	Fat body
S1_AGCCTAACAAGAAAGG	1573	4756	S1	0.0544575	C4	Component 1	15	Fat body	Fat body
S1_AGCGTCGGTGTTGAGG	1316	3785	S1	0.0430647	C4	Component 1	11	Fat body	Fat body
S1_AGCTCTCAGCTAAGAT	1296	3864	S1	0.0646998	C4	Component 1	12	Fat body	Fat body
S1_AGGGAGTGTCGACTAT	1520	4704	S1	0.0518707	C4	Component 1	15	Fat body	Fat body
S1_AGGGAGTTCGAACTGT	1502	4884	S1	0.0462735	C4	Component 1	18	Fat body	Fat body
S1_AGGGATGCAAAGTCAA	1333	3660	S1	0.0491803	C4	Component 1	18	Fat body	Fat body
S1_AGGGTGATCGTCTGAA	1597	5298	S1	0.0666289	C4	Component 1	41	Fat body	Fat body
S1_AGTCTTTAGACCGGAT	1016	2655	S1	0.0783428	C4	Component 1	14	Fat body	Fat body
S1_AGTGTCATCATTTGGG	1431	3795	S1	0.059025	C4	Component 1	17	Fat body	Fat body
S1_ATCACGAAGAATAGGG	1575	4999	S1	0.0496099	C4	Component 1	18	Fat body	Fat body
S1_ATCACGATCAGTTCGA	2368	9522	S1	0.0517748	C4	Component 1	33	Fat body	Fat body
S1_ATCCACCTCAACGAAA	1755	5022	S1	0.0623382	C4	Component 1	26	Fat body	Fat body
S1_ATGAGGGAGCAGGCTA	1150	2797	S1	0.0518413	C4	Component 1	11	Fat body	Fat body
S1_ATGGGAGAGCGTCAAG	1004	2472	S1	0.0497573	C4	Component 1	11	Fat body	Fat body
S1_ATGGGAGCACTTGGAT	1577	4999	S1	0.0554111	C4	Component 1	27	Fat body	Fat body
S1_ATGTGTGAGTAGATGT	931	2294	S1	0.0418483	C4	Component 1	14	Fat body	Fat body
S1_ATGTGTGGTGTCAATC	1441	3800	S1	0.0568421	C4	Component 1	40	Fat body	Fat body
S1_ATTATCCCACGGTGTC	1485	4166	S1	0.0453673	C4	Component 1	10	Fat body	Fat body
S1_CAACCAAAGCTTTGGT	1958	6452	S1	0.0609208	C4	Component 1	34	Fat body	Fat body
S1_CAACCAAGTATATCCG	2252	7125	S1	0.0501053	C4	Component 1	31	Fat body	Fat body
S1_CAACCTCTCAAGGCTT	1543	5165	S1	0.056158	C4	Component 1	24	Fat body	Fat body
S1_CAACTAGAGCGCCTCA	1513	4523	S1	0.0581472	C4	Component 1	22	Fat body	Fat body
S1_CACAAACGTCCGTTAA	952	2393	S1	0.0676975	C4	Component 1	10	Fat body	Fat body
S1_CACACAAGTGAGGGTT	1680	4785	S1	0.0601881	C4	Component 1	51	Fat body	Fat body
S1_CACAGTAAGCACCGTC	1711	5155	S1	0.0463628	C4	Component 1	20	Fat body	Fat body
S1_CACCAGGAGCGAGAAA	1220	2843	S1	0.091101	C4	Component 1	11	Fat body	Fat body
S1_CACCAGGCAGGCAGTA	1774	5598	S1	0.047517	C4	Component 1	15	Fat body	Fat body
S1_CACTCCACAGATCGGA	1475	4253	S1	0.0446743	C4	Component 1	17	Fat body	Fat body
S1_CACTCCACAGCTGTAT	1573	3845	S1	0.0613784	C4	Component 1	10	Fat body	Fat body
S1_CAGAATCTCCTTGCCA	2024	6306	S1	0.050111	C4	Component 1	18	Fat body	Fat body
S1_CAGCAGCAGTCGATAA	1549	4729	S1	0.0579526	C4	Component 1	20	Fat body	Fat body
S1_CAGGTGCAGCGATGAC	1143	3635	S1	0.0789546	C4	Component 1	12	Fat body	Fat body
S1_CAGTAACCAGGTGGAT	1363	4556	S1	0.0601405	C4	Component 1	21	Fat body	Fat body
S1_CAGTCCTGTGAAAGAG	1608	5525	S1	0.0497738	C4	Component 1	44	Fat body	Fat body
S1_CATCAGACAGTGGAGT	1570	4673	S1	0.0699765	C4	Component 1	15	Fat body	Fat body
S1_CCACGGACAGCTCCGA	1628	5176	S1	0.0479134	C4	Component 1	12	Fat body	Fat body
S1_CCACTACAGAAGGTTT	1605	5859	S1	0.0768049	C4	Component 1	18	Fat body	Fat body
S1_CCAGCGAGTAATCACC	1469	4318	S1	0.0375174	C4	Component 1	13	Fat body	Fat body
S1_CCCAATCAGACAAAGG	1778	5539	S1	0.0588554	C4	Component 1	19	Fat body	Fat body
S1_CCGTGGAGTACTTGAC	1381	3661	S1	0.0478011	C4	Component 1	12	Fat body	Fat body
S1_CCGTTCAGTAAATGTG	1457	4460	S1	0.0591928	C4	Component 1	17	Fat body	Fat body
S1_CCTACCATCAGTCCCT	1717	4479	S1	0.0567091	C4	Component 1	10	Fat body	Fat body
S1_CCTACCATCTATCCCG	1821	5013	S1	0.064233	C4	Component 1	12	Fat body	Fat body
S1_CCTAGCTTCGCAGGCT	1713	5974	S1	0.0415132	C4	Component 1	15	Fat body	Fat body
S1_CCTCTGAAGGATATAC	1504	4624	S1	0.0467128	C4	Component 1	13	Fat body	Fat body
S1_CCTTACGTCCCTAATT	1462	4242	S1	0.0532768	C4	Component 1	17	Fat body	Fat body
S1_CCTTCGAGTGAGCGAT	1517	4579	S1	0.0552522	C4	Component 1	28	Fat body	Fat body
S1_CGACCTTGTTTGTGTG	1763	5188	S1	0.0680416	C4	Component 1	15	Fat body	Fat body
S1_CGAGCCAAGGTGTGGT	1390	4099	S1	0.0612344	C4	Component 1	17	Fat body	Fat body
S1_CGAGCCAGTAGCCTCG	1664	4737	S1	0.0455985	C4	Component 1	15	Fat body	Fat body
S1_CGATCGGCACAACTGT	1573	4624	S1	0.0549308	C4	Component 1	27	Fat body	Fat body
S1_CGATGTACATCCCATC	1500	4595	S1	0.0615887	C4	Component 1	13	Fat body	Fat body
S1_CGATTGACAGCGTAAG	1876	5045	S1	0.0527255	C4	Component 1	24	Fat body	Fat body
S1_CGATTGAGTCCGAGTC	1507	4639	S1	0.0696271	C4	Component 1	18	Fat body	Fat body
S1_CGATTGAGTGACTCAT	2051	7389	S1	0.0535932	C4	Component 1	41	Fat body	Fat body
S1_CGCCAAGAGGGCACTA	1600	4730	S1	0.0515856	C4	Component 1	47	Fat body	Fat body
S1_CGCGTTTTCGTAGATC	1162	3296	S1	0.067051	C4	Component 1	10	Fat body	Fat body
S1_CGCTGGATCCGCGTTT	1477	4119	S1	0.0941976	C4	Component 1	10	Fat body	Fat body
S1_CGGACTGAGTCTCCTC	1316	3965	S1	0.0645649	C4	Component 1	20	Fat body	Fat body
S1_CGGAGTCTCTCCGGTT	1743	6054	S1	0.0490585	C4	Component 1	16	Fat body	Fat body
S1_CGGCTAGAGAGACTAT	1444	3920	S1	0.0678571	C4	Component 1	23	Fat body	Fat body
S1_CGGGTCATCTTGTATC	867	1701	S1	0.074662	C4	Component 1	10	Fat body	Fat body
S1_CGTAGCGCATTGGGCC	1442	4555	S1	0.0583974	C4	Component 1	18	Fat body	Fat body
S1_CGTAGGCTCTTGAGGT	1119	3381	S1	0.0493937	C4	Component 1	10	Fat body	Fat body
S1_CGTGTAAAGCCCAACC	1161	3376	S1	0.0503554	C4	Component 1	30	Fat body	Fat body
S1_CGTGTAACACAACGCC	1295	4603	S1	0.0421464	C4	Component 1	13	Fat body	Fat body
S1_CGTTAGAAGAAGGTTT	1163	2937	S1	0.0537964	C4	Component 1	11	Fat body	Fat body
S1_CGTTAGAGTCTCCACT	1526	4386	S1	0.0661195	C4	Component 1	29	Fat body	Fat body
S1_CGTTAGAGTGAGGCTA	1452	3865	S1	0.0587322	C4	Component 1	11	Fat body	Fat body
S1_CGTTCTGAGCCAGGAT	1494	4605	S1	0.0429967	C4	Component 1	15	Fat body	Fat body
S1_CGTTCTGCAGTTTACG	1343	3768	S1	0.0552017	C4	Component 1	12	Fat body	Fat body
S1_CGTTCTGGTTCAGTAC	1351	3417	S1	0.0477027	C4	Component 1	10	Fat body	Fat body
S1_CTAATGGTCTTTAGTC	1081	2470	S1	0.0882949	C4	Component 1	10	Fat body	Fat body
S1_CTACATTGTCATCCCT	1426	3704	S1	0.0577754	C4	Component 1	10	Fat body	Fat body
S1_CTACGTCAGCAGATCG	1989	6723	S1	0.0542912	C4	Component 1	31	Fat body	Fat body
S1_CTAGTGACATGCTAGT	1595	5586	S1	0.0710833	C4	Component 1	16	Fat body	Fat body
S1_CTCACACTCGTATCAG	1685	4967	S1	0.0571774	C4	Component 1	29	Fat body	Fat body
S1_CTCATTACATTACGAC	1502	4190	S1	0.0458234	C4	Component 1	12	Fat body	Fat body
S1_CTCATTATCTCCCTGA	1803	5915	S1	0.043787	C4	Component 1	15	Fat body	Fat body
S1_CTCGAGGTCCTTGACC	1595	4196	S1	0.049571	C4	Component 1	22	Fat body	Fat body
S1_CTCGTACGTGGTAACG	1587	4952	S1	0.0418013	C4	Component 1	11	Fat body	Fat body
S1_CTCTGGTAGGCGCTCT	1567	3785	S1	0.0486129	C4	Component 1	13	Fat body	Fat body
S1_CTGAAACAGATGTGTA	1627	4677	S1	0.048963	C4	Component 1	12	Fat body	Fat body
S1_CTGAAACGTTCAACCA	1660	5156	S1	0.053142	C4	Component 1	16	Fat body	Fat body
S1_CTGCGGAAGTCCCACG	1242	3229	S1	0.0566739	C4	Component 1	13	Fat body	Fat body
S1_CTGTTTATCCCAAGTA	1495	4942	S1	0.0544314	C4	Component 1	14	Fat body	Fat body
S1_CTTAGGATCAGTCAGT	1944	7419	S1	0.038954	C4	Component 1	14	Fat body	Fat body
S1_CTTTGCGTCTGTCTCG	1641	4457	S1	0.0446489	C4	Component 1	10	Fat body	Fat body
S1_GAACATCCAAGCGTAG	1494	4117	S1	0.0709427	C4	Component 1	15	Fat body	Fat body
S1_GAACCTAAGGTGATAT	1900	5995	S1	0.052377	C4	Component 1	20	Fat body	Fat body
S1_GAACGGAAGTAAGTAC	1972	6235	S1	0.0497193	C4	Component 1	12	Fat body	Fat body
S1_GACGGCTGTGATAAAC	1469	3836	S1	0.0505735	C4	Component 1	16	Fat body	Fat body
S1_GACGTTAGTAGGGACT	1267	2844	S1	0.052391	C4	Component 1	11	Fat body	Fat body
S1_GACTACAGTACCGAGA	2047	7021	S1	0.0545506	C4	Component 1	22	Fat body	Fat body
S1_GACTGCGAGTTTCCTT	1690	5323	S1	0.0537291	C4	Component 1	30	Fat body	Fat body
S1_GAGGTGACAAGGACAC	1513	4151	S1	0.0546988	C4	Component 1	12	Fat body	Fat body
S1_GATCTAGTCTACTTAC	1554	4439	S1	0.0488849	C4	Component 1	17	Fat body	Fat body
S1_GATGAAACACCGTTGG	1857	5421	S1	0.0411363	C4	Component 1	14	Fat body	Fat body
S1_GCAGCCACAGACAAGC	1365	3386	S1	0.0664501	C4	Component 1	16	Fat body	Fat body
S1_GCAGCCATCGGATGGA	1623	5060	S1	0.0559289	C4	Component 1	19	Fat body	Fat body
S1_GCATACACAAACTGTC	1141	2853	S1	0.0616895	C4	Component 1	11	Fat body	Fat body
S1_GCATGATCATGTCTCC	1478	4143	S1	0.0465846	C4	Component 1	20	Fat body	Fat body
S1_GCGCAACCACCGATAT	1066	2453	S1	0.048512	C4	Component 1	12	Fat body	Fat body
S1_GCGCGATAGGACTGGT	995	2044	S1	0.0469667	C4	Component 1	16	Fat body	Fat body
S1_GCTCTGTAGCAACGGT	1860	5083	S1	0.0666929	C4	Component 1	25	Fat body	Fat body
S1_GCTGCAGGTCTCCACT	1395	3636	S1	0.0508801	C4	Component 1	11	Fat body	Fat body
S1_GGAACTTGTACCAGTT	1614	4987	S1	0.0517345	C4	Component 1	20	Fat body	Fat body
S1_GGACGTCCAAGAGGCT	1690	4699	S1	0.0646946	C4	Component 1	16	Fat body	Fat body
S1_GGATGTTAGCACACAG	1601	4513	S1	0.0547308	C4	Component 1	24	Fat body	Fat body
S1_GGATTACAGTACCGGA	1546	4475	S1	0.0563128	C4	Component 1	16	Fat body	Fat body
S1_GGCTCGATCGCTTGTC	1085	2578	S1	0.0612878	C4	Component 1	10	Fat body	Fat body
S1_GGGAGATGTTCGTTGA	1538	4132	S1	0.0665537	C4	Component 1	30	Fat body	Fat body
S1_GGGCACTCATGCGCAC	1408	3867	S1	0.0429273	C4	Component 1	15	Fat body	Fat body
S1_GGGCATCCAGACAAGC	1172	3323	S1	0.0553717	C4	Component 1	13	Fat body	Fat body
S1_GGGTCTGTCCAAACAC	1810	5297	S1	0.0696621	C4	Component 1	24	Fat body	Fat body
S1_GGGTCTGTCTGGCGTG	1337	3732	S1	0.0487674	C4	Component 1	10	Fat body	Fat body
S1_GTAGTCACAGTTTACG	2390	9488	S1	0.0516442	C4	Component 1	39	Fat body	Fat body
S1_GTCAAGTCACCGCTAG	1719	5849	S1	0.0949042	C4	Component 1	13	Fat body	Fat body
S1_GTCACAAAGGGATCTG	1477	4529	S1	0.0476926	C4	Component 1	10	Fat body	Fat body
S1_GTCATTTAGCATCATC	1729	4737	S1	0.0658645	C4	Component 1	21	Fat body	Fat body
S1_GTCATTTGTAAATACG	1746	5428	S1	0.0755343	C4	Component 1	14	Fat body	Fat body
S1_GTCCTCACAAGCCTAT	1822	5677	S1	0.0524925	C4	Component 1	25	Fat body	Fat body
S1_GTCCTCATCAGTTAGC	1670	5545	S1	0.0445446	C4	Component 1	15	Fat body	Fat body
S1_GTCTCGTGTACTTAGC	1370	3743	S1	0.0628006	C4	Component 1	10	Fat body	Fat body
S1_GTGCAGCAGCTGAAAT	1452	3759	S1	0.0415004	C4	Component 1	11	Fat body	Fat body
S1_GTGCAGCGTAGCTAAA	1620	4749	S1	0.0614866	C4	Component 1	13	Fat body	Fat body
S1_GTGCGGTCATCTACGA	1679	5116	S1	0.06724	C4	Component 1	13	Fat body	Fat body
S1_GTTACAGAGAGCTGGT	1396	4023	S1	0.0832712	C4	Component 1	14	Fat body	Fat body
S1_TAAGAGATCACAGGCC	1355	3235	S1	0.0435993	C4	Component 1	11	Fat body	Fat body
S1_TACGGGCAGAGGTACC	1244	3936	S1	0.0693598	C4	Component 1	10	Fat body	Fat body
S1_TACTCATCACGGTAGA	1470	4346	S1	0.0727105	C4	Component 1	14	Fat body	Fat body
S1_TAGAGCTCACGAGAGT	1649	4184	S1	0.0728967	C4	Component 1	15	Fat body	Fat body
S1_TATTACCGTACGAAAT	1753	4733	S1	0.047116	C4	Component 1	12	Fat body	Fat body
S1_TCAATCTTCCCTCAGT	1484	3936	S1	0.050813	C4	Component 1	14	Fat body	Fat body
S1_TCAGCAAGTTTGTGTG	1579	4324	S1	0.0474098	C4	Component 1	15	Fat body	Fat body
S1_TCAGCAATCAAAGTAG	1665	4745	S1	0.083667	C4	Component 1	12	Fat body	Fat body
S1_TCAGGTATCTGATTCT	1781	6447	S1	0.0502559	C4	Component 1	12	Fat body	Fat body
S1_TCGAGGCAGATAGGAG	1246	3476	S1	0.0589758	C4	Component 1	17	Fat body	Fat body
S1_TCGCGTTAGAACTCGG	1988	6029	S1	0.0494278	C4	Component 1	31	Fat body	Fat body
S1_TGAAAGACAAGTTCTG	1432	4588	S1	0.0512206	C4	Component 1	11	Fat body	Fat body
S1_TGACTAGTCTGAGGGA	1754	5128	S1	0.0481669	C4	Component 1	21	Fat body	Fat body
S1_TGACTTTAGCTGAACG	1136	3127	S1	0.0409338	C4	Component 1	16	Fat body	Fat body
S1_TGACTTTGTGTGAATA	1707	4835	S1	0.0572906	C4	Component 1	13	Fat body	Fat body
S1_TGACTTTTCTGATTCT	1202	3227	S1	0.0557794	C4	Component 1	14	Fat body	Fat body
S1_TGAGCATGTGCAGACA	1005	2314	S1	0.0583405	C4	Component 1	11	Fat body	Fat body
S1_TGAGCCGCATACTCTT	1502	4142	S1	0.0526316	C4	Component 1	11	Fat body	Fat body
S1_TGAGCCGGTCTAGGTT	1398	3772	S1	0.0591198	C4	Component 1	14	Fat body	Fat body
S1_TGCCAAAAGGTGCAAC	1523	4589	S1	0.0509915	C4	Component 1	23	Fat body	Fat body
S1_TGCCAAATCGCATGGC	2138	8201	S1	0.049872	C4	Component 1	13	Fat body	Fat body
S1_TGCCAAATCGCCTGAG	1749	5087	S1	0.0499312	C4	Component 1	10	Fat body	Fat body
S1_TGCCCATAGCGATTCT	1590	4576	S1	0.0692745	C4	Component 1	14	Fat body	Fat body
S1_TGCGGGTCAGATCTGT	1510	4183	S1	0.0485298	C4	Component 1	20	Fat body	Fat body
S1_TGCGTGGAGGAATGGA	1443	4232	S1	0.0574197	C4	Component 1	22	Fat body	Fat body
S1_TGCTGCTTCGTCCGTT	1716	4252	S1	0.0670273	C4	Component 1	17	Fat body	Fat body
S1_TGGCTGGTCCACTGGG	1801	6161	S1	0.0558351	C4	Component 1	24	Fat body	Fat body
S1_TGGGAAGGTGTTCGAT	1324	3701	S1	0.0513375	C4	Component 1	16	Fat body	Fat body
S1_TGGGAAGTCGTTTATC	1325	3430	S1	0.0676385	C4	Component 1	10	Fat body	Fat body
S1_TGGGCGTGTGCAACTT	1407	4070	S1	0.0395577	C4	Component 1	20	Fat body	Fat body
S1_TGGTTAGGTAGCGATG	1501	4513	S1	0.0456459	C4	Component 1	12	Fat body	Fat body
S1_TGGTTCCGTTGTCTTT	1702	4667	S1	0.0572102	C4	Component 1	21	Fat body	Fat body
S1_TGTCCCACAGGATCGA	1413	4465	S1	0.0519597	C4	Component 1	42	Fat body	Fat body
S1_TGTTCCGTCTAGCACA	1406	3493	S1	0.0615517	C4	Component 1	12	Fat body	Fat body
S1_TTAGGACGTAACGACG	1656	5227	S1	0.047446	C4	Component 1	33	Fat body	Fat body
S1_TTATGCTAGTGTCTCA	1364	3988	S1	0.0534102	C4	Component 1	15	Fat body	Fat body
S1_TTCCCAGCACCTATCC	1417	3786	S1	0.0575806	C4	Component 1	15	Fat body	Fat body
S1_TTCGAAGGTTTGGGCC	1766	5739	S1	0.0808503	C4	Component 1	14	Fat body	Fat body
S1_TTCGGTCCACGCGAAA	1868	6212	S1	0.0405666	C4	Component 1	15	Fat body	Fat body
S1_TTCTCAATCTTCATGT	1550	4173	S1	0.0488857	C4	Component 1	13	Fat body	Fat body
S1_TTCTCCTAGATCACGG	1518	4957	S1	0.0461973	C4	Component 1	13	Fat body	Fat body
S1_TTCTCCTGTGGTAACG	1583	4502	S1	0.0526433	C4	Component 1	22	Fat body	Fat body
S1_TTGACTTTCCGCGTTT	1176	3272	S1	0.0501222	C4	Component 1	16	Fat body	Fat body
S1_TTGGAACAGTGCTGCC	1753	5943	S1	0.0563688	C4	Component 1	16	Fat body	Fat body
S1_CCTCTGACATGCCCGA	1520	5469	S1	0.0544889	C3	Component 1	10	Fat body	Fat body
S1_AGAGCGAGTGTTCGAT	1569	5251	S1	0.052371	C3	Component 1	10	Fat body	Fat body
S1_TCAACGAGTGGCTCCA	1494	3794	S1	0.0695836	C32	Component 1	10	Muscle	Muscle
S1_TGACTTTTCCCAAGAT	1508	4731	S1	0.0777848	C32	Component 1	9	Muscle	Muscle
S1_AACACGTGTGTCCTCT	1793	5556	S1	0.0516559	C32	Component 1	14	Muscle	Muscle
S1_AAGGTTCGTACAGCAG	1587	4863	S1	0.0845157	C32	Component 1	11	Muscle	Muscle
S1_ACATCAGCAGCCACCA	1833	7130	S1	0.0563815	C32	Component 1	14	Muscle	Muscle
S1_ACTATCTCACGTTGGC	1663	5343	S1	0.0509077	C32	Component 1	11	Muscle	Muscle
S1_ATAACGCAGCCCAACC	1984	5077	S1	0.0129998	C32	Component 1	16	Muscle	Muscle
S1_CACAGGCCAAGCTGGA	1216	3553	S1	0.076555	C32	Component 1	14	Muscle	Muscle
S1_CACAGTATCTTTAGTC	1165	6762	S1	0.0168589	C32	Component 1	17	Muscle	Muscle
S1_CACTCCAGTCTCATCC	2704	8327	S1	0.0042042	C32	Component 1	20	Muscle	Muscle
S1_CGTAGCGAGTAGCCGA	1484	3257	S1	0.0104423	C32	Component 1	11	Muscle	Muscle
S1_CTGAAGTCATCGATTG	1505	5107	S1	0.0274134	C32	Component 1	25	Muscle	Muscle
S1_CTTAGGAGTTCTGTTT	3487	13093	S1	0.00298439	C32	Component 1	11	Muscle	Muscle
S1_GCGAGAAGTCATCGGC	2588	22843	S1	0.000437809	C32	Component 1	10	Muscle	Muscle
S1_GCTCCTAGTCATGCAT	3769	19434	S1	0.0148716	C32	Component 1	18	Muscle	Muscle
S1_GGATTACGTCTCACCT	1611	4537	S1	0.0603923	C32	Component 1	11	Muscle	Muscle
S1_GTCTTCGAGCTCCCAG	2025	6992	S1	0.0742277	C32	Component 1	15	Muscle	Muscle
S1_TAAGAGACATAGAAAC	2470	9298	S1	0.0285008	C32	Component 1	11	Muscle	Muscle
S1_TACTCATGTCCGTCAG	1429	3804	S1	0.0759727	C32	Component 1	15	Muscle	Muscle
S1_TCTCTAAGTCTCTCTG	2298	5745	S1	0.00469974	C32	Component 1	18	Muscle	Muscle
S1_TGACTTTAGGATGCGT	3279	20279	S1	0.0229313	C32	Component 1	15	Muscle	Muscle
S1_TGGCTGGCAGCGAACA	1331	4356	S1	0.0762167	C32	Component 1	12	Muscle	Muscle
S1_CAAGTTGCAAGTCATC	819	2090	S1	0.0473684	C16	Component 1	6	Glia	Glia
S1_CACAGGCTCAGCACAT	1127	4107	S1	0.0401949	C16	Component 1	6	Glia	Glia
S1_TTCTCAACATCCGTGG	1097	3920	S1	0.0377647	C16	Component 1	3	Glia	Glia
S1_CCTCTGAAGCTGGAAC	1826	4254	S1	0.0394922	C16	Component 1	7	Glia	Glia
S1_AACCATGCACGGTGTC	1724	4658	S1	0.0386432	C16	Component 1	14	Glia	Glia
S1_ACTTGTTGTCAAAGAT	1470	3672	S1	0.087146	C16	Component 1	13	Glia	Glia
S1_AGCTCTCTCGTCCAGG	1411	3684	S1	0.0363735	C16	Component 1	14	Glia	Glia
S1_AGTGTCAAGTGAAGTT	1359	2959	S1	0.0294018	C16	Component 1	10	Glia	Glia
S1_CATGGCGAGGTAAACT	1281	3607	S1	0.0407541	C16	Component 1	13	Glia	Glia
S1_CATGGCGCATCTGGTA	1218	3119	S1	0.0512985	C16	Component 1	18	Glia	Glia
S1_CTAATGGGTCCAAGTT	804	1332	S1	0.0405405	C16	Component 1	10	Glia	Glia
S1_GAAACTCCACATTCGA	1783	4273	S1	0.0266854	C16	Component 1	18	Glia	Glia
S1_GGGCATCCAGACACTT	1547	4062	S1	0.0504677	C16	Component 1	21	Glia	Glia
S1_GTACGTAGTGGCTCCA	1592	5183	S1	0.043797	C16	Component 1	18	Glia	Glia
S1_GTATTCTCAGGTCTCG	2701	10674	S1	0.0561229	C16	Component 1	10	Glia	Glia
S1_TTTGTCACACATGGGA	1724	5360	S1	0.0722284	C16	Component 1	7	Glia	Glia
S1_ACACCGGGTGGCAAAC	1645	3728	S1	0.0316609	C35	Component 1	18	Glia	Astrocyte
S1_ATGAGGGCACAACGTT	3984	18960	S1	0.0756896	C35	Component 1	10	Glia	Astrocyte
S1_CGGAGTCCACGCCAGT	1205	2228	S1	0.013465	C35	Component 1	11	Glia	Astrocyte
S1_CGTGTCTCAACTTGAC	2928	11899	S1	0.0405951	C35	Component 1	10	Glia	Astrocyte
S1_CGTTAGAAGCTACCTA	1028	1945	S1	0.066358	C35	Component 1	10	Glia	Astrocyte
S1_CTGGTCTCACCAGCAC	1358	2505	S1	0.0231537	C35	Component 1	18	Glia	Astrocyte
S1_GATGCTAGTTTGGCGC	2345	6931	S1	0.0213533	C35	Component 1	10	Glia	Astrocyte
S1_GCAGCCAAGCCGTCGT	1598	3475	S1	0.0210072	C35	Component 1	13	Glia	Astrocyte
S1_GGACAAGAGAAGGGTA	1431	3388	S1	0.0286305	C35	Component 1	14	Glia	Astrocyte
S1_GGCTGGTCAGGCTCAC	1214	2670	S1	0.0400899	C35	Component 1	11	Glia	Astrocyte
S1_TCCACACGTAGCGCTC	1499	2935	S1	0.0235094	C35	Component 1	16	Glia	Astrocyte
S1_AACGTTGAGACGCTTT	908	2036	S1	0.0746562	C20	Component 4	10	Hemocyte	Hemocyte
S1_AACTCTTCATATACCG	1257	3495	S1	0.0432046	C20	Component 4	11	Hemocyte	Hemocyte
S1_AAGGAGCGTTATCGGT	1637	4809	S1	0.0353504	C20	Component 4	15	Hemocyte	Hemocyte
S1_AAGGCAGCAAGGACTG	1214	3562	S1	0.0626053	C20	Component 4	16	Hemocyte	Hemocyte
S1_AGACGTTCATGACGGA	721	1604	S1	0.09601	C20	Component 4	10	Hemocyte	Hemocyte
S1_AGAGCGATCTGCGTAA	1842	5744	S1	0.0280292	C20	Component 4	15	Hemocyte	Hemocyte
S1_AGGCCACAGGGTCGAT	1316	3659	S1	0.0565728	C20	Component 4	10	Hemocyte	Hemocyte
S1_CAAGTTGGTCCTCTTG	2264	6610	S1	0.0245083	C20	Component 4	19	Hemocyte	Hemocyte
S1_CACTCCAGTGTGGTTT	1060	2830	S1	0.0399293	C20	Component 4	18	Hemocyte	Hemocyte
S1_CATGCCTAGGGTATCG	1152	3026	S1	0.064111	C20	Component 4	12	Hemocyte	Hemocyte
S1_CCTACACCAGTTCCCT	1096	2636	S1	0.030349	C20	Component 4	16	Hemocyte	Hemocyte
S1_CGCTTCATCGTATCAG	715	1753	S1	0.0530519	C20	Component 4	11	Hemocyte	Hemocyte
S1_CTACATTTCAGGCGAA	1309	4116	S1	0.0396016	C20	Component 4	12	Hemocyte	Hemocyte
S1_CTCATTATCATGTGGT	1819	5052	S1	0.02692	C20	Component 4	12	Hemocyte	Hemocyte
S1_CTCGAGGCATCACGTA	1109	3113	S1	0.0520398	C20	Component 4	19	Hemocyte	Hemocyte
S1_GACTACATCAACCAAC	1157	2972	S1	0.0440781	C20	Component 4	20	Hemocyte	Hemocyte
S1_GGTGCGTGTGATAAGT	1114	3037	S1	0.0434639	C20	Component 4	14	Hemocyte	Hemocyte
S1_GTCCTCAAGGACACCA	1032	2308	S1	0.0506932	C20	Component 4	10	Hemocyte	Hemocyte
S1_TGAAAGAAGGATTCGG	1157	3730	S1	0.0579088	C20	Component 4	13	Hemocyte	Hemocyte
S1_TGCCAAACATGCAACT	1381	3689	S1	0.0368664	C20	Component 4	18	Hemocyte	Hemocyte
S1_TGGTTCCGTTACGGAG	1342	3527	S1	0.0411114	C20	Component 4	18	Hemocyte	Hemocyte
S1_GTTCGGGAGTACGACG	989	2645	S1	0.0945537	C43	Component 5	11	Hemocyte	Crystal cell
S1_AACCATGTCCTCAACC	957	2956	S1	0.0453315	C43	Component 5	15	Hemocyte	Crystal cell
S1_ACGATACAGGAATTAC	1324	4742	S1	0.0501898	C43	Component 5	15	Hemocyte	Crystal cell
S1_ACGATACTCATCGATG	1309	3971	S1	0.034752	C43	Component 5	11	Hemocyte	Crystal cell
S1_AGAATAGAGGCGACAT	1000	3186	S1	0.0561833	C43	Component 5	12	Hemocyte	Crystal cell
S1_AGAATAGTCACGGTTA	1202	3205	S1	0.0412114	C43	Component 5	11	Hemocyte	Crystal cell
S1_ATCCACCCACGAAAGC	1841	7381	S1	0.0334643	C43	Component 5	13	Hemocyte	Crystal cell
S1_CATATTCTCCCTGACT	965	2434	S1	0.064092	C43	Component 5	17	Hemocyte	Crystal cell
S1_CCACGGATCTCTGAGA	1381	4441	S1	0.0671171	C43	Component 5	11	Hemocyte	Crystal cell
S1_CCTTTCTGTCGCGAAA	1709	5240	S1	0.0269084	C43	Component 5	10	Hemocyte	Crystal cell
S1_CGTGAGCCACCAGGCT	1026	3017	S1	0.0377859	C43	Component 5	11	Hemocyte	Crystal cell
S1_CTCGGAGAGCGTGAAC	987	3333	S1	0.0519208	C43	Component 5	20	Hemocyte	Crystal cell
S1_CTGATAGTCGGCTTGG	1753	5888	S1	0.0480639	C43	Component 5	10	Hemocyte	Crystal cell
S1_GAAATGACATCGACGC	1030	2509	S1	0.061379	C43	Component 5	11	Hemocyte	Crystal cell
S1_GTGCATAGTCGTCTTC	1002	2524	S1	0.0281411	C43	Component 5	14	Hemocyte	Crystal cell
S1_TTGAACGCAATAGAGT	1141	3545	S1	0.0485327	C43	Component 5	10	Hemocyte	Crystal cell
S1_AGACGTTCAACAACCT	3873	23528	S1	0.0167899	C8	Component 6	10	GI tract	Midgut
S1_AAACGGGGTAGCACGA	1908	7050	S1	0.0648319	C8	Component 6	10	GI tract	Midgut
S1_AACACGTGTTACCAGT	1608	6395	S1	0.0889758	C8	Component 6	13	GI tract	Midgut
S1_AACCATGAGAGGGCTT	2056	8855	S1	0.0304912	C8	Component 6	23	GI tract	Midgut
S1_AACTGGTAGTGGGCTA	2028	11601	S1	0.00672414	C8	Component 6	13	GI tract	Midgut
S1_AACTTTCAGGGCTTCC	1836	8942	S1	0.0124133	C8	Component 6	10	GI tract	Midgut
S1_AAGGAGCTCATACGGT	3376	26792	S1	0.02288	C8	Component 6	10	GI tract	Midgut
S1_ACAGCTAGTTGATTGC	1569	5957	S1	0.0646298	C8	Component 6	15	GI tract	Midgut
S1_ACCGTAAGTGGGTCAA	1269	4126	S1	0.0511391	C8	Component 6	10	GI tract	Midgut
S1_ACGATGTTCAGCTCTC	2251	9152	S1	0.013224	C8	Component 6	10	GI tract	Midgut
S1_ACGGCCAAGAGCTGGT	1582	7539	S1	0.074811	C8	Component 6	15	GI tract	Midgut
S1_ACGGGTCTCCCACTTG	1865	8729	S1	0.0321952	C8	Component 6	17	GI tract	Midgut
S1_AGAGCGACAAGTCTGT	2082	11525	S1	0.0193492	C8	Component 6	16	GI tract	Midgut
S1_AGCAGCCTCGCGTAGC	1559	6255	S1	0.0409273	C8	Component 6	18	GI tract	Midgut
S1_AGCCTAATCTTCGGTC	2056	9926	S1	0.0361676	C8	Component 6	17	GI tract	Midgut
S1_AGGCCACAGTGGGTTG	2201	10805	S1	0.0475706	C8	Component 6	20	GI tract	Midgut
S1_AGTTGGTGTTGTTTGG	1601	6066	S1	0.0474856	C8	Component 6	12	GI tract	Midgut
S1_ATCTGCCCATCGGTTA	1933	9221	S1	0.0446855	C8	Component 6	16	GI tract	Midgut
S1_ATGAGGGTCATGTGGT	1890	8142	S1	0.0352493	C8	Component 6	25	GI tract	Midgut
S1_ATTACTCAGACAGACC	2026	8660	S1	0.030485	C8	Component 6	24	GI tract	Midgut
S1_CAAGATCCAGAGCCAA	1526	5228	S1	0.0568095	C8	Component 6	12	GI tract	Midgut
S1_CAAGGCCAGCCTCGTG	2414	16815	S1	0.043711	C8	Component 6	11	GI tract	Midgut
S1_CACAGTACACAACTGT	1427	4790	S1	0.0425976	C8	Component 6	19	GI tract	Midgut
S1_CACTCCAAGGATCGCA	1384	4904	S1	0.0273246	C8	Component 6	14	GI tract	Midgut
S1_CAGCCGAGTGTAACGG	1323	4716	S1	0.0568278	C8	Component 6	14	GI tract	Midgut
S1_CAGCGACCATCGGAAG	2241	11118	S1	0.03229	C8	Component 6	24	GI tract	Midgut
S1_CAGCTAAAGCACAGGT	1184	4228	S1	0.0943709	C8	Component 6	11	GI tract	Midgut
S1_CATATGGGTATAGTAG	1408	5199	S1	0.0796307	C8	Component 6	13	GI tract	Midgut
S1_CATATTCTCCGCATAA	984	2955	S1	0.0825999	C8	Component 6	11	GI tract	Midgut
S1_CATCAAGAGGTAGCTG	2975	16760	S1	0.0385465	C8	Component 6	10	GI tract	Midgut
S1_CATCAAGGTTTGGCGC	1655	5960	S1	0.052349	C8	Component 6	20	GI tract	Midgut
S1_CATCAAGTCCACGTTC	1364	4757	S1	0.0512928	C8	Component 6	15	GI tract	Midgut
S1_CATCAGATCAGCTTAG	1973	8804	S1	0.0664471	C8	Component 6	16	GI tract	Midgut
S1_CATCGGGAGGGCATGT	2875	21011	S1	0.0351754	C8	Component 6	12	GI tract	Midgut
S1_CATGGCGGTACCAGTT	2001	8372	S1	0.0312948	C8	Component 6	17	GI tract	Midgut
S1_CATGGCGGTCGCATAT	2337	10129	S1	0.00947961	C8	Component 6	15	GI tract	Midgut
S1_CATGGCGGTGCACTTA	2215	11138	S1	0.0319627	C8	Component 6	16	GI tract	Midgut
S1_CCACCTACATTCTCAT	1636	6090	S1	0.0147783	C8	Component 6	18	GI tract	Midgut
S1_CCACTACCACAGGTTT	1623	5700	S1	0.0763158	C8	Component 6	12	GI tract	Midgut
S1_CCACTACCAGCTGTTA	1463	5452	S1	0.075399	C8	Component 6	14	GI tract	Midgut
S1_CCGTGGAAGACCTAGG	1936	8669	S1	0.0549083	C8	Component 6	20	GI tract	Midgut
S1_CCTAAAGGTAGCTTGT	1300	5349	S1	0.0280426	C8	Component 6	11	GI tract	Midgut
S1_CCTACCACACCACCAG	2052	9614	S1	0.0281881	C8	Component 6	22	GI tract	Midgut
S1_CCTAGCTGTTCCCGAG	1310	4197	S1	0.0824595	C8	Component 6	11	GI tract	Midgut
S1_CCTCTGAGTAAGAGGA	1128	4060	S1	0.0334975	C8	Component 6	10	GI tract	Midgut
S1_CCTTCGACAGCATACT	2198	11528	S1	0.0453678	C8	Component 6	14	GI tract	Midgut
S1_CGCGTTTAGCAGGCTA	1141	4045	S1	0.053152	C8	Component 6	10	GI tract	Midgut
S1_CGCTGGATCACTGGGC	2546	15090	S1	0.0252485	C8	Component 6	18	GI tract	Midgut
S1_CGCTTCAAGGAGTAGA	1768	6662	S1	0.052837	C8	Component 6	20	GI tract	Midgut
S1_CGCTTCAAGTTCCACA	2284	11052	S1	0.0108578	C8	Component 6	12	GI tract	Midgut
S1_CGGCTAGCAGTAGAGC	1364	4694	S1	0.0353643	C8	Component 6	11	GI tract	Midgut
S1_CGTCACTAGCCAACAG	891	2393	S1	0.014626	C8	Component 6	10	GI tract	Midgut
S1_CGTGTAAGTAAGGGCT	2184	9739	S1	0.0336825	C8	Component 6	16	GI tract	Midgut
S1_CGTGTCTCATTAGCCA	1883	7897	S1	0.0316576	C8	Component 6	13	GI tract	Midgut
S1_CGTTGGGCAAGCGTAG	2053	12009	S1	0.00449663	C8	Component 6	12	GI tract	Midgut
S1_CGTTGGGCATGCCTAA	3492	21910	S1	0.02483	C8	Component 6	10	GI tract	Midgut
S1_CTAATGGAGATCTGCT	1564	7245	S1	0.0687371	C8	Component 6	15	GI tract	Midgut
S1_CTACATTCAAGTAGTA	1950	8403	S1	0.045341	C8	Component 6	15	GI tract	Midgut
S1_CTACATTTCCAAACTG	1320	4131	S1	0.0612442	C8	Component 6	13	GI tract	Midgut
S1_CTAGCCTTCGCATGAT	2034	8347	S1	0.0250389	C8	Component 6	18	GI tract	Midgut
S1_CTAGTGAAGTGGTAGC	2084	9214	S1	0.0301748	C8	Component 6	13	GI tract	Midgut
S1_CTCGTACGTAAGTGTA	1460	5913	S1	0.0263825	C8	Component 6	16	GI tract	Midgut
S1_CTCGTCACAGTCGTGC	1958	9592	S1	0.0474354	C8	Component 6	13	GI tract	Midgut
S1_CTGAAACTCGTCTGCT	2192	10821	S1	0.0390018	C8	Component 6	19	GI tract	Midgut
S1_CTGATCCCATCCTAGA	1575	5453	S1	0.0280579	C8	Component 6	11	GI tract	Midgut
S1_CTGTGCTAGATATGCA	1351	5542	S1	0.049982	C8	Component 6	12	GI tract	Midgut
S1_CTTAGGACAAGGACAC	1779	6877	S1	0.0375164	C8	Component 6	25	GI tract	Midgut
S1_CTTAGGATCCGCTGTT	1410	5347	S1	0.0518048	C8	Component 6	16	GI tract	Midgut
S1_CTTCTCTGTCATGCCG	2854	16233	S1	0.0182961	C8	Component 6	18	GI tract	Midgut
S1_GAACCTACACAACGCC	2637	14491	S1	0.0322981	C8	Component 6	17	GI tract	Midgut
S1_GAAGCAGTCTAGCACA	2121	10638	S1	0.0409851	C8	Component 6	14	GI tract	Midgut
S1_GAATAAGGTGTTTGTG	1380	4208	S1	0.0384981	C8	Component 6	13	GI tract	Midgut
S1_GACACGCCAAGCCATT	1823	7370	S1	0.0156038	C8	Component 6	10	GI tract	Midgut
S1_GACGGCTAGATATACG	1955	10247	S1	0.0151264	C8	Component 6	10	GI tract	Midgut
S1_GACTAACTCGGTTAAC	2480	13779	S1	0.0231512	C8	Component 6	13	GI tract	Midgut
S1_GACTACAGTTTGTTTC	2158	9648	S1	0.038039	C8	Component 6	11	GI tract	Midgut
S1_GAGTCCGAGAGTACAT	2274	11633	S1	0.00997249	C8	Component 6	11	GI tract	Midgut
S1_GAGTCCGTCTAGAGTC	1525	5966	S1	0.0739189	C8	Component 6	11	GI tract	Midgut
S1_GCAAACTAGTACGTTC	2448	14066	S1	0.02666	C8	Component 6	15	GI tract	Midgut
S1_GCAGTTATCTAAGCCA	2214	10388	S1	0.0261841	C8	Component 6	15	GI tract	Midgut
S1_GCATGCGCACACAGAG	1489	7957	S1	0.0312932	C8	Component 6	13	GI tract	Midgut
S1_GCATGCGCAGTATCTG	2053	8868	S1	0.0565016	C8	Component 6	20	GI tract	Midgut
S1_GCGACCAGTCCGAATT	2524	14095	S1	0.0422165	C8	Component 6	15	GI tract	Midgut
S1_GCTCCTATCCCTTGCA	1676	6370	S1	0.0149137	C8	Component 6	10	GI tract	Midgut
S1_GGAATAAGTCTCATCC	2293	11249	S1	0.0316473	C8	Component 6	14	GI tract	Midgut
S1_GGACAAGAGGCATTGG	2382	10484	S1	0.0302366	C8	Component 6	11	GI tract	Midgut
S1_GGATTACAGAGAACAG	1967	10218	S1	0.0244666	C8	Component 6	11	GI tract	Midgut
S1_GGCAATTGTTATCCGA	1525	4849	S1	0.0185605	C8	Component 6	11	GI tract	Midgut
S1_GGGAATGAGTAGCGGT	2194	12712	S1	0.0295066	C8	Component 6	17	GI tract	Midgut
S1_GGGAATGTCGGATGGA	1504	5110	S1	0.0816047	C8	Component 6	17	GI tract	Midgut
S1_GTAACTGCAAAGGAAG	1732	6714	S1	0.0131069	C8	Component 6	13	GI tract	Midgut
S1_GTATTCTGTGTCAATC	1862	8671	S1	0.016957	C8	Component 6	16	GI tract	Midgut
S1_GTCACAAGTATTACCG	3028	19606	S1	0.0413181	C8	Component 6	12	GI tract	Midgut
S1_GTCACGGGTGTGACCC	1301	4250	S1	0.0268235	C8	Component 6	13	GI tract	Midgut
S1_GTCACGGTCCGGCACA	1659	5387	S1	0.0408391	C8	Component 6	14	GI tract	Midgut
S1_GTCATTTCACTGCCAG	1449	4800	S1	0.0404167	C8	Component 6	15	GI tract	Midgut
S1_GTCGGGTGTACATCCA	1865	10529	S1	0.0325798	C8	Component 6	11	GI tract	Midgut
S1_GTGCATAAGACTACAA	2308	8529	S1	0.0226287	C8	Component 6	10	GI tract	Midgut
S1_GTGCTTCAGTGTCCCG	1628	5877	S1	0.0430492	C8	Component 6	15	GI tract	Midgut
S1_GTGTGCGCATCCGGGT	894	2330	S1	0.0184549	C8	Component 6	10	GI tract	Midgut
S1_GTTAAGCCAGACAAGC	2304	12040	S1	0.0400332	C8	Component 6	16	GI tract	Midgut
S1_TACCTATTCAAGAAGT	2065	9163	S1	0.0257586	C8	Component 6	12	GI tract	Midgut
S1_TACCTTACAGTGACAG	1578	5792	S1	0.0381561	C8	Component 6	18	GI tract	Midgut
S1_TACGGGCAGTGACTCT	1612	6581	S1	0.0709619	C8	Component 6	11	GI tract	Midgut
S1_TACTTACAGGGCTCTC	2507	12797	S1	0.0492303	C8	Component 6	11	GI tract	Midgut
S1_TACTTACGTAGGCATG	1566	6626	S1	0.0461817	C8	Component 6	13	GI tract	Midgut
S1_TAGACCATCACAACGT	2550	12344	S1	0.0131238	C8	Component 6	13	GI tract	Midgut
S1_TCAACGAAGATAGTCA	1502	5931	S1	0.0456921	C8	Component 6	17	GI tract	Midgut
S1_TCAATCTAGATCCTGT	2022	8731	S1	0.0369946	C8	Component 6	17	GI tract	Midgut
S1_TCAGCTCTCCCGGATG	1307	4952	S1	0.0317044	C8	Component 6	13	GI tract	Midgut
S1_TCAGCTCTCCTTGGTC	1207	3791	S1	0.0743867	C8	Component 6	12	GI tract	Midgut
S1_TCAGGTACACGTCAGC	1525	5585	S1	0.0463742	C8	Component 6	25	GI tract	Midgut
S1_TCCACACAGTTGAGAT	1776	7719	S1	0.0494883	C8	Component 6	21	GI tract	Midgut
S1_TCCCGATAGTACGTTC	1169	4226	S1	0.0582111	C8	Component 6	16	GI tract	Midgut
S1_TCGGTAACACCAGTTA	1493	6001	S1	0.0504916	C8	Component 6	20	GI tract	Midgut
S1_TCGTACCCACCAGGCT	1949	8857	S1	0.0628881	C8	Component 6	12	GI tract	Midgut
S1_TCGTAGAAGAGACGAA	952	2541	S1	0.0267611	C8	Component 6	10	GI tract	Midgut
S1_TCTATTGAGCAGACTG	1654	7270	S1	0.0872197	C8	Component 6	10	GI tract	Midgut
S1_TCTCATAGTGTGCCTG	916	2694	S1	0.0946548	C8	Component 6	11	GI tract	Midgut
S1_TGACAACAGATTACCC	1146	4112	S1	0.0491245	C8	Component 6	10	GI tract	Midgut
S1_TGACAACCATTGCGGC	1409	5524	S1	0.0345827	C8	Component 6	10	GI tract	Midgut
S1_TGACGGCAGAGATGAG	1570	6565	S1	0.043412	C8	Component 6	23	GI tract	Midgut
S1_TGACGGCCATAAAGGT	2230	11145	S1	0.0798708	C8	Component 6	10	GI tract	Midgut
S1_TGAGCATAGCAGATCG	1363	6036	S1	0.0883035	C8	Component 6	10	GI tract	Midgut
S1_TGCGGGTTCGTATCAG	1915	7585	S1	0.041002	C8	Component 6	11	GI tract	Midgut
S1_TGGCCAGCAGACAAGC	1693	8647	S1	0.0365445	C8	Component 6	17	GI tract	Midgut
S1_TGGCTGGAGGCCATAG	1246	4038	S1	0.0567112	C8	Component 6	12	GI tract	Midgut
S1_TGGTTCCTCGGAAATA	2912	20498	S1	0.0237119	C8	Component 6	13	GI tract	Midgut
S1_TGTATTCAGTCTTGCA	1984	9846	S1	0.0145266	C8	Component 6	16	GI tract	Midgut
S1_TGTGTTTGTACGACCC	1580	6041	S1	0.0427082	C8	Component 6	26	GI tract	Midgut
S1_TGTTCCGTCTTGACGA	2357	11048	S1	0.0215424	C8	Component 6	20	GI tract	Midgut
S1_TTCTCCTGTTCAGGCC	2472	11670	S1	0.00822622	C8	Component 6	13	GI tract	Midgut
S1_TTGGCAAGTAAACGCG	1147	3860	S1	0.0303109	C8	Component 6	10	GI tract	Midgut
S1_TTTACTGCACATGTGT	1633	5652	S1	0.0279547	C8	Component 6	14	GI tract	Midgut
S1_TTTATGCCACGTAAGG	2107	11201	S1	0.0318722	C8	Component 6	13	GI tract	Midgut
S1_AAATGCCAGCGAGAAA	1553	6163	S1	0.0412137	C5	Component 1	24	Muscle	Muscle
S1_AAGCCGCCATCCTTGC	2298	12020	S1	0.0445961	C5	Component 1	27	Muscle	Muscle
S1_AAGGTTCCATTCCTGC	2302	10214	S1	0.0369101	C5	Component 1	11	Muscle	Muscle
S1_AATCGGTGTAGGACAC	1738	8930	S1	0.0500616	C5	Component 1	31	Muscle	Muscle
S1_AATCGGTTCTGAGGGA	1754	6293	S1	0.0300334	C5	Component 1	11	Muscle	Muscle
S1_ACATCAGAGACTTTCG	1874	8258	S1	0.0477171	C5	Component 1	12	Muscle	Muscle
S1_ACCGTAACAATGACCT	1554	6072	S1	0.0344203	C5	Component 1	23	Muscle	Muscle
S1_ACGATGTGTAAGTGGC	2448	12316	S1	0.0493667	C5	Component 1	20	Muscle	Muscle
S1_ACGGGTCTCACTCCTG	1719	8287	S1	0.0412744	C5	Component 1	27	Muscle	Muscle
S1_ACTATCTAGTGGAGAA	1674	8442	S1	0.0502251	C5	Component 1	10	Muscle	Muscle
S1_AGCGGTCAGGCTCATT	2271	10825	S1	0.0497921	C5	Component 1	10	Muscle	Muscle
S1_AGTGAGGCATCCGTGG	1905	8779	S1	0.0429483	C5	Component 1	12	Muscle	Muscle
S1_ATAGACCTCCCTCTTT	1465	5943	S1	0.069157	C5	Component 1	18	Muscle	Muscle
S1_ATTGGTGCAATCCAAC	970	3402	S1	0.0925926	C5	Component 1	14	Muscle	Muscle
S1_CAAGAAAAGAGTCTGG	1664	6561	S1	0.038872	C5	Component 1	13	Muscle	Muscle
S1_CAAGGCCAGTATGACA	1918	10837	S1	0.0438313	C5	Component 1	10	Muscle	Muscle
S1_CAAGTTGAGAATCTCC	1934	8483	S1	0.0485677	C5	Component 1	32	Muscle	Muscle
S1_CACACCTCAATCCAAC	1853	7533	S1	0.035975	C5	Component 1	18	Muscle	Muscle
S1_CAGAATCCACATTCGA	1497	5267	S1	0.045187	C5	Component 1	11	Muscle	Muscle
S1_CAGCAGCTCATCATTC	2213	11042	S1	0.036497	C5	Component 1	22	Muscle	Muscle
S1_CAGCCGACACGGTTTA	1690	6481	S1	0.0307099	C5	Component 1	18	Muscle	Muscle
S1_CAGCTAACACTGTTAG	1492	5411	S1	0.0491591	C5	Component 1	17	Muscle	Muscle
S1_CAGGTGCCACGGCCAT	1765	7950	S1	0.0578616	C5	Component 1	19	Muscle	Muscle
S1_CAGTAACGTAGCTAAA	1251	4750	S1	0.0627368	C5	Component 1	22	Muscle	Muscle
S1_CATCAAGAGCCACTAT	834	2668	S1	0.076087	C5	Component 1	16	Muscle	Muscle
S1_CATGACACACCTCGTT	1938	8932	S1	0.0477044	C5	Component 1	35	Muscle	Muscle
S1_CATTCGCAGTTGCAGG	2087	9505	S1	0.0344029	C5	Component 1	15	Muscle	Muscle
S1_CCACGGACAGAGCCAA	1726	6378	S1	0.0305738	C5	Component 1	11	Muscle	Muscle
S1_CCAGCGACATGCCTTC	1435	6109	S1	0.074644	C5	Component 1	26	Muscle	Muscle
S1_CCATTCGAGACAGAGA	1331	5487	S1	0.0428363	C5	Component 1	14	Muscle	Muscle
S1_CCGGTAGAGATCCGAG	1503	7846	S1	0.0442264	C5	Component 1	30	Muscle	Muscle
S1_CCTTACGTCGCATGGC	1511	6217	S1	0.0426251	C5	Component 1	31	Muscle	Muscle
S1_CCTTTCTCATCGGAAG	1589	6349	S1	0.0522999	C5	Component 1	15	Muscle	Muscle
S1_CGAATGTAGAGTCGGT	1417	6155	S1	0.0404549	C5	Component 1	19	Muscle	Muscle
S1_CGAGCACGTCAACTGT	1611	6157	S1	0.0360565	C5	Component 1	14	Muscle	Muscle
S1_CGAGCCAAGCGGCTTC	1282	4942	S1	0.0412788	C5	Component 1	14	Muscle	Muscle
S1_CGAGCCAAGCTACCGC	1880	6979	S1	0.060897	C5	Component 1	10	Muscle	Muscle
S1_CGATCGGTCTGAAAGA	2143	11100	S1	0.0362162	C5	Component 1	11	Muscle	Muscle
S1_CGATGGCTCTCATTCA	1876	9039	S1	0.0476823	C5	Component 1	32	Muscle	Muscle
S1_CGATGTATCAATCTCT	1713	7122	S1	0.0474586	C5	Component 1	10	Muscle	Muscle
S1_CGCGGTACAGTCCTTC	1436	5394	S1	0.0810159	C5	Component 1	12	Muscle	Muscle
S1_CGCTATCGTGCACCAC	1935	8337	S1	0.0479789	C5	Component 1	12	Muscle	Muscle
S1_CGCTTCATCACTCTTA	2369	11932	S1	0.0473517	C5	Component 1	21	Muscle	Muscle
S1_CGGCTAGTCTGCTGCT	1523	5414	S1	0.042113	C5	Component 1	18	Muscle	Muscle
S1_CGTCAGGCATCACCCT	1391	6394	S1	0.071786	C5	Component 1	23	Muscle	Muscle
S1_CGTTAGAGTCCTGCTT	1952	9087	S1	0.0427031	C5	Component 1	14	Muscle	Muscle
S1_CTAACTTGTAAGTAGT	2019	9881	S1	0.0428094	C5	Component 1	12	Muscle	Muscle
S1_CTAATGGCAATGGAGC	2162	9311	S1	0.0564923	C5	Component 1	10	Muscle	Muscle
S1_CTAGAGTAGTACTTGC	1187	4044	S1	0.068002	C5	Component 1	16	Muscle	Muscle
S1_CTCAGAATCACCAGGC	1534	6262	S1	0.0482274	C5	Component 1	16	Muscle	Muscle
S1_CTCATTAAGCGGCTTC	1784	8072	S1	0.0432359	C5	Component 1	34	Muscle	Muscle
S1_CTCGAGGTCCTCAACC	1995	7830	S1	0.0421456	C5	Component 1	12	Muscle	Muscle
S1_CTCTACGCACAGCCCA	1566	6490	S1	0.0442219	C5	Component 1	18	Muscle	Muscle
S1_CTGCTGTAGATGTCGG	1805	8550	S1	0.0487719	C5	Component 1	10	Muscle	Muscle
S1_CTGGTCTCACACATGT	1439	3939	S1	0.0294566	C5	Component 1	12	Muscle	Muscle
S1_CTGTTTAAGAGCTATA	2242	10584	S1	0.0422336	C5	Component 1	10	Muscle	Muscle
S1_GAATAAGTCGGATGTT	2127	10122	S1	0.040901	C5	Component 1	25	Muscle	Muscle
S1_GACGCGTTCGTCCAGG	1497	6670	S1	0.0527736	C5	Component 1	16	Muscle	Muscle
S1_GAGGTGACAGATAATG	1541	4742	S1	0.0206664	C5	Component 1	10	Muscle	Muscle
S1_GATCAGTTCCACGACG	917	3455	S1	0.0975398	C5	Component 1	15	Muscle	Muscle
S1_GATCGCGGTTCACGGC	2068	9709	S1	0.0464517	C5	Component 1	20	Muscle	Muscle
S1_GCAAACTTCGTTACAG	1769	8528	S1	0.0486689	C5	Component 1	26	Muscle	Muscle
S1_GCACTCTGTGCATCTA	1848	7502	S1	0.05012	C5	Component 1	13	Muscle	Muscle
S1_GCAGCCAGTCTGGTCG	1079	2130	S1	0.0788732	C5	Component 1	10	Muscle	Muscle
S1_GCATGATTCAAAGACA	1795	6317	S1	0.0316606	C5	Component 1	13	Muscle	Muscle
S1_GCCAAATAGTTCGCGC	1334	5521	S1	0.0545191	C5	Component 1	17	Muscle	Muscle
S1_GCTGCTTCATACTACG	1291	4843	S1	0.05637	C5	Component 1	24	Muscle	Muscle
S1_GCTGGGTAGTATCGAA	1839	9019	S1	0.0476771	C5	Component 1	35	Muscle	Muscle
S1_GGCGACTCAACCGCCA	1121	4384	S1	0.0367245	C5	Component 1	10	Muscle	Muscle
S1_GGTGAAGAGGAATTAC	1792	7940	S1	0.0356423	C5	Component 1	32	Muscle	Muscle
S1_GTAGGCCTCTCCCTGA	1848	7617	S1	0.042799	C5	Component 1	20	Muscle	Muscle
S1_GTCACGGGTTGTCGCG	2712	16809	S1	0.0459873	C5	Component 1	11	Muscle	Muscle
S1_GTCGTAAGTAACGCGA	1453	5593	S1	0.0464867	C5	Component 1	11	Muscle	Muscle
S1_GTCGTAATCAACCATG	1207	4247	S1	0.0461502	C5	Component 1	20	Muscle	Muscle
S1_GTCTTCGAGCGTGTCC	1619	6641	S1	0.0545099	C5	Component 1	25	Muscle	Muscle
S1_GTTCATTAGATACACA	2930	15704	S1	0.0210138	C5	Component 1	10	Muscle	Muscle
S1_TACACGAGTCTCCATC	2057	7551	S1	0.055092	C5	Component 1	17	Muscle	Muscle
S1_TACGGATAGGCAGTCA	1287	4828	S1	0.0492958	C5	Component 1	12	Muscle	Muscle
S1_TACGGGCAGAAACGAG	832	3834	S1	0.0889411	C5	Component 1	15	Muscle	Muscle
S1_TACTCATCAGTGGGAT	1706	6711	S1	0.0314409	C5	Component 1	14	Muscle	Muscle
S1_TACTCGCCAGGATTGG	1538	5524	S1	0.0523172	C5	Component 1	15	Muscle	Muscle
S1_TACTCGCTCGACAGCC	1905	9112	S1	0.0407155	C5	Component 1	20	Muscle	Muscle
S1_TACTTGTTCCTCAATT	900	2787	S1	0.0764263	C5	Component 1	17	Muscle	Muscle
S1_TAGCCGGAGACCACGA	2510	15410	S1	0.0621674	C5	Component 1	13	Muscle	Muscle
S1_TCAACGAAGATAGCAT	1769	8712	S1	0.0441919	C5	Component 1	17	Muscle	Muscle
S1_TCAGGTACAAGAAAGG	1478	6472	S1	0.0539246	C5	Component 1	10	Muscle	Muscle
S1_TCATTTGCAATAGCGG	2702	17698	S1	0.0564471	C5	Component 1	14	Muscle	Muscle
S1_TCCCGATTCAGTCAGT	1616	6352	S1	0.0374685	C5	Component 1	17	Muscle	Muscle
S1_TCGAGGCGTGCGCTTG	1092	4467	S1	0.075666	C5	Component 1	13	Muscle	Muscle
S1_TCGCGAGTCTACGAGT	2573	11698	S1	0.0329116	C5	Component 1	15	Muscle	Muscle
S1_TGCACCTTCTTCGGTC	1715	7668	S1	0.0444705	C5	Component 1	29	Muscle	Muscle
S1_TGCCAAACATGCCTTC	1757	6476	S1	0.049722	C5	Component 1	26	Muscle	Muscle
S1_TGCGCAGAGACGCACA	1192	4730	S1	0.0496829	C5	Component 1	15	Muscle	Muscle
S1_TGCGCAGAGGCATGTG	2121	12758	S1	0.0767362	C5	Component 1	12	Muscle	Muscle
S1_TGGACGCTCCTTTACA	1793	8554	S1	0.0468787	C5	Component 1	43	Muscle	Muscle
S1_TGGGAAGCATGCCCGA	1523	6247	S1	0.045782	C5	Component 1	26	Muscle	Muscle
S1_TGGGCGTCACGTTGGC	1676	8961	S1	0.0514452	C5	Component 1	20	Muscle	Muscle
S1_TGGGCGTTCGAGAACG	1397	5094	S1	0.0549666	C5	Component 1	11	Muscle	Muscle
S1_TTCTACAAGCTAACAA	750	3144	S1	0.0664758	C5	Component 1	11	Muscle	Muscle
[truncated: 2,150 more rows]
