# Supplementary material for: Cellular heterogeneity of the developing worker honey bee (Apis mellifera) pupa: a single cell transcriptomics analysis
Source: G3 (Bethesda). 2023 Aug 7;13(10):jkad178. doi: 10.1093/g3journal/jkad178 (PMC10542211; doi:10.1093/g3journal/jkad178)
Supplement: jkad178_Supplementary_Data [file jkad178_supplementary_data.zip › Table_S3_G3-2023-404389.xlsx]

## Sheet: Differential expression
Table S3: Differential expression analysis for stage specific clusters
Gene	Stage_Cluster	P value	Adjusted P value	Average Log Fold Change	Percent of cells expressed in cell cluster	Percent of cells expressed in all other cell clusters
LOC409367	S1_C13	1.63e-50	1.54e-46	1.9659	0.864	0.209
LOC727010	S1_C13	4.69e-47	4.42e-43	1.18785	0.606	0.091
LOC100576116	S1_C13	1.48e-46	1.4e-42	1.84333	0.955	0.325
LOC725127	S1_C13	1.42e-41	1.33e-37	0.972802	0.773	0.166
LOC725946	S1_C13	2.15e-36	2.03e-32	1.38173	1	0.533
LOC408369	S1_C13	5.03e-35	4.74e-31	1.07974	0.742	0.184
LOC411173	S1_C13	9.51e-35	8.96e-31	1.36426	0.879	0.305
LOC552756	S1_C13	7.68e-34	7.23e-30	1.40715	1	0.678
LOC726914	S1_C13	1.99e-33	1.87e-29	1.47597	1	0.719
LOC409768	S1_C13	3.14e-33	2.96e-29	1.06733	0.833	0.264
LOC551651	S1_C13	1.59e-31	1.5e-27	1.22277	1	0.859
LOC102653764	S1_C13	4.61e-30	4.34e-26	0.992978	0.667	0.173
LOC724169	S1_C13	1e-29	9.46e-26	1.08422	1	0.607
LOC727370	S1_C13	4.3e-29	4.06e-25	1.11593	1	0.664
LOC100576592	S1_C13	4.36e-29	4.11e-25	1.13281	0.909	0.416
LOC725885	S1_C13	1.12e-28	1.06e-24	1.43072	1	0.879
LOC724367	S1_C13	3.54e-28	3.34e-24	0.581892	0.273	0.029
LOC726944	S1_C13	7.11e-28	6.7e-24	1.19738	0.924	0.401
LOC551684	S1_C13	4.66e-27	4.39e-23	1.15648	1	0.936
LOC409187	S1_C13	5.37e-27	5.06e-23	1.08691	1	0.535
LOC726318	S1_C13	5.81e-27	5.47e-23	1.06511	0.97	0.702
LOC551167	S1_C13	1.01e-26	9.5e-23	1.114	0.864	0.411
LOC724716	S1_C13	3.42e-25	3.22e-21	1.02619	0.939	0.508
LOC408801	S1_C13	5.69e-25	5.37e-21	1.08822	0.985	0.823
LOC726301	S1_C13	5.94e-24	5.6e-20	0.962995	0.97	0.723
LOC724642	S1_C13	6.77e-24	6.38e-20	0.903826	0.818	0.309
LOC411272	S1_C13	3.07e-23	2.89e-19	0.942053	0.97	0.869
LOC724950	S1_C13	6.19e-23	5.83e-19	0.653459	0.455	0.096
LOC107966053	S1_C13	3.04e-22	2.87e-18	0.719798	0.439	0.092
LOC725718	S1_C13	4.16e-22	3.92e-18	0.657378	1	0.965
LOC409530	S1_C13	5.01e-22	4.72e-18	0.910078	0.591	0.18
LOC408766	S1_C13	5.02e-22	4.73e-18	0.926904	0.939	0.617
LOC100578046	S1_C13	9.59e-21	9.04e-17	0.839904	0.803	0.291
LOC724304	S1_C13	2.2e-20	2.07e-16	0.853841	0.818	0.376
LOC410226	S1_C13	7.95e-20	7.49e-16	0.624284	1	0.997
LOC100576840	S1_C13	1e-19	9.43e-16	0.842342	0.788	0.311
LOC408876	S1_C13	1.43e-19	1.35e-15	0.866418	0.803	0.418
LOC724580	S1_C13	1.47e-19	1.39e-15	0.534751	0.409	0.087
LOC724366	S1_C13	6.35e-19	5.98e-15	0.779583	0.985	0.764
LOC408567	S1_C13	2.34e-18	2.2e-14	0.807572	0.97	0.786
LOC550955	S1_C13	2.48e-18	2.33e-14	0.714028	0.985	0.666
LOC725225	S1_C13	2.55e-18	2.4e-14	0.753121	0.818	0.319
LOC409360	S1_C13	1.01e-17	9.52e-14	0.737838	0.485	0.137
LOC411647	S1_C13	1.03e-17	9.71e-14	0.80395	0.939	0.731
LOC408694	S1_C13	1.21e-17	1.14e-13	0.908635	0.712	0.324
LOC408937	S1_C13	1.35e-17	1.27e-13	0.750629	0.97	0.471
LOC408427	S1_C13	1.44e-17	1.35e-13	0.74872	0.758	0.349
LOC409007	S1_C13	1.67e-17	1.57e-13	0.743113	0.894	0.658
LOC725756	S1_C13	1.73e-17	1.63e-13	0.767324	0.561	0.18
LOC408844	S1_C13	2.52e-17	2.37e-13	0.933433	0.788	0.401
LOC100576805	S1_C13	3.32e-17	3.13e-13	0.826624	0.803	0.384
LOC414051	S1_C13	3.67e-17	3.46e-13	0.756498	0.955	0.791
LOC408902	S1_C13	1.09e-16	1.03e-12	0.772814	0.697	0.294
LOC552221	S1_C13	1.11e-16	1.04e-12	0.675798	0.985	0.853
LOC725784	S1_C13	2.67e-16	2.51e-12	0.945407	0.803	0.408
LOC410085	S1_C13	3.01e-16	2.83e-12	0.705673	0.97	0.858
LOC100576401	S1_C13	3.46e-16	3.26e-12	0.673913	0.848	0.425
LOC409666	S1_C13	3.69e-16	3.47e-12	0.879308	0.606	0.229
LOC410710	S1_C13	4.27e-16	4.02e-12	0.678667	1	0.796
LOC409300	S1_C13	4.78e-16	4.5e-12	0.682876	0.939	0.504
LOC113219268	S1_C13	4.84e-16	4.56e-12	1.17385	0.606	0.221
LOC409368	S1_C13	9.63e-16	9.07e-12	1.01711	0.864	0.681
LOC552592	S1_C13	1.46e-15	1.37e-11	0.777422	0.985	0.543
LOC551528	S1_C13	1.55e-15	1.46e-11	0.582245	1	0.965
LOC413784	S1_C13	2.06e-15	1.94e-11	0.606629	0.591	0.205
LOC552447	S1_C13	2.25e-15	2.12e-11	0.770706	0.864	0.405
LOC409383	S1_C13	3.52e-15	3.32e-11	0.553589	0.955	0.568
Tspan6	S1_C13	3.9e-15	3.68e-11	0.675315	0.424	0.122
LOC725570	S1_C13	4.14e-15	3.9e-11	0.724647	0.788	0.43
LOC726213	S1_C13	2.52e-14	2.37e-10	0.794515	0.455	0.145
LOC409933	S1_C13	4.18e-14	3.94e-10	0.990768	0.939	0.783
LOC100578929	S1_C13	5.76e-14	5.43e-10	0.550874	0.727	0.314
LOC724510	S1_C13	5.77e-14	5.43e-10	0.663203	0.955	0.734
LOC413616	S1_C13	8.25e-14	7.77e-10	0.607506	0.864	0.49
LOC100576132	S1_C13	1.26e-13	1.19e-09	0.63484	0.955	0.47
LOC413749	S1_C13	1.35e-13	1.28e-09	0.645967	0.545	0.207
LOC726601	S1_C13	1.75e-13	1.65e-09	0.411829	0.303	0.069
LOC411827	S1_C13	3.41e-13	3.22e-09	0.755991	0.788	0.507
LOC552101	S1_C13	3.64e-13	3.43e-09	0.71146	0.864	0.542
LOC409207	S1_C13	6.95e-13	6.54e-09	0.621397	1	0.849
LOC100576745	S1_C13	9.64e-13	9.09e-09	0.575217	0.47	0.156
LOC100578207	S1_C13	1.05e-12	9.94e-09	0.497122	0.515	0.177
LOC409976	S1_C13	1.1e-12	1.03e-08	0.669943	0.818	0.54
LOC100576522	S1_C13	1.13e-12	1.07e-08	0.525775	0.5	0.169
LOC408623	S1_C13	1.18e-12	1.11e-08	0.671759	0.924	0.63
LOC408572	S1_C13	1.22e-12	1.15e-08	0.781133	0.742	0.387
LOC411704	S1_C13	2.06e-12	1.94e-08	0.70832	0.621	0.294
LOC550973	S1_C13	2.26e-12	2.13e-08	0.761847	0.833	0.59
LOC725093	S1_C13	3.21e-12	3.02e-08	0.688457	0.5	0.191
LOC408285	S1_C13	4.06e-12	3.83e-08	0.729554	0.758	0.492
LOC410237	S1_C13	5.57e-12	5.24e-08	0.507848	0.591	0.233
LOC100578226	S1_C13	9.22e-12	8.69e-08	0.546396	0.773	0.37
LOC726880	S1_C13	1.27e-11	1.2e-07	0.451155	0.318	0.084
LOC408814	S1_C13	1.36e-11	1.28e-07	0.690004	0.758	0.45
LOC724583	S1_C13	1.37e-11	1.29e-07	0.564089	0.803	0.412
LOC551913	S1_C13	2.04e-11	1.92e-07	0.607988	0.652	0.329
LOC552354	S1_C13	2.68e-11	2.52e-07	0.71912	0.727	0.462
LOC726866	S1_C13	2.87e-11	2.7e-07	0.669298	0.788	0.493
LOC409108	S1_C13	3.06e-11	2.89e-07	0.666769	0.576	0.278
LOC725310	S1_C13	3.95e-11	3.72e-07	0.51451	0.985	0.843
LOC409514	S1_C13	4.65e-11	4.38e-07	0.580869	0.864	0.56
LOC410148	S1_C13	5.99e-11	5.64e-07	0.679767	0.712	0.368
LOC408446	S1_C13	7.52e-11	7.08e-07	0.614086	0.712	0.401
LOC552375	S1_C13	8.01e-11	7.55e-07	0.792357	0.758	0.504
LOC726175	S1_C13	9.75e-11	9.19e-07	0.380899	1	0.996
LOC726993	S1_C13	1.06e-10	1e-06	0.473074	0.394	0.133
LOC413997	S1_C13	1.14e-10	1.07e-06	0.630791	0.818	0.577
LOC100577456	S1_C13	1.15e-10	1.09e-06	0.53429	0.652	0.295
LOC725530	S1_C13	1.71e-10	1.61e-06	0.544062	0.909	0.713
LOC100577712	S1_C13	3.97e-10	3.74e-06	0.487749	0.864	0.409
LOC413669	S1_C13	4.66e-10	4.39e-06	0.448082	0.97	0.9
LOC409278	S1_C13	7.24e-10	6.82e-06	0.550775	0.394	0.145
LOC725154	S1_C13	9.98e-10	9.4e-06	0.484953	0.424	0.159
LOC552261	S1_C13	1.02e-09	9.64e-06	0.595929	0.394	0.145
LOC552377	S1_C13	1.06e-09	9.97e-06	0.412265	0.333	0.106
LOC107964590	S1_C13	1.26e-09	1.19e-05	0.450564	0.379	0.129
LOC413577	S1_C13	1.31e-09	1.24e-05	0.454915	0.909	0.536
LOC411207	S1_C13	1.36e-09	1.28e-05	0.627883	0.682	0.358
LOC413207	S1_C13	1.74e-09	1.64e-05	0.47138	0.939	0.597
LOC726321	S1_C13	1.93e-09	1.82e-05	0.502164	0.955	0.679
LOC726958	S1_C13	2.21e-09	2.08e-05	0.525181	0.515	0.227
LOC724353	S1_C13	2.64e-09	2.49e-05	0.401984	0.303	0.09
LOC725884	S1_C13	2.98e-09	2.81e-05	0.352616	1	0.999
LOC410187	S1_C13	3.18e-09	3e-05	0.420485	0.515	0.213
LOC725311	S1_C13	3.24e-09	3.05e-05	0.435885	0.909	0.771
LOC725682	S1_C13	3.52e-09	3.31e-05	0.51993	0.424	0.164
LOC410824	S1_C13	3.75e-09	3.53e-05	0.477339	0.667	0.319
LOC552124	S1_C13	4.18e-09	3.94e-05	0.335427	0.182	0.039
LOC724878	S1_C13	4.29e-09	4.04e-05	0.605779	0.576	0.291
LOC100577801	S1_C13	4.76e-09	4.48e-05	0.441406	0.424	0.161
LOC412386	S1_C13	5e-09	4.71e-05	0.549179	0.621	0.352
Syt1	S1_C13	5.06e-09	4.77e-05	0.46104	1	0.636
LOC410838	S1_C13	6.09e-09	5.73e-05	0.565474	0.955	0.834
LOC102655120	S1_C13	6.68e-09	6.29e-05	0.398303	0.576	0.255
LOC102655446	S1_C13	7.12e-09	6.71e-05	0.563507	0.561	0.277
LOC408552	S1_C13	1.16e-08	0.000108992	0.401496	0.788	0.382
LOC408821	S1_C13	1.71e-08	0.000161439	0.643184	0.5	0.235
LOC413000	S1_C13	1.74e-08	0.000163551	0.281913	0.258	0.073
LOC552104	S1_C13	1.9e-08	0.000179407	0.419917	0.97	0.878
LOC726804	S1_C13	2.15e-08	0.000202591	0.317278	1	0.981
LOC408551	S1_C13	2.33e-08	0.000219903	0.419404	0.909	0.452
LOC409780	S1_C13	2.37e-08	0.000222848	0.583067	0.667	0.412
LOC552419	S1_C13	2.82e-08	0.000265743	0.408839	1	0.627
LOC100578621	S1_C13	2.92e-08	0.000275477	0.462344	0.333	0.121
LOC726456	S1_C13	4.38e-08	0.000413152	0.4832	0.394	0.162
LOC724792	S1_C13	4.71e-08	0.000444193	0.470738	0.727	0.506
LOC409869	S1_C13	4.76e-08	0.000448404	0.425126	0.606	0.304
LOC413739	S1_C13	4.94e-08	0.000465493	0.517621	0.712	0.43
LOC725046	S1_C13	5.43e-08	0.00051121	0.559227	0.591	0.321
LOC550914	S1_C13	5.58e-08	0.000525578	0.445434	0.909	0.811
LOC552851	S1_C13	6.31e-08	0.0005945	0.518202	0.864	0.686
LOC551290	S1_C13	7.23e-08	0.000681602	0.333243	0.197	0.051
LOC409362	S1_C13	7.95e-08	0.000748861	0.540919	0.712	0.489
LOC724531	S1_C13	8.27e-08	0.000779626	0.258643	1	0.996
LOC413429	S1_C13	8.81e-08	0.000829856	0.537227	0.621	0.387
LOC725654	S1_C13	1.03e-07	0.00096858	0.529159	0.515	0.275
LOC410517	S1_C13	1.29e-07	0.00121352	0.385503	0.364	0.142
LOC408718	S1_C13	1.3e-07	0.00122291	0.499708	0.379	0.15
LOC409791	S1_C13	1.55e-07	0.00145695	0.397684	0.864	0.813
LOC725015	S1_C13	1.68e-07	0.00157983	0.495982	0.424	0.191
LOC409269	S1_C13	1.69e-07	0.00159139	0.410969	0.697	0.419
LOC411871	S1_C13	1.79e-07	0.0016878	0.424866	0.894	0.716
LOC413069	S1_C13	1.84e-07	0.0017304	0.515561	0.621	0.375
LOC100576993	S1_C13	2.17e-07	0.00204357	0.426739	0.758	0.464
LOC409109	S1_C13	2.27e-07	0.00214043	0.524372	0.333	0.127
LOC411832	S1_C13	2.44e-07	0.00230337	0.253047	1	1
LOC408968	S1_C13	2.87e-07	0.00270421	0.398093	0.955	0.821
LOC412602	S1_C13	3.12e-07	0.00294217	0.368745	0.985	0.953
LOC102656548	S1_C13	3.16e-07	0.00297643	0.251647	0.167	0.04
LOC412382	S1_C13	3.49e-07	0.00328499	0.26349	0.864	0.496
LOC724947	S1_C13	4.03e-07	0.00379765	0.529005	0.682	0.494
LOC100576956	S1_C13	4.63e-07	0.00436408	0.46034	0.303	0.112
LOC100576623	S1_C13	4.71e-07	0.00443843	0.511754	0.667	0.376
LOC550711	S1_C13	5.03e-07	0.00473819	0.298835	1	0.998
LOC100578606	S1_C13	5.53e-07	0.0052141	0.366924	0.273	0.094
LOC552486	S1_C13	6.19e-07	0.00583637	0.63058	0.697	0.528
LOC113219418	S1_C13	6.49e-07	0.00611853	0.318097	0.197	0.057
LOC100576326	S1_C13	6.71e-07	0.00631796	0.376511	0.348	0.138
LOC551434	S1_C13	6.82e-07	0.00642615	0.372079	0.697	0.373
LOC410516	S1_C13	7.46e-07	0.0070256	0.456869	0.5	0.284
LOC552318	S1_C13	7.46e-07	0.00703328	0.307913	1	0.997
LOC552694	S1_C13	8.98e-07	0.00845676	0.537677	0.455	0.231
LOC726231	S1_C13	9.86e-07	0.00928655	0.362546	0.864	0.657
LOC100576099	S1_C13	1.02e-06	0.00965349	0.327283	0.621	0.309
LOC724628	S1_C13	1.12e-06	0.0105512	0.498466	0.788	0.625
LOC726269	S1_C13	1.34e-06	0.0126663	0.422205	0.712	0.484
LOC551991	S1_C13	1.5e-06	0.0141709	0.415174	0.5	0.233
LOC411807	S1_C13	1.63e-06	0.0153599	0.414767	0.53	0.286
LOC409722	S1_C13	1.89e-06	0.0178391	0.318635	0.909	0.578
LOC551188	S1_C13	1.94e-06	0.0183238	0.388453	0.333	0.136
LOC409832	S1_C13	1.99e-06	0.018769	0.311634	0.97	0.935
LOC552479	S1_C13	2.39e-06	0.0224882	0.433131	0.424	0.205
LOC100578696	S1_C13	2.46e-06	0.0231947	0.265292	0.212	0.066
Syx1A	S1_C13	2.51e-06	0.0236411	0.342199	0.97	0.785
LOC408463	S1_C13	2.81e-06	0.0264634	0.500843	0.5	0.263
LOC408508	S1_C13	2.87e-06	0.027056	0.353178	0.606	0.327
LOC409520	S1_C13	3.38e-06	0.0318174	0.414504	0.667	0.446
LOC100576435	S1_C13	3.55e-06	0.0334182	0.344913	0.288	0.112
uzip	S1_C13	3.57e-06	0.0336642	0.356176	0.348	0.15
LOC551031	S1_C13	3.67e-06	0.0345924	0.314773	1	0.896
LOC411670	S1_C13	3.93e-06	0.0370152	0.485216	0.485	0.282
GlnS	S1_C13	4.16e-06	0.0391929	0.277089	0.5	0.262
LOC552191	S1_C13	4.29e-06	0.040414	0.391944	0.742	0.509
Vamp7	S1_C13	4.4e-06	0.0414374	0.563372	0.515	0.313
LOC100576307	S1_C13	4.46e-06	0.0420271	0.39878	0.409	0.199
LOC726210	S1_C13	4.66e-06	0.0438803	0.388223	0.364	0.162
LOC413133	S1_C11	1.55e-102	1.46e-98	0.990789	0.829	0.088
LOC409378	S1_C11	2.46e-92	2.32e-88	0.811473	0.763	0.08
Adk1	S1_C11	2.99e-92	2.81e-88	1.76608	0.947	0.154
LOC410535	S1_C11	3.68e-87	3.47e-83	0.584342	0.421	0.023
LOC409867	S1_C11	2.06e-86	1.94e-82	1.09161	0.921	0.134
LOC107965072	S1_C11	2.95e-81	2.78e-77	0.387797	0.408	0.024
LOC550732	S1_C11	4.68e-79	4.41e-75	0.940483	0.855	0.115
LOC725558	S1_C11	1.78e-78	1.68e-74	1.10339	0.947	0.151
LOC102654911	S1_C11	2.23e-78	2.1e-74	1.72567	1	0.234
LOC408819	S1_C11	1.1e-75	1.03e-71	1.27134	0.947	0.185
Ef-1a-f1	S1_C11	4.67e-75	4.4e-71	1.18233	0.947	0.171
LOC410449	S1_C11	4.72e-75	4.45e-71	1.11513	0.921	0.16
LOC410467	S1_C11	1.18e-71	1.11e-67	1.38428	0.961	0.171
LOC725453	S1_C11	5.92e-70	5.57e-66	1.79649	1	0.241
LOC410820	S1_C11	6.2e-70	5.85e-66	0.895011	0.803	0.114
LOC102654715	S1_C11	2.29e-69	2.16e-65	0.990627	0.908	0.154
LOC551914	S1_C11	7.74e-69	7.29e-65	0.866359	0.908	0.151
LOC411197	S1_C11	3.99e-68	3.76e-64	0.393833	0.342	0.02
LOC408339	S1_C11	4.24e-68	4e-64	0.968006	0.632	0.072
LOC102655904	S1_C11	6.2e-68	5.84e-64	1.04928	0.882	0.166
LOC408769	S1_C11	1.59e-66	1.5e-62	1.33023	0.987	0.188
LOC100576603	S1_C11	2.19e-66	2.07e-62	0.3838	0.382	0.026
LOC100577045	S1_C11	9.94e-66	9.37e-62	0.616679	0.618	0.069
GluCl	S1_C11	7.23e-64	6.81e-60	1.39634	1	0.221
LOC551433	S1_C11	2.04e-63	1.93e-59	1.04093	0.934	0.174
LOC726284	S1_C11	4.58e-63	4.32e-59	1.30547	1	0.207
LOC409510	S1_C11	5.77e-63	5.43e-59	1.22888	0.987	0.219
LOC551737	S1_C11	1.8e-62	1.7e-58	1.4128	1	0.216
LOC413370	S1_C11	1.13e-61	1.07e-57	0.998405	0.934	0.176
LOC411570	S1_C11	2.32e-61	2.19e-57	0.758641	0.803	0.129
LOC408681	S1_C11	2.54e-61	2.39e-57	0.661959	0.697	0.096
LOC410689	S1_C11	1.9e-60	1.79e-56	1.97399	1	0.332
LOC724405	S1_C11	7.76e-60	7.31e-56	0.430726	0.355	0.025
LOC408465	S1_C11	1.01e-59	9.54e-56	1.23937	1	0.2
LOC412299	S1_C11	1.52e-59	1.43e-55	0.679702	0.75	0.114
LOC726894	S1_C11	1.1e-58	1.04e-54	1.19501	0.974	0.274
LOC725970	S1_C11	3.11e-58	2.93e-54	1.3086	1	0.221
LOC552608	S1_C11	4.85e-58	4.57e-54	0.792658	0.908	0.161
LOC408614	S1_C11	1.02e-57	9.61e-54	0.781708	0.908	0.168
LOC412647	S1_C11	8.19e-57	7.72e-53	1.11224	0.974	0.216
LOC408688	S1_C11	1.17e-56	1.1e-52	1.18573	0.855	0.157
LOC552417	S1_C11	1.63e-56	1.53e-52	0.746	0.921	0.185
LOC410353	S1_C11	1.64e-56	1.55e-52	1.41224	0.895	0.188
LOC408809	S1_C11	2.41e-56	2.27e-52	1.14424	1	0.226
LOC725084	S1_C11	3.12e-55	2.94e-51	0.562282	0.579	0.074
LOC413383	S1_C11	4.22e-55	3.97e-51	0.435727	0.513	0.057
LOC408992	S1_C11	4.73e-55	4.46e-51	1.09741	0.987	0.214
nAChRa2	S1_C11	6.57e-55	6.19e-51	0.820586	0.711	0.111
Ac3	S1_C11	7.64e-55	7.2e-51	0.891084	0.868	0.175
LOC410259	S1_C11	1.36e-54	1.28e-50	0.969385	0.855	0.164
LOC552209	S1_C11	1.51e-54	1.42e-50	0.916525	0.829	0.153
LOC412777	S1_C11	1.64e-54	1.55e-50	0.765911	0.868	0.155
LOC408916	S1_C11	3.23e-54	3.04e-50	0.690175	0.763	0.125
LOC410320	S1_C11	3.47e-54	3.27e-50	0.823621	0.934	0.181
LOC725064	S1_C11	3.95e-54	3.73e-50	0.849119	0.658	0.097
LOC410779	S1_C11	6.04e-54	5.69e-50	0.577835	0.737	0.113
LOC724439	S1_C11	1.17e-53	1.1e-49	0.882015	0.868	0.178
LOC100576983	S1_C11	2.06e-52	1.94e-48	1.22329	0.987	0.288
LOC410386	S1_C11	2.98e-51	2.81e-47	0.877428	0.645	0.099
LOC412435	S1_C11	3.93e-51	3.7e-47	0.822953	0.75	0.142
LOC724630	S1_C11	4.66e-51	4.39e-47	0.686417	0.763	0.137
LOC726896	S1_C11	5.41e-51	5.1e-47	0.784129	0.803	0.151
nAChRa1	S1_C11	6.04e-51	5.7e-47	1.22859	0.974	0.239
LOC406124	S1_C11	1.09e-50	1.02e-46	0.615778	0.75	0.122
LOC410498	S1_C11	1.11e-50	1.05e-46	0.979513	0.947	0.202
LOC100576671	S1_C11	1.18e-50	1.12e-46	1.08388	0.908	0.241
LOC411036	S1_C11	2.41e-50	2.27e-46	0.663338	0.684	0.108
LOC409792	S1_C11	2.63e-50	2.48e-46	0.68404	0.737	0.125
LOC100577092	S1_C11	3.92e-50	3.69e-46	0.432197	0.5	0.059
LOC408822	S1_C11	3.92e-50	3.69e-46	1.26659	0.895	0.221
LOC412353	S1_C11	9.29e-50	8.75e-46	1.52328	1	0.389
LOC410140	S1_C11	1.17e-49	1.1e-45	0.564024	0.711	0.117
LOC100577727	S1_C11	1.32e-49	1.25e-45	0.926551	0.921	0.23
LOC100577632	S1_C11	1.36e-49	1.28e-45	2.48903	0.711	0.155
LOC409818	S1_C11	6.53e-49	6.15e-45	0.807132	0.737	0.129
LOC726124	S1_C11	2.03e-48	1.91e-44	0.322974	0.316	0.025
LOC724903	S1_C11	2.62e-48	2.46e-44	0.449818	0.5	0.06
LOC100576690	S1_C11	2.75e-48	2.59e-44	0.853096	0.382	0.038
LOC409001	S1_C11	4.19e-48	3.95e-44	0.542863	0.763	0.136
LOC100578349	S1_C11	5.27e-48	4.97e-44	0.658235	0.763	0.138
nAChRa8	S1_C11	7.33e-48	6.9e-44	0.624018	0.645	0.105
LOC409488	S1_C11	1.59e-47	1.5e-43	0.739885	0.829	0.178
LOC552402	S1_C11	2.58e-47	2.43e-43	1.12502	0.961	0.308
LOC408595	S1_C11	3.7e-47	3.49e-43	0.614743	0.724	0.126
LOC100379261	S1_C11	9.4e-47	8.86e-43	0.79061	0.895	0.205
LOC410429	S1_C11	1.39e-46	1.31e-42	0.942933	0.895	0.248
LOC552020	S1_C11	4.11e-46	3.88e-42	0.866328	0.974	0.26
LOC552017	S1_C11	5.33e-46	5.02e-42	0.98094	0.987	0.283
LOC100576838	S1_C11	5.48e-46	5.16e-42	0.26065	0.224	0.013
LOC100578321	S1_C11	6.12e-46	5.77e-42	0.639746	0.789	0.154
LOC409981	S1_C11	6.83e-46	6.44e-42	0.691783	0.829	0.165
LOC551607	S1_C11	7.4e-46	6.98e-42	1.04039	0.987	0.364
LOC724999	S1_C11	1.05e-45	9.85e-42	1.10924	0.921	0.292
LOC409836	S1_C11	1.39e-45	1.31e-41	0.997958	0.987	0.27
LOC411155	S1_C11	1.43e-45	1.35e-41	1.03544	0.947	0.24
LOC410507	S1_C11	1.49e-45	1.41e-41	0.654661	0.776	0.161
LOC413023	S1_C11	1.76e-45	1.66e-41	0.640245	0.671	0.12
LOC412927	S1_C11	2.53e-45	2.38e-41	0.499592	0.487	0.061
LOC411692	S1_C11	2.99e-45	2.81e-41	0.821179	0.921	0.232
LOC410067	S1_C11	3.59e-45	3.38e-41	0.354321	0.447	0.053
LOC414015	S1_C11	6.52e-45	6.14e-41	0.957451	0.961	0.301
LOC410819	S1_C11	8.59e-45	8.1e-41	0.606478	0.987	0.21
LOC551695	S1_C11	1.13e-44	1.07e-40	1.3549	1	0.793
LOC410985	S1_C11	1.46e-44	1.37e-40	0.60606	0.684	0.127
LOC412943	S1_C11	1.83e-44	1.72e-40	0.877372	0.882	0.216
LOC408935	S1_C11	2.75e-44	2.59e-40	0.776611	0.684	0.119
LOC725157	S1_C11	5.89e-44	5.55e-40	0.547835	0.658	0.114
LOC408865	S1_C11	7.05e-44	6.64e-40	0.63239	0.789	0.156
LOC100578546	S1_C11	7.19e-44	6.78e-40	1.21976	0.974	0.407
LOC410662	S1_C11	7.64e-44	7.2e-40	1.08055	0.618	0.106
LOC551248	S1_C11	9.38e-44	8.84e-40	0.839314	0.947	0.27
LOC409957	S1_C11	1.63e-43	1.54e-39	0.690216	0.921	0.203
LOC408381	S1_C11	1.87e-43	1.76e-39	0.410593	0.474	0.061
LOC410723	S1_C11	1.99e-43	1.87e-39	0.530521	0.618	0.102
LOC413503	S1_C11	3e-43	2.82e-39	0.657411	0.724	0.136
LOC551255	S1_C11	3.56e-43	3.36e-39	1.17382	1	0.615
LOC410332	S1_C11	4.56e-43	4.29e-39	0.720205	0.789	0.174
LOC726282	S1_C11	4.86e-43	4.58e-39	0.614236	0.592	0.096
LOC725144	S1_C11	7.61e-43	7.17e-39	0.738116	0.816	0.183
LOC410001	S1_C11	1.17e-42	1.1e-38	0.522953	0.829	0.166
LOC113219359	S1_C11	1.46e-42	1.37e-38	1.04824	0.961	0.379
LOC551130	S1_C11	1.86e-42	1.75e-38	1.02246	1	0.407
LOC408891	S1_C11	2.52e-42	2.38e-38	0.789452	0.947	0.272
LOC102655877	S1_C11	2.93e-42	2.76e-38	0.743297	0.882	0.227
LOC551079	S1_C11	3.79e-42	3.57e-38	0.361198	0.461	0.059
LOC724600	S1_C11	2.31e-41	2.18e-37	1.01642	0.868	0.263
LOC410577	S1_C11	2.75e-41	2.59e-37	0.833692	0.763	0.158
LOC411909	S1_C11	2.76e-41	2.6e-37	0.780484	0.934	0.263
LOC102654398	S1_C11	4.18e-41	3.94e-37	1.11343	0.961	0.398
LOC412085	S1_C11	7.31e-41	6.88e-37	0.447422	0.605	0.1
LOC411181	S1_C11	9.16e-41	8.63e-37	0.254584	0.329	0.032
LOC411653	S1_C11	1.31e-40	1.23e-36	0.580952	0.816	0.165
LOC410889	S1_C11	1.52e-40	1.43e-36	0.889613	0.868	0.255
LOC724170	S1_C11	1.63e-40	1.54e-36	1.03714	0.947	0.354
LOC552243	S1_C11	1.87e-40	1.76e-36	0.957811	0.974	0.301
LOC412818	S1_C11	1.95e-40	1.84e-36	0.452348	0.5	0.072
LOC552778	S1_C11	2.37e-40	2.23e-36	1.16126	0.987	0.519
LOC551792	S1_C11	2.5e-40	2.35e-36	0.632761	0.776	0.166
LOC409634	S1_C11	2.8e-40	2.64e-36	0.786	0.947	0.266
LOC100578899	S1_C11	2.86e-40	2.69e-36	0.686841	0.855	0.193
LOC406073	S1_C11	5.8e-40	5.46e-36	1.35388	0.961	0.454
LOC408663	S1_C11	8.31e-40	7.83e-36	0.63842	0.763	0.169
LOC551414	S1_C11	9.06e-40	8.54e-36	1.05582	0.974	0.419
LOC552719	S1_C11	1.34e-39	1.26e-35	1.08326	1	0.522
LOC551121	S1_C11	1.38e-39	1.3e-35	0.584186	0.605	0.104
LOC409231	S1_C11	1.57e-39	1.48e-35	0.440544	0.526	0.081
LOC551880	S1_C11	2.02e-39	1.9e-35	0.947505	0.987	0.38
LOC100576515	S1_C11	2.17e-39	2.05e-35	1.25197	0.961	0.534
LOC724741	S1_C11	2.23e-39	2.1e-35	0.755678	0.868	0.232
LOC408784	S1_C11	2.54e-39	2.4e-35	0.999041	1	0.77
LOC724823	S1_C11	4.09e-39	3.86e-35	0.684236	0.658	0.125
LOC408908	S1_C11	4.96e-39	4.67e-35	0.545809	0.671	0.128
Argk	S1_C11	5.21e-39	4.91e-35	1.11901	1	0.424
LOC550785	S1_C11	5.7e-39	5.37e-35	1.54563	1	0.644
LOC726380	S1_C11	6.98e-39	6.58e-35	0.986589	0.882	0.298
LOC552194	S1_C11	6.99e-39	6.59e-35	0.523981	0.566	0.097
LOC552477	S1_C11	7.08e-39	6.67e-35	0.33927	0.421	0.054
LOC725881	S1_C11	7.48e-39	7.05e-35	1.01071	0.987	0.871
LOC552414	S1_C11	8.05e-39	7.59e-35	0.507299	0.697	0.135
LOC725258	S1_C11	9.66e-39	9.1e-35	0.78939	0.961	0.28
LOC724559	S1_C11	1.06e-38	9.96e-35	0.964351	0.961	0.348
LOC409105	S1_C11	1.84e-38	1.74e-34	0.61802	0.75	0.156
LOC725712	S1_C11	1.97e-38	1.85e-34	0.857185	0.908	0.296
Abscam	S1_C11	2.4e-38	2.26e-34	0.556549	0.829	0.18
LOC551505	S1_C11	2.6e-38	2.45e-34	0.955224	0.947	0.352
LOC107964025	S1_C11	2.88e-38	2.71e-34	0.453711	0.711	0.135
LOC107965179	S1_C11	3.17e-38	2.98e-34	0.269071	0.303	0.029
LOC409674	S1_C11	3.69e-38	3.48e-34	0.649374	0.803	0.179
LOC408343	S1_C11	6.76e-38	6.37e-34	0.615129	0.855	0.205
LOC552460	S1_C11	1.57e-37	1.48e-33	0.952744	0.921	0.409
LOC408471	S1_C11	1.75e-37	1.65e-33	0.682255	0.842	0.203
LOC725460	S1_C11	2.08e-37	1.96e-33	0.577442	0.737	0.151
LOC408914	S1_C11	2.13e-37	2e-33	0.67577	0.645	0.124
LOC410060	S1_C11	2.29e-37	2.16e-33	0.968819	1	0.35
LOC552815	S1_C11	2.33e-37	2.2e-33	0.802297	0.921	0.289
LOC410791	S1_C11	2.95e-37	2.78e-33	1.05678	1	0.449
LOC410755	S1_C11	4.45e-37	4.19e-33	0.296194	0.25	0.02
LOC408841	S1_C11	5.57e-37	5.25e-33	0.470497	0.684	0.133
LOC725131	S1_C11	9.03e-37	8.51e-33	0.922771	1	0.319
LOC727116	S1_C11	1.04e-36	9.81e-33	0.751254	0.789	0.207
LOC100577816	S1_C11	1.07e-36	1.01e-32	0.821611	0.882	0.255
LOC409680	S1_C11	1.45e-36	1.36e-32	0.561963	0.842	0.201
LOC100578854	S1_C11	1.47e-36	1.39e-32	0.478857	0.75	0.153
LOC100577905	S1_C11	1.51e-36	1.43e-32	0.725411	0.895	0.236
LOC413582	S1_C11	3.16e-36	2.98e-32	1.36705	0.461	0.074
NLG-4	S1_C11	7.24e-36	6.82e-32	0.560232	0.737	0.157
LOC726160	S1_C11	9.13e-36	8.6e-32	0.603984	0.684	0.151
LOC100578035	S1_C11	9.7e-36	9.13e-32	0.845793	0.895	0.311
LOC414012	S1_C11	1.24e-35	1.17e-31	0.683101	0.855	0.234
LOC551733	S1_C11	1.49e-35	1.4e-31	1.06088	1	0.412
LOC113218965	S1_C11	1.93e-35	1.82e-31	0.684889	0.895	0.236
LOC102656579	S1_C11	2.02e-35	1.9e-31	0.524037	0.592	0.114
LOC408770	S1_C11	2.25e-35	2.12e-31	0.763484	0.987	0.308
LOC413557	S1_C11	3.54e-35	3.34e-31	0.969082	0.974	0.413
LOC100576286	S1_C11	4.49e-35	4.23e-31	0.903079	0.934	0.398
LOC412265	S1_C11	4.57e-35	4.3e-31	0.609071	0.789	0.195
LOC411199	S1_C11	4.79e-35	4.52e-31	0.37155	0.447	0.066
LOC410549	S1_C11	5.48e-35	5.16e-31	0.443124	0.645	0.129
LOC409856	S1_C11	7.95e-35	7.49e-31	0.667618	0.697	0.158
LOC100578534	S1_C11	1.05e-34	9.85e-31	0.895171	1	0.886
LOC410497	S1_C11	1.13e-34	1.06e-30	1.07997	1	0.85
LOC413698	S1_C11	1.24e-34	1.17e-30	0.480141	0.434	0.063
LOC552331	S1_C11	1.25e-34	1.18e-30	0.437778	0.645	0.131
LOC724463	S1_C11	1.36e-34	1.28e-30	0.382544	0.487	0.079
LOC724346	S1_C11	1.52e-34	1.43e-30	0.999362	0.987	0.545
LOC100577530	S1_C11	1.61e-34	1.52e-30	0.592499	0.763	0.182
LOC413879	S1_C11	1.91e-34	1.8e-30	0.422885	0.605	0.117
LOC113218630	S1_C11	2.01e-34	1.89e-30	0.943765	0.987	0.659
LOC102655329	S1_C11	3.93e-34	3.7e-30	1.04598	1	0.906
LOC100578314	S1_C11	6.93e-34	6.53e-30	0.520209	0.461	0.071
LOC724737	S1_C11	8.19e-34	7.72e-30	0.896722	0.987	0.41
LOC411889	S1_C11	8.28e-34	7.8e-30	0.632235	0.829	0.229
LOC409131	S1_C11	8.45e-34	7.97e-30	0.422514	0.553	0.099
LOC100302106	S1_C11	9.07e-34	8.55e-30	0.750564	1	0.989
LOC409238	S1_C11	1.19e-33	1.12e-29	0.336228	0.487	0.078
LOC725267	S1_C11	1.27e-33	1.2e-29	0.438394	0.566	0.107
LOC102655461	S1_C11	1.58e-33	1.49e-29	0.324435	0.487	0.079
LOC724554	S1_C11	2e-33	1.89e-29	0.499312	0.605	0.122
LOC408430	S1_C11	2.15e-33	2.03e-29	0.475716	0.908	0.225
LOC408971	S1_C11	2.26e-33	2.13e-29	0.917191	0.921	0.29
LOC408675	S1_C11	2.29e-33	2.16e-29	0.830906	0.895	0.326
LOC408393	S1_C11	2.34e-33	2.2e-29	0.758629	0.605	0.12
LOC412362	S1_C11	2.6e-33	2.45e-29	0.432817	0.539	0.099
LOC412801	S1_C11	2.63e-33	2.47e-29	0.689543	0.855	0.23
LOC409452	S1_C11	2.89e-33	2.72e-29	0.451629	0.737	0.167
LOC102656620	S1_C11	4.64e-33	4.37e-29	0.809614	0.961	0.386
LOC413384	S1_C11	5.26e-33	4.96e-29	0.426495	0.566	0.104
LOC102656027	S1_C11	7.22e-33	6.8e-29	0.620182	0.763	0.184
LOC552650	S1_C11	7.23e-33	6.81e-29	0.606578	0.895	0.253
LOC551671	S1_C11	8.43e-33	7.94e-29	0.530315	0.711	0.168
LOC413916	S1_C11	1.81e-32	1.71e-28	0.597137	0.829	0.228
LOC724327	S1_C11	1.85e-32	1.75e-28	0.36231	0.487	0.082
LOC552187	S1_C11	2.95e-32	2.78e-28	0.610414	0.763	0.181
LOC411845	S1_C11	3.15e-32	2.97e-28	0.550656	0.763	0.194
LOC411738	S1_C11	4.34e-32	4.09e-28	0.445367	0.618	0.127
LOC412412	S1_C11	4.88e-32	4.6e-28	0.904545	1	0.694
Pkc	S1_C11	7.91e-32	7.45e-28	0.572433	0.711	0.17
LOC409559	S1_C11	1.01e-31	9.55e-28	0.554324	0.737	0.184
Ndufb2	S1_C11	1.29e-31	1.21e-27	0.890518	0.961	0.641
LOC724727	S1_C11	1.52e-31	1.43e-27	0.862491	0.934	0.386
LOC725136	S1_C11	1.8e-31	1.7e-27	0.454788	0.579	0.119
LOC727308	S1_C11	2.46e-31	2.32e-27	0.821221	0.868	0.271
LOC409004	S1_C11	2.47e-31	2.33e-27	0.939498	0.987	0.709
LOC409265	S1_C11	3.29e-31	3.1e-27	0.689428	0.868	0.286
Camkii	S1_C11	3.43e-31	3.23e-27	0.955355	1	0.492
LOC411693	S1_C11	3.81e-31	3.59e-27	0.392062	0.474	0.082
LOC409841	S1_C11	4.11e-31	3.87e-27	0.90032	0.987	0.56
LOC408835	S1_C11	6.04e-31	5.69e-27	0.398085	0.632	0.132
LOC727552	S1_C11	7.16e-31	6.75e-27	0.392945	0.5	0.092
LOC412263	S1_C11	1.03e-30	9.74e-27	0.497313	0.724	0.172
LOC409771	S1_C11	1.24e-30	1.17e-26	0.339655	0.447	0.073
LOC551356	S1_C11	1.47e-30	1.39e-26	0.99664	1	0.586
LOC552693	S1_C11	1.51e-30	1.42e-26	0.589626	0.737	0.186
LOC551008	S1_C11	1.76e-30	1.66e-26	0.451808	0.566	0.118
LOC411282	S1_C11	1.81e-30	1.7e-26	0.735668	0.961	0.339
LOC100577879	S1_C11	1.87e-30	1.76e-26	0.498171	0.368	0.053
LOC552766	S1_C11	2.33e-30	2.2e-26	0.251694	0.263	0.028
LOC100859932	S1_C11	2.49e-30	2.35e-26	0.470927	0.974	0.293
LOC100576289	S1_C11	2.53e-30	2.38e-26	0.856742	0.987	0.653
LOC551696	S1_C11	2.54e-30	2.39e-26	0.731395	0.882	0.31
LOC411495	S1_C11	2.54e-30	2.39e-26	0.470738	0.566	0.118
LOC102655737	S1_C11	2.63e-30	2.47e-26	0.506281	0.882	0.233
LOC550956	S1_C11	2.82e-30	2.66e-26	0.5465	0.724	0.186
LOC410201	S1_C11	3.18e-30	2.99e-26	0.853264	1	0.524
LOC413643	S1_C11	3.33e-30	3.14e-26	0.600871	0.645	0.158
LOC100577493	S1_C11	3.39e-30	3.2e-26	0.466907	0.711	0.172
LOC724129	S1_C11	3.65e-30	3.44e-26	0.782635	0.987	0.556
Amih	S1_C11	4.42e-30	4.17e-26	0.522979	0.711	0.177
LOC725569	S1_C11	4.89e-30	4.61e-26	0.462374	0.618	0.136
LOC724954	S1_C11	5.11e-30	4.81e-26	0.542731	0.763	0.202
EphR	S1_C11	6.48e-30	6.1e-26	0.647104	0.974	0.397
LOC113218523	S1_C11	7.97e-30	7.51e-26	0.418047	0.908	0.247
LOC100576530	S1_C11	8.85e-30	8.34e-26	0.910368	1	0.886
LOC408910	S1_C11	1.23e-29	1.16e-25	0.280801	0.408	0.064
LOC409984	S1_C11	1.29e-29	1.21e-25	0.789858	1	0.773
LOC413633	S1_C11	1.34e-29	1.26e-25	0.406964	0.605	0.126
LOC409782	S1_C11	1.44e-29	1.35e-25	0.654082	0.632	0.152
LOC409358	S1_C11	1.56e-29	1.47e-25	0.438184	0.5	0.096
LOC410754	S1_C11	1.81e-29	1.7e-25	0.517733	0.592	0.132
LOC552081	S1_C11	2.08e-29	1.96e-25	0.880243	0.987	0.543
LOC551320	S1_C11	2.38e-29	2.24e-25	0.799822	0.947	0.387
LOC409476	S1_C11	3.33e-29	3.14e-25	0.869155	0.974	0.561
LOC411467	S1_C11	3.78e-29	3.56e-25	0.307718	0.342	0.047
LOC408869	S1_C11	4.4e-29	4.15e-25	0.79088	0.974	0.472
LOC550970	S1_C11	5.05e-29	4.76e-25	0.466711	0.553	0.117
LOC411805	S1_C11	5.65e-29	5.33e-25	0.408735	0.579	0.12
LOC100577515	S1_C11	5.94e-29	5.59e-25	0.285657	0.263	0.029
LOC100578953	S1_C11	6.44e-29	6.07e-25	0.605061	0.75	0.199
LOC410043	S1_C11	7.01e-29	6.61e-25	0.693433	0.921	0.342
LOC410317	S1_C11	1.23e-28	1.16e-24	0.615889	0.684	0.166
LOC551780	S1_C11	1.25e-28	1.18e-24	0.762922	0.961	0.423
LOC113218647	S1_C11	1.44e-28	1.36e-24	0.384675	0.474	0.086
Nmdar1	S1_C11	2.23e-28	2.1e-24	0.335935	0.553	0.109
LOC552437	S1_C11	3.16e-28	2.98e-24	0.663648	0.855	0.294
LOC409130	S1_C11	3.8e-28	3.58e-24	0.763518	1	0.841
LOC410649	S1_C11	4.2e-28	3.96e-24	0.718334	0.75	0.215
LOC100577322	S1_C11	4.35e-28	4.1e-24	0.494795	0.842	0.236
LOC102655841	S1_C11	4.38e-28	4.12e-24	0.735494	0.974	0.433
LOC724847	S1_C11	8.33e-28	7.85e-24	0.31457	0.368	0.055
LOC724779	S1_C11	8.36e-28	7.88e-24	0.308921	0.434	0.076
LOC408783	S1_C11	1.25e-27	1.18e-23	0.678105	0.921	0.368
LOC113218560	S1_C11	1.56e-27	1.47e-23	0.744749	1	0.658
LOC412190	S1_C11	1.66e-27	1.57e-23	0.658287	0.829	0.269
LOC725579	S1_C11	1.67e-27	1.58e-23	0.806535	1	0.587
LOC726331	S1_C11	2.11e-27	1.99e-23	0.379761	0.605	0.132
LOC724460	S1_C11	2.3e-27	2.17e-23	0.602858	0.789	0.232
LOC412853	S1_C11	2.4e-27	2.26e-23	0.766728	0.974	0.464
LOC412722	S1_C11	2.87e-27	2.71e-23	0.741996	0.961	0.423
LOC552383	S1_C11	2.97e-27	2.8e-23	0.619151	0.75	0.231
LOC409074	S1_C11	3.15e-27	2.97e-23	0.664458	0.882	0.324
LOC408951	S1_C11	3.73e-27	3.52e-23	0.753558	1	0.828
LOC410952	S1_C11	3.92e-27	3.69e-23	0.67866	0.908	0.342
LOC100576528	S1_C11	3.96e-27	3.73e-23	0.684514	1	0.471
LOC552139	S1_C11	4.05e-27	3.82e-23	0.551996	0.671	0.177
LOC413428	S1_C11	5.17e-27	4.87e-23	0.281774	0.487	0.091
LOC410678	S1_C11	7e-27	6.6e-23	0.614915	0.855	0.3
LOC100577636	S1_C11	8.92e-27	8.41e-23	0.441398	0.526	0.109
LOC551883	S1_C11	9.34e-27	8.8e-23	0.568558	0.658	0.17
LOC408722	S1_C11	9.55e-27	9e-23	0.642782	1	0.478
LOC726307	S1_C11	9.91e-27	9.34e-23	0.563853	0.816	0.247
LOC551416	S1_C11	9.94e-27	9.37e-23	0.661934	0.974	0.464
LOC100577949	S1_C11	1.12e-26	1.05e-22	0.412023	0.421	0.077
LOC413837	S1_C11	1.25e-26	1.18e-22	0.55549	0.868	0.265
AChE-2	S1_C11	1.3e-26	1.23e-22	0.263174	0.461	0.087
LOC726900	S1_C11	1.32e-26	1.24e-22	0.530093	0.737	0.211
LOC100577004	S1_C11	1.32e-26	1.24e-22	0.304775	0.513	0.101
LOC725486	S1_C11	1.52e-26	1.43e-22	0.717708	0.908	0.369
LOC102654653	S1_C11	1.52e-26	1.44e-22	0.585896	0.961	0.332
LOC408494	S1_C11	1.77e-26	1.66e-22	0.317205	0.526	0.112
LOC724251	S1_C11	1.96e-26	1.85e-22	0.401848	0.461	0.089
LOC550984	S1_C11	2.07e-26	1.95e-22	0.300855	0.395	0.066
LOC413977	S1_C11	2.19e-26	2.07e-22	0.927668	0.987	0.648
LOC410132	S1_C11	2.39e-26	2.25e-22	0.5717	0.684	0.191
LOC410336	S1_C11	2.95e-26	2.78e-22	0.382432	0.474	0.093
LOC408988	S1_C11	3.07e-26	2.89e-22	0.387674	0.474	0.093
LOC412966	S1_C11	3.45e-26	3.25e-22	0.567852	0.776	0.238
LOC102655203	S1_C11	3.61e-26	3.41e-22	0.596431	0.737	0.213
LOC413293	S1_C11	3.63e-26	3.42e-22	0.388077	0.632	0.153
LOC412088	S1_C11	3.82e-26	3.6e-22	0.341009	0.395	0.069
LOC724207	S1_C11	5.3e-26	5e-22	0.489795	0.711	0.199
LOC100577886	S1_C11	5.76e-26	5.42e-22	0.696023	0.921	0.39
LOC102654925	S1_C11	6.75e-26	6.36e-22	0.381079	0.579	0.133
LOC409142	S1_C11	7.14e-26	6.73e-22	0.452373	0.724	0.187
LOC100576542	S1_C11	8.04e-26	7.57e-22	0.71662	0.842	0.34
LOC725429	S1_C11	9.08e-26	8.56e-22	0.365125	0.474	0.096
LOC412914	S1_C11	1.03e-25	9.71e-22	0.629405	0.961	0.369
Tpx-3	S1_C11	1.05e-25	9.93e-22	0.784055	0.974	0.58
LOC726815	S1_C11	1.11e-25	1.04e-21	0.280728	0.487	0.096
LOC409847	S1_C11	1.26e-25	1.19e-21	0.770697	0.961	0.469
LOC725645	S1_C11	1.34e-25	1.27e-21	0.540191	0.895	0.32
LOC410686	S1_C11	1.42e-25	1.34e-21	0.800683	0.934	0.388
LOC100576967	S1_C11	1.62e-25	1.52e-21	0.684557	0.868	0.358
LOC410485	S1_C11	1.7e-25	1.6e-21	0.359247	0.566	0.127
LOC727269	S1_C11	2.57e-25	2.42e-21	0.389808	0.553	0.124
LOC413435	S1_C11	2.73e-25	2.57e-21	0.332698	0.355	0.058
LOC552844	S1_C11	2.81e-25	2.65e-21	0.403255	0.789	0.211
LOC725740	S1_C11	3.06e-25	2.88e-21	0.508858	0.789	0.242
LOC100577118	S1_C11	3.54e-25	3.34e-21	0.325641	0.461	0.09
LOC725616	S1_C11	3.61e-25	3.4e-21	0.558765	0.289	0.04
LOC409441	S1_C11	3.98e-25	3.75e-21	0.389356	0.474	0.096
LOC413144	S1_C11	4.35e-25	4.1e-21	0.498683	0.605	0.157
Para	S1_C11	4.37e-25	4.12e-21	0.688099	0.987	0.468
LOC100578266	S1_C11	4.46e-25	4.2e-21	0.580905	0.789	0.26
LOC726443	S1_C11	4.8e-25	4.52e-21	0.471204	0.658	0.175
LOC410852	S1_C11	4.95e-25	4.66e-21	0.540726	0.934	0.307
LOC725415	S1_C11	6.64e-25	6.25e-21	0.417732	0.632	0.156
LOC408539	S1_C11	7.31e-25	6.89e-21	0.255801	0.329	0.051
LOC409327	S1_C11	7.41e-25	6.98e-21	0.357009	0.776	0.21
LOC408500	S1_C11	8.42e-25	7.93e-21	0.576808	0.763	0.238
LOC409495	S1_C11	8.58e-25	8.09e-21	0.674247	1	0.711
LOC410891	S1_C11	8.77e-25	8.26e-21	0.796369	0.921	0.507
LOC551636	S1_C11	1.07e-24	1.01e-20	0.556937	0.855	0.298
LOC409236	S1_C11	1.33e-24	1.25e-20	0.731776	0.987	0.629
LOC724942	S1_C11	1.48e-24	1.4e-20	0.634529	0.816	0.286
LOC551772	S1_C11	3.02e-24	2.84e-20	0.760343	0.342	0.056
LOC409207	S1_C11	3.13e-24	2.95e-20	0.753187	1	0.849
LOC726472	S1_C11	3.34e-24	3.15e-20	0.260798	0.316	0.048
LOC411176	S1_C11	3.58e-24	3.37e-20	0.293259	0.421	0.078
CytC	S1_C11	3.64e-24	3.43e-20	0.768255	0.987	0.525
LOC411347	S1_C11	3.7e-24	3.49e-20	0.488379	0.842	0.267
LOC102655399	S1_C11	4.72e-24	4.45e-20	0.421181	0.658	0.179
LOC409196	S1_C11	5.28e-24	4.98e-20	0.518335	0.829	0.274
LOC724195	S1_C11	5.38e-24	5.07e-20	0.592525	0.553	0.136
LOC408407	S1_C11	5.43e-24	5.12e-20	0.714641	0.987	0.752
LOC552699	S1_C11	5.78e-24	5.45e-20	0.59697	0.816	0.289
LOC107964903	S1_C11	5.83e-24	5.49e-20	0.251447	0.316	0.048
LOC412883	S1_C11	6.08e-24	5.73e-20	0.279014	0.237	0.028
LOC100578782	S1_C11	6.28e-24	5.92e-20	0.653393	0.934	0.426
LOC552656	S1_C11	6.36e-24	5.99e-20	0.751223	0.974	0.524
LOC412806	S1_C11	6.54e-24	6.16e-20	0.582687	0.829	0.296
LOC100577829	S1_C11	6.63e-24	6.25e-20	0.333062	0.553	0.126
LOC100578473	S1_C11	7.02e-24	6.62e-20	0.569054	0.776	0.258
LOC102654952	S1_C11	7.07e-24	6.66e-20	0.489098	0.684	0.196
LOC551118	S1_C11	7.28e-24	6.86e-20	0.416484	0.671	0.184
LOC100577283	S1_C11	7.51e-24	7.07e-20	0.315372	0.513	0.114
LOC410257	S1_C11	7.7e-24	7.25e-20	0.360947	0.592	0.145
LOC408645	S1_C11	8.25e-24	7.77e-20	0.63245	0.539	0.127
LOC408715	S1_C11	8.37e-24	7.89e-20	0.678435	0.342	0.057
LOC410172	S1_C11	8.64e-24	8.14e-20	0.467624	0.868	0.29
LOC413917	S1_C11	9.1e-24	8.57e-20	0.522869	0.658	0.191
LOC413686	S1_C11	9.32e-24	8.78e-20	0.643634	0.961	0.437
LOC726834	S1_C11	1.04e-23	9.82e-20	0.312398	0.461	0.096
LOC100578725	S1_C11	1.08e-23	1.02e-19	0.756361	0.921	0.465
LOC409546	S1_C11	1.15e-23	1.08e-19	0.385821	0.592	0.148
LOC551231	S1_C11	1.21e-23	1.14e-19	0.416586	0.658	0.176
FAR1	S1_C11	1.29e-23	1.21e-19	0.479054	0.987	0.509
LOC411548	S1_C11	1.32e-23	1.25e-19	0.452253	0.776	0.232
LOC413361	S1_C11	1.55e-23	1.46e-19	0.515429	0.908	0.319
LOC100578805	S1_C11	1.58e-23	1.49e-19	0.291661	0.329	0.054
LOC410854	S1_C11	1.67e-23	1.57e-19	0.621129	0.895	0.345
LOC551541	S1_C11	1.84e-23	1.74e-19	0.746194	0.974	0.555
LOC725059	S1_C11	1.89e-23	1.78e-19	0.6812	0.974	0.679
LOC725743	S1_C11	1.95e-23	1.84e-19	0.71178	0.974	0.679
LOC552268	S1_C11	2.1e-23	1.98e-19	0.55913	0.882	0.326
LOC552170	S1_C11	2.19e-23	2.07e-19	0.373744	0.526	0.123
LOC551597	S1_C11	2.52e-23	2.38e-19	0.68696	0.461	0.099
LOC411972	S1_C11	2.61e-23	2.46e-19	0.576976	0.816	0.278
LOC727647	S1_C11	2.65e-23	2.5e-19	0.611261	0.974	0.397
LOC551665	S1_C11	2.84e-23	2.67e-19	0.537901	0.553	0.146
LOC100577003	S1_C11	2.89e-23	2.72e-19	0.323799	0.395	0.075
LOC409682	S1_C11	2.9e-23	2.74e-19	0.344384	0.632	0.164
LOC414036	S1_C11	2.95e-23	2.78e-19	0.391087	0.592	0.151
Ant	S1_C11	3.1e-23	2.92e-19	0.655991	1	0.934
LOC725959	S1_C11	3.41e-23	3.21e-19	0.589984	1	0.506
LOC413224	S1_C11	3.55e-23	3.35e-19	0.54187	0.684	0.191
LOC411458	S1_C11	3.58e-23	3.38e-19	0.453488	0.592	0.157
LOC409138	S1_C11	3.81e-23	3.59e-19	0.377845	0.513	0.115
LOC107965473	S1_C11	5.02e-23	4.73e-19	0.731599	0.961	0.599
LOC552487	S1_C11	5.48e-23	5.16e-19	0.653616	0.868	0.335
LOC410479	S1_C11	6.19e-23	5.83e-19	0.405603	0.447	0.094
LOC412302	S1_C11	7.08e-23	6.67e-19	0.6585	0.908	0.38
LOC411391	S1_C11	8.25e-23	7.77e-19	0.583603	0.763	0.259
LOC725312	S1_C11	8.41e-23	7.92e-19	0.591095	1	0.97
LOC409150	S1_C11	9.55e-23	9e-19	0.470542	0.763	0.246
LOC552803	S1_C11	9.84e-23	9.27e-19	0.661269	0.776	0.286
LOC100576882	S1_C11	1.18e-22	1.12e-18	0.607223	0.987	0.511
LOC408327	S1_C11	1.28e-22	1.2e-18	0.497394	0.75	0.241
LOC412399	S1_C11	1.57e-22	1.48e-18	0.577436	0.934	0.398
LOC552426	S1_C11	1.59e-22	1.5e-18	0.527629	0.75	0.248
LOC409932	S1_C11	1.71e-22	1.61e-18	0.319966	0.434	0.089
LOC725566	S1_C11	1.95e-22	1.84e-18	0.616921	0.895	0.4
LOC408718	S1_C11	2.01e-22	1.9e-18	0.360443	0.592	0.146
LOC411134	S1_C11	2.1e-22	1.98e-18	0.705651	0.961	0.515
LOC410986	S1_C11	2.32e-22	2.19e-18	0.441182	0.711	0.206
LOC725243	S1_C11	2.75e-22	2.59e-18	0.310201	0.329	0.056
LOC552009	S1_C11	2.78e-22	2.62e-18	0.714153	0.921	0.518
LOC100576930	S1_C11	2.8e-22	2.64e-18	0.515076	0.763	0.259
Uqcr11	S1_C11	2.84e-22	2.68e-18	0.625364	0.868	0.332
LOC413568	S1_C11	2.87e-22	2.71e-18	0.427955	0.25	0.035
LOC411748	S1_C11	2.99e-22	2.82e-18	0.456989	0.697	0.205
LOC551078	S1_C11	3.61e-22	3.4e-18	0.537745	0.711	0.228
LOC102656796	S1_C11	4.04e-22	3.81e-18	0.639839	1	0.736
LOC113218566	S1_C11	4.06e-22	3.82e-18	0.651376	0.908	0.476
LOC410527	S1_C11	4.48e-22	4.22e-18	0.598784	0.908	0.362
Dscam	S1_C11	4.54e-22	4.27e-18	0.509524	0.816	0.279
LOC726695	S1_C11	4.58e-22	4.32e-18	0.544497	0.868	0.325
LOC726065	S1_C11	5.08e-22	4.78e-18	0.389118	0.711	0.202
LOC410665	S1_C11	5.36e-22	5.05e-18	0.5867	0.671	0.214
LOC552560	S1_C11	5.44e-22	5.12e-18	0.613314	0.987	0.663
LOC551892	S1_C11	6.53e-22	6.16e-18	0.615933	0.921	0.403
LOC551241	S1_C11	6.98e-22	6.58e-18	0.352595	0.487	0.112
LOC551029	S1_C11	7.49e-22	7.06e-18	0.637179	0.908	0.385
LOC409308	S1_C11	7.74e-22	7.3e-18	0.565391	1	0.855
LOC724172	S1_C11	1.27e-21	1.19e-17	0.630085	0.947	0.45
LOC726238	S1_C11	1.41e-21	1.33e-17	0.634017	0.987	0.493
nAChRa7	S1_C11	1.55e-21	1.46e-17	0.263402	0.618	0.156
LOC410241	S1_C11	1.61e-21	1.51e-17	0.674918	0.974	0.676
LOC409166	S1_C11	1.75e-21	1.65e-17	0.374611	0.487	0.115
LOC408516	S1_C11	1.82e-21	1.71e-17	0.646764	1	0.729
LOC411345	S1_C11	1.88e-21	1.78e-17	0.376246	0.329	0.057
LOC408322	S1_C11	1.96e-21	1.85e-17	0.584637	0.921	0.408
LOC412009	S1_C11	2.14e-21	2.02e-17	0.476017	0.882	0.327
LOC725379	S1_C11	2.31e-21	2.18e-17	0.672283	1	0.688
LOC409026	S1_C11	2.41e-21	2.27e-17	0.598871	1	0.707
LOC726058	S1_C11	2.52e-21	2.37e-17	0.517523	0.724	0.244
LOC410475	S1_C11	2.68e-21	2.52e-17	0.486976	0.724	0.24
LOC724267	S1_C11	2.88e-21	2.71e-17	0.591831	0.987	0.623
LOC724794	S1_C11	2.9e-21	2.74e-17	0.441491	0.605	0.169
LOC411059	S1_C11	3.13e-21	2.95e-17	0.420538	0.566	0.148
LOC552116	S1_C11	3.23e-21	3.04e-17	0.679696	0.921	0.478
LOC409286	S1_C11	3.25e-21	3.06e-17	0.438424	0.711	0.217
LOC552528	S1_C11	3.34e-21	3.15e-17	0.669708	0.987	0.649
LOC100577517	S1_C11	3.37e-21	3.18e-17	0.634795	1	0.711
LOC102655100	S1_C11	3.44e-21	3.24e-17	0.61791	0.987	0.486
LOC408280	S1_C11	3.83e-21	3.6e-17	0.286384	0.263	0.039
LOC102656465	S1_C11	4.14e-21	3.9e-17	0.402774	0.763	0.236
LOC413605	S1_C11	4.42e-21	4.16e-17	0.557341	0.776	0.294
LOC410533	S1_C11	4.75e-21	4.47e-17	0.487643	0.763	0.259
LOC409919	S1_C11	4.93e-21	4.65e-17	0.456551	0.763	0.253
LOC408903	S1_C11	5.18e-21	4.88e-17	0.490134	0.868	0.323
LOC100578957	S1_C11	5.87e-21	5.53e-17	0.428109	0.421	0.089
LOC550899	S1_C11	6.26e-21	5.9e-17	0.409481	0.724	0.214
LOC727538	S1_C11	7.26e-21	6.84e-17	0.622701	0.921	0.444
LOC725291	S1_C11	7.38e-21	6.95e-17	0.646727	0.855	0.4
LOC724320	S1_C11	8.47e-21	7.98e-17	0.563596	0.868	0.361
LOC408732	S1_C11	9.47e-21	8.92e-17	0.403263	0.5	0.126
LOC412934	S1_C11	9.48e-21	8.93e-17	0.36119	0.605	0.163
LOC412449	S1_C11	9.95e-21	9.37e-17	0.317494	0.553	0.141
LOC409966	S1_C11	1.15e-20	1.08e-16	0.277535	0.303	0.051
LOC551768	S1_C11	1.22e-20	1.15e-16	0.578813	0.947	0.446
LOC551314	S1_C11	1.38e-20	1.3e-16	0.509351	0.868	0.337
LOC726042	S1_C11	1.4e-20	1.32e-16	0.656424	1	0.722
LOC727246	S1_C11	1.53e-20	1.44e-16	0.586024	0.974	0.56
LOC409882	S1_C11	1.73e-20	1.63e-16	0.466571	0.842	0.312
LOC726857	S1_C11	1.9e-20	1.79e-16	0.387265	0.526	0.138
LOC413556	S1_C11	2e-20	1.88e-16	0.340039	0.553	0.144
LOC726746	S1_C11	2.27e-20	2.14e-16	0.502928	0.645	0.209
LOC102656725	S1_C11	2.57e-20	2.42e-16	0.675526	0.882	0.392
LOC409000	S1_C11	2.63e-20	2.48e-16	0.424111	0.487	0.117
LOC551875	S1_C11	2.82e-20	2.65e-16	0.643057	0.908	0.457
LOC552159	S1_C11	3.05e-20	2.87e-16	0.44163	0.539	0.15
LOC726972	S1_C11	3.43e-20	3.23e-16	0.492116	0.776	0.275
LOC409046	S1_C11	3.48e-20	3.28e-16	0.680807	0.934	0.511
PIH1D1	S1_C11	3.99e-20	3.76e-16	0.443685	0.632	0.193
LOC408763	S1_C11	4.06e-20	3.82e-16	0.611545	0.987	0.621
LOC409390	S1_C11	4.19e-20	3.95e-16	0.534195	0.947	0.487
LOC408303	S1_C11	4.38e-20	4.13e-16	0.569867	0.947	0.458
LOC550854	S1_C11	4.9e-20	4.61e-16	0.513449	0.684	0.23
LOC724516	S1_C11	4.94e-20	4.65e-16	0.441291	0.553	0.158
LOC552392	S1_C11	5.04e-20	4.74e-16	0.525601	0.842	0.329
LOC726221	S1_C11	6.09e-20	5.73e-16	0.572078	0.987	0.799
LOC724909	S1_C11	6.16e-20	5.81e-16	0.49734	0.75	0.261
LOC408601	S1_C11	7.16e-20	6.75e-16	0.575709	0.882	0.39
LOC413110	S1_C11	7.64e-20	7.2e-16	0.455281	0.658	0.208
LOC726586	S1_C11	8.45e-20	7.96e-16	0.518364	0.816	0.317
LOC726552	S1_C11	9.05e-20	8.53e-16	0.619461	0.961	0.562
LOC724413	S1_C11	1.01e-19	9.52e-16	0.540435	0.868	0.359
LOC409254	S1_C11	1.02e-19	9.57e-16	0.642745	0.987	0.618
LOC551457	S1_C11	1.22e-19	1.15e-15	0.350393	0.5	0.128
LOC725286	S1_C11	1.22e-19	1.15e-15	0.475444	0.724	0.237
LOC413343	S1_C11	1.26e-19	1.18e-15	0.376035	0.605	0.175
LOC552315	S1_C11	1.39e-19	1.31e-15	0.521021	0.882	0.365
LOC102654555	S1_C11	1.46e-19	1.37e-15	0.614647	0.987	0.731
CUTA	S1_C11	1.82e-19	1.72e-15	0.533916	0.737	0.265
LOC724862	S1_C11	1.82e-19	1.72e-15	0.312579	0.421	0.096
LOC100577300	S1_C11	1.92e-19	1.81e-15	0.553945	0.895	0.373
LOC726222	S1_C11	2.58e-19	2.43e-15	0.611572	1	0.754
LOC411231	S1_C11	2.95e-19	2.77e-15	0.349425	0.553	0.152
LOC409703	S1_C11	3.37e-19	3.17e-15	0.294574	0.434	0.099
LOC552115	S1_C11	3.98e-19	3.75e-15	0.438064	1	0.993
LOC412778	S1_C11	4.16e-19	3.92e-15	0.28856	0.461	0.108
LOC409729	S1_C11	4.72e-19	4.45e-15	0.503322	1	0.91
LOC102656074	S1_C11	5.62e-19	5.29e-15	0.61458	0.987	0.715
LOC724919	S1_C11	6.03e-19	5.68e-15	0.342712	0.474	0.118
LOC551324	S1_C11	6.12e-19	5.76e-15	0.319559	0.447	0.108
LOC410969	S1_C11	6.61e-19	6.23e-15	0.627577	0.961	0.614
LOC551171	S1_C11	6.7e-19	6.31e-15	0.325805	0.697	0.213
LOC551385	S1_C11	6.82e-19	6.42e-15	0.590827	0.368	0.077
LOC550801	S1_C11	6.9e-19	6.51e-15	0.600853	0.947	0.534
LOC411958	S1_C11	6.95e-19	6.55e-15	0.26861	0.382	0.081
LOC726689	S1_C11	6.95e-19	6.55e-15	0.513744	0.816	0.315
LOC724564	S1_C11	7.42e-19	6.99e-15	0.462633	0.658	0.222
LOC410395	S1_C11	7.44e-19	7.01e-15	0.58628	0.882	0.418
LOC107964343	S1_C11	7.68e-19	7.24e-15	0.440231	0.711	0.244
LOC724592	S1_C11	8.03e-19	7.57e-15	0.572616	0.868	0.344
LOC408278	S1_C11	8.04e-19	7.57e-15	0.403777	0.316	0.061
LOC412711	S1_C11	8.16e-19	7.69e-15	0.40887	0.566	0.162
LOC409972	S1_C11	1.05e-18	9.88e-15	0.553381	0.908	0.395
LOC552597	S1_C11	1.1e-18	1.04e-14	0.389261	0.618	0.187
LOC551647	S1_C11	1.24e-18	1.17e-14	0.413598	0.474	0.121
LOC724536	S1_C11	1.26e-18	1.19e-14	0.400162	0.737	0.25
LOC412642	S1_C11	1.26e-18	1.19e-14	0.525882	0.855	0.361
LOC726068	S1_C11	1.32e-18	1.24e-14	0.556721	0.421	0.104
LOC725150	S1_C11	1.33e-18	1.26e-14	0.415237	0.658	0.211
LOC552327	S1_C11	1.64e-18	1.54e-14	0.410723	0.592	0.177
LOC413684	S1_C11	1.76e-18	1.66e-14	0.306606	0.197	0.026
LOC552651	S1_C11	1.8e-18	1.7e-14	0.645018	0.987	0.652
LOC725031	S1_C11	1.92e-18	1.81e-14	0.36	0.697	0.224
LOC408979	S1_C11	1.94e-18	1.83e-14	0.473284	0.737	0.267
LOC413399	S1_C11	2.39e-18	2.25e-14	0.262728	0.434	0.103
LOC409103	S1_C11	2.47e-18	2.33e-14	0.564861	0.947	0.52
LOC725097	S1_C11	2.53e-18	2.39e-14	0.425512	0.645	0.209
LOC409584	S1_C11	2.7e-18	2.55e-14	0.5302	0.987	0.784
LOC412728	S1_C11	2.77e-18	2.61e-14	0.608857	0.829	0.403
LOC725870	S1_C11	3.04e-18	2.86e-14	0.454143	0.408	0.097
LOC100578337	S1_C11	3.09e-18	2.91e-14	0.340493	0.526	0.146
LOC552306	S1_C11	3.92e-18	3.7e-14	0.434795	0.711	0.242
LOC100578661	S1_C11	3.92e-18	3.7e-14	0.457009	0.803	0.295
LOC409643	S1_C11	3.93e-18	3.7e-14	0.528516	1	0.877
LOC408315	S1_C11	4.51e-18	4.25e-14	0.306166	0.5	0.132
LOC410566	S1_C11	5.11e-18	4.82e-14	0.427856	0.895	0.334
LOC726638	S1_C11	5.36e-18	5.05e-14	0.289031	0.368	0.081
LOC100577840	S1_C11	5.5e-18	5.19e-14	0.379897	0.618	0.193
LOC552068	S1_C11	5.81e-18	5.47e-14	0.565548	0.921	0.461
LOC725586	S1_C11	6.39e-18	6.02e-14	0.548134	0.868	0.406
LOC100578218	S1_C11	7.04e-18	6.64e-14	0.729995	0.947	0.582
LOC725190	S1_C11	7.34e-18	6.91e-14	0.274531	0.487	0.124
LOC412643	S1_C11	8.12e-18	7.65e-14	0.466905	0.868	0.351
Obp10	S1_C11	8.22e-18	7.74e-14	0.554478	0.974	0.554
LOC726551	S1_C11	8.25e-18	7.77e-14	0.366713	0.421	0.105
LOC102655272	S1_C11	8.73e-18	8.23e-14	0.562931	0.934	0.489
LOC726923	S1_C11	1.05e-17	9.91e-14	0.593528	0.947	0.531
LOC411732	S1_C11	1.21e-17	1.14e-13	0.291233	0.447	0.113
LOC551193	S1_C11	1.26e-17	1.19e-13	0.353182	0.395	0.095
LOC724292	S1_C11	1.33e-17	1.26e-13	0.615895	0.855	0.404
LOC409314	S1_C11	1.37e-17	1.29e-13	0.301499	0.382	0.086
LOC107964876	S1_C11	1.79e-17	1.68e-13	0.389551	0.737	0.259
LOC410690	S1_C11	1.83e-17	1.73e-13	0.478842	0.763	0.303
LOC413625	S1_C11	1.92e-17	1.81e-13	0.369	0.684	0.226
LOC724557	S1_C11	2.21e-17	2.08e-13	0.366542	0.605	0.188
COX1	S1_C11	2.44e-17	2.3e-13	0.299811	1	1
LOC725615	S1_C11	2.5e-17	2.36e-13	0.454381	0.842	0.341
LOC552534	S1_C11	2.65e-17	2.5e-13	0.569457	0.947	0.66
LOC113218723	S1_C11	2.66e-17	2.51e-13	0.495377	1	0.874
LOC551690	S1_C11	2.7e-17	2.54e-13	0.503719	0.724	0.265
LOC411920	S1_C11	2.78e-17	2.62e-13	0.43046	0.816	0.324
LOC552809	S1_C11	2.78e-17	2.62e-13	0.624426	0.961	0.563
LOC411201	S1_C11	2.99e-17	2.82e-13	0.391816	0.434	0.111
LOC113219342	S1_C11	3.05e-17	2.87e-13	0.274573	0.461	0.115
LOC409258	S1_C11	3.07e-17	2.89e-13	0.565004	0.855	0.397
LOC726017	S1_C11	3.45e-17	3.25e-13	0.384038	0.526	0.153
LOC551683	S1_C11	3.74e-17	3.53e-13	0.390725	0.566	0.178
LOC409064	S1_C11	3.77e-17	3.55e-13	0.573028	0.908	0.479
LOC727009	S1_C11	3.83e-17	3.61e-13	0.473309	0.658	0.233
LOC410446	S1_C11	3.84e-17	3.62e-13	0.296937	0.579	0.171
LOC113219412	S1_C11	4.05e-17	3.82e-13	0.323501	0.474	0.123
LOC551237	S1_C11	4.18e-17	3.94e-13	0.29906	0.487	0.131
LOC726871	S1_C11	4.68e-17	4.41e-13	0.306573	0.355	0.081
LOC551483	S1_C11	4.72e-17	4.44e-13	0.304868	0.434	0.111
LOC410061	S1_C11	4.79e-17	4.51e-13	0.339506	0.618	0.189
LOC410388	S1_C11	4.99e-17	4.7e-13	0.552086	0.974	0.69
LOC100577335	S1_C11	5.32e-17	5.02e-13	0.29331	0.276	0.052
LOC552849	S1_C11	5.39e-17	5.08e-13	0.564037	0.961	0.717
Hsc70-4	S1_C11	6.24e-17	5.88e-13	0.497654	1	0.979
LOC409688	S1_C11	6.8e-17	6.41e-13	0.347703	0.605	0.191
LOC409549	S1_C11	7.35e-17	6.92e-13	0.629622	0.908	0.497
LOC551589	S1_C11	7.88e-17	7.43e-13	0.258796	0.382	0.087
LOC412318	S1_C11	8.18e-17	7.71e-13	0.353449	0.566	0.171
LOC409090	S1_C11	8.97e-17	8.45e-13	0.572579	0.987	0.747
LOC724686	S1_C11	8.98e-17	8.46e-13	0.252083	0.329	0.069
LOC551844	S1_C11	1.01e-16	9.51e-13	0.477014	0.711	0.28
LOC102656287	S1_C11	1.19e-16	1.12e-12	0.547569	0.829	0.375
LOC727026	S1_C11	1.19e-16	1.12e-12	0.353977	0.618	0.199
LOC411024	S1_C11	1.21e-16	1.14e-12	0.336017	0.382	0.092
LOC409588	S1_C11	1.23e-16	1.16e-12	0.275062	0.408	0.099
LOC552177	S1_C11	1.35e-16	1.27e-12	0.35966	0.829	0.318
Dop1	S1_C11	1.54e-16	1.45e-12	0.284485	0.329	0.069
LOC552623	S1_C11	1.58e-16	1.49e-12	0.412919	0.776	0.301
LOC551679	S1_C11	1.6e-16	1.51e-12	0.388574	0.645	0.215
LOC552603	S1_C11	1.72e-16	1.62e-12	0.318771	0.605	0.188
LOC409508	S1_C11	1.73e-16	1.63e-12	0.395816	0.737	0.269
LOC552716	S1_C11	1.73e-16	1.63e-12	0.360813	0.632	0.208
LOC100576384	S1_C11	1.79e-16	1.69e-12	0.370887	0.961	0.414
LOC411288	S1_C11	1.8e-16	1.7e-12	0.45609	0.882	0.384
LOC409607	S1_C11	1.88e-16	1.77e-12	0.489904	0.961	0.53
LOC724639	S1_C11	1.89e-16	1.78e-12	0.53951	0.961	0.693
LOC100578237	S1_C11	2.01e-16	1.89e-12	0.275502	0.618	0.189
LOC726874	S1_C11	2.07e-16	1.95e-12	0.546121	0.908	0.47
LOC552601	S1_C11	2.12e-16	1.99e-12	0.327887	0.605	0.193
LOC107964950	S1_C11	2.12e-16	2e-12	0.524683	0.908	0.481
LOC408925	S1_C11	2.16e-16	2.04e-12	0.333175	0.566	0.173
nAChRa3	S1_C11	2.28e-16	2.15e-12	0.393043	0.789	0.294
LOC113218582	S1_C11	2.33e-16	2.2e-12	0.3543	0.474	0.136
LOC727074	S1_C11	2.35e-16	2.22e-12	0.621003	0.934	0.567
LOC410134	S1_C11	2.4e-16	2.26e-12	0.268779	0.526	0.148
CPF2	S1_C11	2.44e-16	2.3e-12	0.356857	0.487	0.142
LOC550667	S1_C11	2.63e-16	2.48e-12	0.375978	0.5	0.147
LOC412926	S1_C11	2.72e-16	2.56e-12	0.268098	0.395	0.095
LOC411083	S1_C11	2.73e-16	2.57e-12	0.47654	0.961	0.601
LOC409749	S1_C11	2.84e-16	2.68e-12	0.533562	0.908	0.459
LOC100578109	S1_C11	2.85e-16	2.69e-12	0.262588	0.447	0.117
LOC408351	S1_C11	2.87e-16	2.7e-12	0.39667	0.908	0.387
LOC551494	S1_C11	3.2e-16	3.01e-12	0.338139	0.632	0.205
LOC102654994	S1_C11	3.7e-16	3.48e-12	0.395797	0.526	0.157
LOC413400	S1_C11	3.93e-16	3.7e-12	0.348552	0.605	0.196
LOC410439	S1_C11	4.04e-16	3.8e-12	0.507264	0.5	0.149
LOC102655942	S1_C11	4.39e-16	4.13e-12	0.254122	0.408	0.101
LOC552452	S1_C11	4.59e-16	4.33e-12	0.412465	0.697	0.251
LOC102656433	S1_C11	4.6e-16	4.33e-12	0.51456	0.947	0.495
LOC411209	S1_C11	4.63e-16	4.37e-12	0.443363	0.211	0.033
LOC100578925	S1_C11	4.8e-16	4.52e-12	0.292848	0.618	0.199
LOC724625	S1_C11	4.84e-16	4.56e-12	0.501773	0.974	0.608
LOC410136	S1_C11	5.17e-16	4.87e-12	0.448373	0.684	0.256
LOC726196	S1_C11	5.25e-16	4.95e-12	0.420709	0.803	0.323
LOC411841	S1_C11	5.29e-16	4.98e-12	0.489781	0.816	0.353
LOC551751	S1_C11	5.8e-16	5.46e-12	0.495903	0.776	0.336
MsrA	S1_C11	6.22e-16	5.86e-12	0.382574	0.605	0.209
LOC552225	S1_C11	6.34e-16	5.97e-12	0.493651	0.947	0.586
LOC725807	S1_C11	6.92e-16	6.52e-12	0.427264	0.816	0.346
LOC551841	S1_C11	8.48e-16	7.99e-12	0.434936	0.868	0.364
LOC552175	S1_C11	8.52e-16	8.02e-12	0.481424	0.895	0.467
LOC411113	S1_C11	8.65e-16	8.15e-12	0.462423	0.987	0.537
LOC107965085	S1_C11	8.89e-16	8.38e-12	0.415582	0.803	0.329
LOC412868	S1_C11	8.97e-16	8.45e-12	0.341464	0.605	0.196
LOC410305	S1_C11	9.24e-16	8.71e-12	0.428171	0.842	0.37
LOC551882	S1_C11	9.57e-16	9.02e-12	0.585901	0.934	0.556
LOC100578602	S1_C11	1.01e-15	9.55e-12	0.426541	0.737	0.281
LOC724321	S1_C11	1.19e-15	1.12e-11	0.549629	0.776	0.355
LOC408953	S1_C11	1.22e-15	1.15e-11	0.452233	0.842	0.353
LOC725963	S1_C11	1.37e-15	1.29e-11	0.351712	0.197	0.031
LOC100577967	S1_C11	1.44e-15	1.36e-11	0.391032	0.579	0.195
LOC409819	S1_C11	1.5e-15	1.42e-11	0.447039	0.658	0.253
LOC550987	S1_C11	1.61e-15	1.51e-11	0.295886	0.5	0.148
LOC408435	S1_C11	1.61e-15	1.51e-11	1.08808	0.526	0.178
LOC413569	S1_C11	1.65e-15	1.55e-11	0.512097	0.908	0.433
LOC408963	S1_C11	1.75e-15	1.65e-11	0.325082	0.263	0.051
LOC550780	S1_C11	1.76e-15	1.66e-11	0.496691	1	0.805
LOC412407	S1_C11	1.84e-15	1.73e-11	0.357303	0.566	0.182
LOC552152	S1_C11	2.07e-15	1.95e-11	0.28999	0.526	0.157
Hsp90	S1_C11	2.21e-15	2.08e-11	0.564975	1	0.836
LOC725491	S1_C11	2.37e-15	2.24e-11	0.499253	0.974	0.633
LOC552471	S1_C11	2.45e-15	2.3e-11	0.537601	0.895	0.531
LOC409860	S1_C11	2.51e-15	2.37e-11	0.341846	0.684	0.243
LOC552688	S1_C11	2.69e-15	2.53e-11	0.402469	0.658	0.245
LOC100578697	S1_C11	3.34e-15	3.15e-11	0.486843	0.789	0.371
LOC725328	S1_C11	3.55e-15	3.34e-11	0.527364	0.934	0.6
LOC725135	S1_C11	4.03e-15	3.8e-11	0.271158	0.513	0.154
LOC100577676	S1_C11	4.21e-15	3.97e-11	0.461336	0.868	0.409
LOC551785	S1_C11	4.46e-15	4.21e-11	0.288685	0.474	0.137
LOC410270	S1_C11	4.49e-15	4.23e-11	0.577786	0.789	0.348
LOC726009	S1_C11	4.92e-15	4.64e-11	0.544437	0.987	0.607
LOC551489	S1_C11	4.95e-15	4.66e-11	0.450383	0.829	0.35
LOC102653702	S1_C11	4.96e-15	4.68e-11	0.344921	0.447	0.131
LOC411769	S1_C11	5.63e-15	5.31e-11	0.564238	0.895	0.488
LOC408308	S1_C11	5.8e-15	5.47e-11	0.447874	1	0.92
LOC412024	S1_C11	5.81e-15	5.48e-11	0.386378	0.658	0.243
LOC551080	S1_C11	6e-15	5.66e-11	0.332591	0.618	0.211
LOC724991	S1_C11	6.76e-15	6.37e-11	0.402901	0.829	0.348
LOC726991	S1_C11	7.28e-15	6.86e-11	0.472038	0.934	0.528
LOC725147	S1_C11	8.62e-15	8.12e-11	0.375441	1	0.948
LOC726681	S1_C11	9.81e-15	9.24e-11	0.296262	0.395	0.105
LOC725251	S1_C11	9.92e-15	9.34e-11	0.512778	0.947	0.696
LOC552531	S1_C11	1.07e-14	1.01e-10	0.397804	1	0.888
LOC100578739	S1_C11	1.1e-14	1.04e-10	0.50029	0.711	0.285
LOC408860	S1_C11	1.13e-14	1.06e-10	0.403932	0.671	0.257
LOC724221	S1_C11	1.18e-14	1.11e-10	0.484062	0.961	0.62
LOC726297	S1_C11	1.2e-14	1.13e-10	0.505031	0.895	0.471
LOC409155	S1_C11	1.2e-14	1.13e-10	0.265109	0.5	0.152
Rep	S1_C11	1.3e-14	1.23e-10	0.516576	0.961	0.569
LOC409784	S1_C11	1.36e-14	1.29e-10	0.422485	0.816	0.353
Ndufs5	S1_C11	1.39e-14	1.31e-10	0.541675	0.921	0.587
LOC411227	S1_C11	1.42e-14	1.34e-10	0.298126	0.671	0.235
LOC726721	S1_C11	1.52e-14	1.44e-10	0.350235	1	0.977
LOC411744	S1_C11	1.68e-14	1.58e-10	0.433338	0.882	0.396
LOC725033	S1_C11	1.69e-14	1.59e-10	0.253047	0.342	0.083
LOC552446	S1_C11	1.7e-14	1.6e-10	0.532337	0.474	0.152
LOC551801	S1_C11	1.72e-14	1.62e-10	0.421197	0.724	0.293
LOC411423	S1_C11	1.76e-14	1.66e-10	0.400563	0.645	0.25
LOC408672	S1_C11	1.77e-14	1.67e-10	0.556154	0.868	0.463
LOC724617	S1_C11	1.99e-14	1.88e-10	0.43652	0.776	0.339
LOC551364	S1_C11	2.07e-14	1.95e-10	0.260414	0.118	0.013
LOC410033	S1_C11	2.32e-14	2.18e-10	0.494997	0.882	0.48
LOC408877	S1_C11	2.33e-14	2.19e-10	0.460468	0.961	0.645
LOC102655523	S1_C11	2.49e-14	2.35e-10	0.433256	0.789	0.348
LOC412194	S1_C11	2.65e-14	2.49e-10	0.323673	0.737	0.273
LOC724666	S1_C11	2.72e-14	2.56e-10	0.346834	0.526	0.171
LOC408604	S1_C11	2.91e-14	2.75e-10	0.445425	0.803	0.368
LOC727501	S1_C11	3.07e-14	2.89e-10	0.405492	0.658	0.251
LOC411280	S1_C11	3.07e-14	2.89e-10	0.344247	0.605	0.217
LOC726977	S1_C11	3.27e-14	3.08e-10	0.274265	0.553	0.18
LOC724341	S1_C11	3.36e-14	3.16e-10	0.380579	0.855	0.356
LOC410933	S1_C11	3.4e-14	3.21e-10	0.321644	0.539	0.175
LOC552705	S1_C11	3.91e-14	3.68e-10	0.466523	0.803	0.367
LOC725138	S1_C11	4.4e-14	4.14e-10	0.340433	0.592	0.209
LOC724166	S1_C11	4.51e-14	4.25e-10	0.377533	0.711	0.277
LOC410200	S1_C11	4.56e-14	4.29e-10	0.270299	0.474	0.143
LOC725435	S1_C11	4.6e-14	4.34e-10	0.495517	0.882	0.492
LOC724408	S1_C11	4.76e-14	4.49e-10	0.293969	0.566	0.186
LOC551927	S1_C11	4.8e-14	4.52e-10	0.25179	0.355	0.09
LOC413627	S1_C11	5.12e-14	4.83e-10	0.386993	0.671	0.253
LOC100576438	S1_C11	5.44e-14	5.12e-10	0.417842	0.671	0.267
LOC100578611	S1_C11	5.51e-14	5.19e-10	0.291711	0.513	0.162
LOC551325	S1_C11	5.57e-14	5.25e-10	0.41508	1	0.738
LOC551116	S1_C11	5.69e-14	5.36e-10	0.378095	0.5	0.163
LOC552429	S1_C11	6.38e-14	6.01e-10	0.482483	0.895	0.501
LOC726867	S1_C11	6.45e-14	6.07e-10	0.354783	0.553	0.191
LOC412796	S1_C11	6.56e-14	6.18e-10	0.32625	0.645	0.241
LOC725149	S1_C11	7.08e-14	6.67e-10	0.259452	0.408	0.113
LOC409774	S1_C11	7.11e-14	6.7e-10	0.415675	0.566	0.199
LOC409783	S1_C11	7.16e-14	6.75e-10	0.373704	0.461	0.14
LOC725595	S1_C11	8.18e-14	7.71e-10	0.272934	0.474	0.144
LOC552610	S1_C11	8.21e-14	7.73e-10	0.460467	1	0.756
LOC726453	S1_C11	8.76e-14	8.25e-10	0.343708	0.632	0.236
LOC551282	S1_C11	9.5e-14	8.95e-10	0.254489	0.342	0.086
LOC550968	S1_C11	9.87e-14	9.3e-10	0.2714	0.395	0.109
LOC411670	S1_C11	9.98e-14	9.4e-10	0.335626	0.724	0.277
LOC413363	S1_C11	9.98e-14	9.4e-10	0.333856	0.618	0.225
LOC550724	S1_C11	1.01e-13	9.55e-10	0.408699	0.658	0.26
LOC726027	S1_C11	1.1e-13	1.03e-09	0.346123	0.645	0.242
LOC552604	S1_C11	1.14e-13	1.08e-09	0.410852	0.803	0.354
LOC724676	S1_C11	1.21e-13	1.14e-09	0.458962	0.803	0.37
LOC552529	S1_C11	1.24e-13	1.17e-09	0.36202	0.671	0.256
LOC552709	S1_C11	1.26e-13	1.19e-09	0.714587	0.961	0.671
LOC552274	S1_C11	1.41e-13	1.33e-09	0.269707	0.461	0.138
LOC413020	S1_C11	1.42e-13	1.33e-09	0.284195	0.316	0.078
LOC726832	S1_C11	1.54e-13	1.45e-09	0.356863	0.658	0.252
LOC551459	S1_C11	1.59e-13	1.5e-09	0.477766	0.882	0.442
LOC413340	S1_C11	1.69e-13	1.59e-09	0.469245	0.75	0.345
LOC726243	S1_C11	1.7e-13	1.6e-09	0.32071	0.487	0.158
LOC725684	S1_C11	1.92e-13	1.81e-09	0.311232	0.763	0.295
LOC552682	S1_C11	2.08e-13	1.96e-09	0.462913	0.921	0.554
LOC726692	S1_C11	2.26e-13	2.13e-09	0.402883	1	0.978
LOC552514	S1_C11	2.57e-13	2.42e-09	0.434284	0.737	0.329
LOC551384	S1_C11	3.07e-13	2.9e-09	0.339372	0.658	0.245
LOC409145	S1_C11	3.18e-13	3e-09	0.330588	0.697	0.266
LOC724256	S1_C11	3.28e-13	3.09e-09	0.270877	0.579	0.197
LOC408633	S1_C11	3.44e-13	3.24e-09	0.378821	0.763	0.321
LOC551476	S1_C11	3.58e-13	3.38e-09	0.261863	0.434	0.131
LOC550818	S1_C11	3.88e-13	3.65e-09	0.458669	0.961	0.732
LOC726924	S1_C11	4.21e-13	3.97e-09	0.477167	0.961	0.618
LOC409538	S1_C11	4.54e-13	4.28e-09	0.431633	0.868	0.469
LOC726025	S1_C11	4.72e-13	4.45e-09	0.427005	0.829	0.399
LOC100576129	S1_C11	4.87e-13	4.59e-09	0.397548	0.434	0.136
LOC100577746	S1_C11	4.89e-13	4.61e-09	0.271136	0.618	0.222
LOC410037	S1_C11	5.53e-13	5.21e-09	0.457509	0.974	0.617
LOC551796	S1_C11	5.75e-13	5.42e-09	0.303778	0.618	0.228
LOC409955	S1_C11	5.83e-13	5.49e-09	0.269365	0.408	0.12
LOC413881	S1_C11	6.63e-13	6.25e-09	0.346027	0.671	0.261
LOC100577168	S1_C11	7.25e-13	6.83e-09	0.27565	0.671	0.272
LOC552290	S1_C11	7.37e-13	6.95e-09	0.464949	0.829	0.438
LOC412328	S1_C11	7.61e-13	7.17e-09	0.330352	0.776	0.32
LOC551113	S1_C11	7.73e-13	7.28e-09	0.30814	0.618	0.225
LOC410301	S1_C11	7.75e-13	7.3e-09	0.45753	0.829	0.394
LOC550834	S1_C11	7.88e-13	7.42e-09	0.456751	0.974	0.722
LOC107965281	S1_C11	7.96e-13	7.5e-09	0.567939	0.908	0.646
LOC726365	S1_C11	7.99e-13	7.53e-09	0.251541	0.5	0.164
LOC100577909	S1_C11	8.05e-13	7.59e-09	0.429394	1	0.743
LOC100577081	S1_C11	8.19e-13	7.72e-09	0.349824	0.684	0.283
LOC409527	S1_C11	8.71e-13	8.2e-09	0.255329	0.447	0.14
LOC409764	S1_C11	9.15e-13	8.63e-09	0.406026	0.816	0.386
LOC551156	S1_C11	9.99e-13	9.41e-09	0.372272	0.763	0.335
LOC552189	S1_C11	1.01e-12	9.51e-09	0.365312	0.711	0.296
LOC102654169	S1_C11	1.06e-12	9.95e-09	0.407589	1	0.835
LOC724203	S1_C11	1.09e-12	1.02e-08	0.438214	0.789	0.395
LOC413311	S1_C11	1.14e-12	1.08e-08	0.37864	0.592	0.235
LOC100576272	S1_C11	1.16e-12	1.09e-08	0.334769	0.566	0.207
LOC409110	S1_C11	1.2e-12	1.13e-08	0.278162	0.474	0.154
LOC552142	S1_C11	1.24e-12	1.16e-08	0.299649	0.5	0.164
LOC412017	S1_C11	1.24e-12	1.17e-08	0.283051	0.474	0.154
LOC724943	S1_C11	1.32e-12	1.24e-08	0.435502	0.947	0.639
LOC551902	S1_C11	1.32e-12	1.25e-08	0.266158	0.592	0.208
LOC412972	S1_C11	1.35e-12	1.27e-08	0.337224	0.671	0.267
LOC409362	S1_C11	1.39e-12	1.31e-08	0.435932	0.921	0.485
KAT2A	S1_C11	1.44e-12	1.36e-08	0.368282	0.645	0.257
LOC552714	S1_C11	1.51e-12	1.43e-08	0.437761	0.961	0.668
LOC412984	S1_C11	1.59e-12	1.5e-08	0.476814	0.947	0.63
LOC412158	S1_C11	1.78e-12	1.68e-08	0.312822	0.724	0.287
LOC726053	S1_C11	2.05e-12	1.93e-08	0.396504	0.987	0.751
LOC413807	S1_C11	2.06e-12	1.94e-08	0.490208	0.829	0.422
LOC551731	S1_C11	2.37e-12	2.23e-08	0.450541	0.895	0.525
LOC100577254	S1_C11	2.45e-12	2.31e-08	0.293283	0.421	0.126
LOC725196	S1_C11	2.5e-12	2.35e-08	0.298166	0.5	0.174
LOC409006	S1_C11	2.58e-12	2.43e-08	0.390637	0.711	0.308
LOC411865	S1_C11	2.61e-12	2.46e-08	0.354653	0.75	0.334
LOC408883	S1_C11	2.61e-12	2.46e-08	0.279522	0.421	0.131
LOC408388	S1_C11	2.64e-12	2.48e-08	0.440219	1	0.903
LOC726612	S1_C11	2.68e-12	2.52e-08	0.324076	0.658	0.26
LOC411901	S1_C11	2.71e-12	2.55e-08	0.289259	0.461	0.15
LOC725266	S1_C11	2.76e-12	2.6e-08	0.432801	0.921	0.512
LOC551073	S1_C11	2.91e-12	2.74e-08	0.441562	0.974	0.564
LOC552172	S1_C11	2.92e-12	2.75e-08	0.449951	0.908	0.494
LOC410877	S1_C11	2.99e-12	2.82e-08	0.425002	0.816	0.406
LOC411277	S1_C11	3.11e-12	2.93e-08	0.416858	0.947	0.543
LOC410045	S1_C11	3.17e-12	2.98e-08	0.372622	0.763	0.347
LOC408415	S1_C11	3.19e-12	3.01e-08	0.318249	0.697	0.281
LOC102653753	S1_C11	3.27e-12	3.08e-08	0.455088	0.816	0.417
LOC409126	S1_C11	3.36e-12	3.17e-08	0.269699	0.592	0.213
LOC726788	S1_C11	3.38e-12	3.18e-08	0.446424	0.855	0.457
LOC412277	S1_C11	3.43e-12	3.23e-08	0.410895	0.895	0.496
LOC550996	S1_C11	3.52e-12	3.32e-08	0.466467	0.763	0.376
LOC726956	S1_C11	3.59e-12	3.38e-08	0.404406	0.987	0.773
LOC409548	S1_C11	3.96e-12	3.73e-08	0.424712	0.947	0.706
LOC724651	S1_C11	3.98e-12	3.75e-08	0.267788	0.342	0.094
LOC552094	S1_C11	4.29e-12	4.05e-08	0.372018	0.882	0.431
LOC100576948	S1_C11	4.39e-12	4.14e-08	0.285914	0.342	0.093
LOC413875	S1_C11	5.04e-12	4.75e-08	0.3233	1	0.973
LOC551976	S1_C11	5.16e-12	4.86e-08	0.320396	0.711	0.285
LOC551169	S1_C11	5.88e-12	5.54e-08	0.344958	0.645	0.26
LOC551833	S1_C11	6.05e-12	5.7e-08	0.27002	0.553	0.196
LOC726030	S1_C11	6.17e-12	5.82e-08	0.451175	0.921	0.59
LOC413825	S1_C11	6.18e-12	5.82e-08	0.300871	0.5	0.179
LOC408706	S1_C11	6.36e-12	6e-08	0.391882	0.855	0.424
LOC413831	S1_C11	6.37e-12	6e-08	0.330423	0.579	0.223
LOC551126	S1_C11	6.63e-12	6.24e-08	0.293135	0.368	0.111
LOC726461	S1_C11	7.18e-12	6.77e-08	0.369927	0.737	0.325
LOC102654012	S1_C11	7.33e-12	6.9e-08	0.280863	0.382	0.117
LOC552639	S1_C11	8.14e-12	7.67e-08	0.346701	0.803	0.369
LOC725837	S1_C11	8.47e-12	7.98e-08	0.285453	0.513	0.178
LOC551974	S1_C11	8.61e-12	8.11e-08	0.481836	0.882	0.604
LOC410102	S1_C11	8.98e-12	8.46e-08	0.303528	0.579	0.222
LOC552345	S1_C11	9.29e-12	8.75e-08	0.373597	0.803	0.402
LOC413612	S1_C11	9.44e-12	8.9e-08	0.434639	0.947	0.612
LOC552722	S1_C11	9.5e-12	8.95e-08	0.268244	0.526	0.185
LOC552180	S1_C11	9.8e-12	9.24e-08	0.254298	0.513	0.179
LOC113219222	S1_C11	9.97e-12	9.4e-08	0.377858	0.618	0.255
LOC100577027	S1_C11	9.99e-12	9.42e-08	0.399916	0.868	0.453
LOC726310	S1_C11	1.05e-11	9.92e-08	0.325769	0.461	0.156
ND1	S1_C11	1.1e-11	1.04e-07	0.388976	1	0.792
LOC100577844	S1_C11	1.14e-11	1.08e-07	0.268682	0.276	0.071
LOC724368	S1_C11	1.15e-11	1.08e-07	0.423237	0.908	0.606
LOC408967	S1_C11	1.2e-11	1.13e-07	0.361704	0.776	0.36
LOC414027	S1_C11	1.2e-11	1.13e-07	0.335309	0.868	0.401
LOC409341	S1_C11	1.23e-11	1.16e-07	0.267267	0.658	0.253
LOC725871	S1_C11	1.27e-11	1.2e-07	0.390957	0.737	0.344
LOC408337	S1_C11	1.27e-11	1.2e-07	0.342393	0.829	0.361
LOC100577673	S1_C11	1.31e-11	1.23e-07	0.43845	1	0.702
LOC413834	S1_C11	1.56e-11	1.47e-07	0.265462	0.5	0.177
LOC724431	S1_C11	1.59e-11	1.5e-07	0.268371	0.474	0.16
LOC724212	S1_C11	1.66e-11	1.57e-07	0.386106	0.882	0.443
LOC412985	S1_C11	1.7e-11	1.6e-07	0.344984	0.632	0.259
LOC411960	S1_C11	1.76e-11	1.66e-07	0.378001	0.868	0.46
LOC410763	S1_C11	2.14e-11	2.02e-07	0.326943	0.605	0.239
LOC551337	S1_C11	2.31e-11	2.17e-07	0.285771	0.618	0.237
LOC413989	S1_C11	2.78e-11	2.62e-07	0.368281	0.921	0.492
LOC409877	S1_C11	2.84e-11	2.68e-07	0.36555	0.921	0.551
LOC410803	S1_C11	2.92e-11	2.75e-07	0.277733	0.421	0.14
LOC552322	S1_C11	2.93e-11	2.76e-07	0.294227	1	0.747
LOC410161	S1_C11	3.03e-11	2.86e-07	0.368147	0.987	0.782
LOC409529	S1_C11	3.19e-11	3.01e-07	0.375725	0.842	0.421
LOC725860	S1_C11	3.25e-11	3.06e-07	0.380936	0.697	0.293
LOC724162	S1_C11	3.29e-11	3.1e-07	0.308632	0.763	0.331
LOC725793	S1_C11	3.33e-11	3.13e-07	0.297472	0.658	0.265
LOC408443	S1_C11	3.45e-11	3.25e-07	0.319141	0.118	0.016
LOC412823	S1_C11	3.53e-11	3.33e-07	0.293207	0.474	0.168
LOC725485	S1_C11	3.58e-11	3.37e-07	0.317389	0.842	0.393
LOC724827	S1_C11	3.76e-11	3.54e-07	0.44907	0.947	0.64
LOC724440	S1_C11	3.82e-11	3.6e-07	0.26855	0.789	0.347
STT3B	S1_C11	3.83e-11	3.61e-07	0.402563	0.803	0.395
LOC552155	S1_C11	3.97e-11	3.74e-07	0.355318	0.737	0.335
LOC724407	S1_C11	4.17e-11	3.93e-07	0.421806	0.947	0.585
LOC100576612	S1_C11	4.18e-11	3.94e-07	0.318286	0.842	0.391
LOC724593	S1_C11	4.22e-11	3.98e-07	0.396934	0.947	0.819
LOC410676	S1_C11	4.4e-11	4.15e-07	0.428896	0.895	0.545
LOC410987	S1_C11	4.42e-11	4.16e-07	0.39621	0.921	0.529
LOC724133	S1_C11	4.67e-11	4.4e-07	0.306133	0.592	0.233
LOC102655407	S1_C11	5.04e-11	4.75e-07	0.420161	0.934	0.615
LOC413947	S1_C11	5.58e-11	5.26e-07	0.313219	0.803	0.376
LOC413613	S1_C11	5.6e-11	5.28e-07	0.404609	0.974	0.729
LOC413189	S1_C11	5.77e-11	5.43e-07	0.341795	0.882	0.408
LOC408621	S1_C11	5.79e-11	5.46e-07	0.395284	0.618	0.265
LOC551410	S1_C11	6.03e-11	5.69e-07	0.256214	0.474	0.166
LOC552334	S1_C11	6.09e-11	5.73e-07	0.28385	0.382	0.123
LOC551162	S1_C11	6.28e-11	5.92e-07	0.252946	0.579	0.222
LOC726784	S1_C11	6.52e-11	6.15e-07	0.262698	0.632	0.25
LOC410717	S1_C11	6.87e-11	6.48e-07	0.400483	0.895	0.577
LOC410998	S1_C11	7.39e-11	6.97e-07	0.312347	0.934	0.496
LOC100578752	S1_C11	7.53e-11	7.09e-07	0.342371	0.592	0.248
LOC412864	S1_C11	7.9e-11	7.45e-07	0.322694	0.605	0.242
LOC410109	S1_C11	7.98e-11	7.52e-07	0.346313	0.908	0.475
LOC410958	S1_C11	8.15e-11	7.67e-07	0.387515	0.868	0.461
LOC413404	S1_C11	8.35e-11	7.87e-07	0.297702	0.684	0.289
LOC725859	S1_C11	9.05e-11	8.52e-07	0.267242	0.539	0.198
LOC113218524	S1_C11	9.66e-11	9.1e-07	0.31223	0.447	0.154
LOC409926	S1_C11	9.69e-11	9.13e-07	0.391672	0.842	0.444
LOC552047	S1_C11	9.89e-11	9.32e-07	0.379428	0.671	0.305
LOC551424	S1_C11	1.01e-10	9.5e-07	0.294552	0.645	0.268
LOC410922	S1_C11	1.17e-10	1.1e-06	0.276045	0.513	0.191
LOC552683	S1_C11	1.25e-10	1.18e-06	0.252363	0.553	0.21
LOC411361	S1_C11	1.36e-10	1.28e-06	0.374571	0.961	0.616
LOC413517	S1_C11	1.37e-10	1.29e-06	0.393465	0.882	0.478
LOC409050	S1_C11	1.52e-10	1.43e-06	0.309208	0.737	0.331
LOC410545	S1_C11	1.53e-10	1.44e-06	0.328138	0.934	0.54
LOC409725	S1_C11	1.54e-10	1.46e-06	0.326435	0.526	0.206
LOC724719	S1_C11	1.56e-10	1.47e-06	0.382111	0.671	0.31
LOC725501	S1_C11	1.62e-10	1.52e-06	0.279657	0.947	0.643
LOC409015	S1_C11	1.63e-10	1.54e-06	0.401219	0.974	0.731
LOC727088	S1_C11	1.79e-10	1.69e-06	0.396654	0.816	0.438
LOC411786	S1_C11	1.87e-10	1.76e-06	0.33478	0.724	0.338
LOC409662	S1_C11	2.13e-10	2.01e-06	0.270811	0.671	0.285
LOC100578281	S1_C11	2.39e-10	2.25e-06	0.279733	0.526	0.204
LOC413787	S1_C11	2.5e-10	2.35e-06	0.332446	0.645	0.282
LOC409473	S1_C11	2.56e-10	2.42e-06	0.426024	0.961	0.664
LOC409311	S1_C11	2.62e-10	2.47e-06	0.409324	0.842	0.537
LOC100578005	S1_C11	2.73e-10	2.58e-06	0.317678	0.855	0.434
LOC552824	S1_C11	2.74e-10	2.58e-06	0.281677	0.645	0.274
LOC100578580	S1_C11	2.75e-10	2.59e-06	0.319919	0.789	0.371
LOC409723	S1_C11	2.75e-10	2.6e-06	0.356809	0.882	0.542
LOC551012	S1_C11	2.78e-10	2.62e-06	0.260185	0.697	0.29
LOC552473	S1_C11	2.84e-10	2.68e-06	0.29312	0.75	0.336
LOC551178	S1_C11	2.92e-10	2.75e-06	0.279758	0.539	0.214
LOC412950	S1_C11	3.05e-10	2.87e-06	0.368088	0.763	0.378
LOC552485	S1_C11	3.07e-10	2.89e-06	0.307749	0.632	0.278
LOC408742	S1_C11	3.16e-10	2.98e-06	0.25019	0.447	0.162
LOC100578188	S1_C11	3.18e-10	2.99e-06	0.301398	0.421	0.152
LOC726631	S1_C11	3.22e-10	3.04e-06	0.253375	0.447	0.161
Ho	S1_C11	3.32e-10	3.13e-06	0.365517	0.842	0.478
LOC726139	S1_C11	3.43e-10	3.23e-06	0.413297	0.776	0.429
LOC100577995	S1_C11	3.82e-10	3.6e-06	0.337685	1	0.91
LOC726164	S1_C11	3.94e-10	3.72e-06	0.368143	0.947	0.537
LOC725742	S1_C11	4.06e-10	3.82e-06	0.383852	0.934	0.64
LOC552554	S1_C11	4.45e-10	4.2e-06	0.296324	0.421	0.15
LOC551523	S1_C11	4.5e-10	4.24e-06	0.331874	0.855	0.438
LOC100577722	S1_C11	4.56e-10	4.3e-06	0.343186	0.671	0.318
LOC551963	S1_C11	4.95e-10	4.67e-06	0.373906	0.947	0.592
LOC411250	S1_C11	5.08e-10	4.78e-06	0.331348	1	0.925
LOC550799	S1_C11	5.13e-10	4.83e-06	0.3619	1	0.846
LOC113218594	S1_C11	5.15e-10	4.85e-06	0.287671	0.737	0.339
LOC726389	S1_C11	5.44e-10	5.13e-06	0.277687	0.553	0.222
LOC727309	S1_C11	5.61e-10	5.29e-06	0.316032	0.987	0.651
LOC413451	S1_C11	5.75e-10	5.41e-06	0.291607	0.829	0.395
LOC408685	S1_C11	5.77e-10	5.44e-06	0.35579	0.816	0.458
LOC411177	S1_C11	5.87e-10	5.53e-06	0.303053	0.855	0.418
ND5	S1_C11	6.05e-10	5.7e-06	0.386018	0.974	0.684
LOC551427	S1_C11	6.07e-10	5.72e-06	0.258447	0.671	0.287
LOC410347	S1_C11	6.07e-10	5.72e-06	0.328599	0.303	0.09
LOC411677	S1_C11	6.53e-10	6.15e-06	0.370503	0.829	0.439
LOC552410	S1_C11	6.69e-10	6.31e-06	0.436733	0.671	0.343
LOC410618	S1_C11	6.86e-10	6.46e-06	0.361436	0.684	0.323
LOC726840	S1_C11	7e-10	6.6e-06	0.362509	0.671	0.313
LOC409698	S1_C11	7.48e-10	7.05e-06	0.354603	0.711	0.37
LOC727025	S1_C11	8.18e-10	7.7e-06	0.377348	0.895	0.529
LOC100576467	S1_C11	8.99e-10	8.47e-06	0.308354	0.632	0.272
LOC724896	S1_C11	9.15e-10	8.62e-06	0.251441	0.579	0.236
Sod1	S1_C11	9.18e-10	8.65e-06	0.382277	0.908	0.629
LOC413030	S1_C11	9.25e-10	8.72e-06	0.288108	0.829	0.392
LOC551413	S1_C11	9.96e-10	9.38e-06	0.332126	0.487	0.195
LOC725210	S1_C11	1.07e-09	1.01e-05	0.331058	0.763	0.373
LOC100576540	S1_C11	1.09e-09	1.02e-05	0.349759	0.855	0.511
LOC409659	S1_C11	1.13e-09	1.07e-05	0.256083	0.711	0.316
LOC408602	S1_C11	1.18e-09	1.11e-05	0.327702	0.447	0.168
LOC113218892	S1_C11	1.27e-09	1.2e-05	0.304918	0.671	0.303
LOC408733	S1_C11	1.29e-09	1.22e-05	0.368799	0.961	0.665
Glurb	S1_C11	1.3e-09	1.23e-05	0.416038	0.263	0.073
LOC411150	S1_C11	1.4e-09	1.32e-05	0.2846	0.697	0.33
LOC413869	S1_C11	1.43e-09	1.35e-05	0.34797	0.671	0.315
LOC412554	S1_C11	1.52e-09	1.43e-05	0.30114	0.658	0.293
LOC411809	S1_C11	1.55e-09	1.46e-05	0.277249	0.592	0.253
LOC100578818	S1_C11	1.57e-09	1.48e-05	0.365508	0.934	0.572
LOC411850	S1_C11	1.58e-09	1.49e-05	0.337777	0.868	0.501
LOC552265	S1_C11	1.8e-09	1.69e-05	0.348435	0.921	0.53
LOC726061	S1_C11	1.86e-09	1.75e-05	0.348893	0.855	0.47
LOC411936	S1_C11	2.01e-09	1.9e-05	0.377381	0.934	0.639
LOC409051	S1_C11	2.05e-09	1.93e-05	0.279777	0.829	0.436
LOC409492	S1_C11	2.47e-09	2.33e-05	0.29495	0.526	0.209
LOC551447	S1_C11	2.49e-09	2.34e-05	0.332669	0.447	0.18
LOC552444	S1_C11	2.54e-09	2.4e-05	0.34381	0.842	0.47
LOC100577102	S1_C11	2.82e-09	2.65e-05	0.414299	0.803	0.477
LOC412478	S1_C11	2.83e-09	2.67e-05	0.337253	0.658	0.326
LOC551734	S1_C11	2.91e-09	2.74e-05	0.285115	0.579	0.251
LOC102656283	S1_C11	3.02e-09	2.84e-05	0.260915	0.711	0.323
LOC550827	S1_C11	3.29e-09	3.1e-05	0.34575	1	0.892
LOC727306	S1_C11	3.4e-09	3.2e-05	0.30619	0.75	0.36
LOC409890	S1_C11	3.61e-09	3.41e-05	0.29297	1	0.932
LOC726476	S1_C11	3.76e-09	3.54e-05	0.259203	0.5	0.195
LOC100578246	S1_C11	3.84e-09	3.62e-05	0.261848	0.711	0.343
LOC550978	S1_C11	3.93e-09	3.7e-05	0.295817	0.829	0.414
LOC100576795	S1_C11	4.06e-09	3.82e-05	0.28376	0.75	0.351
LOC726833	S1_C11	4.1e-09	3.87e-05	0.251352	0.658	0.296
LOC410158	S1_C11	4.58e-09	4.32e-05	0.313968	0.974	0.594
LOC724365	S1_C11	4.75e-09	4.48e-05	0.328474	0.974	0.75
LOC408748	S1_C11	4.8e-09	4.53e-05	0.314355	0.684	0.33
LOC412464	S1_C11	4.86e-09	4.58e-05	0.29964	0.789	0.376
LOC726232	S1_C11	5.05e-09	4.76e-05	0.307297	0.539	0.23
LOC113218579	S1_C11	5.26e-09	4.95e-05	0.31744	0.842	0.463
LOC552431	S1_C11	5.43e-09	5.11e-05	0.261181	0.553	0.238
LOC410070	S1_C11	5.78e-09	5.45e-05	0.344248	0.921	0.557
LOC413409	S1_C11	5.84e-09	5.5e-05	0.275191	0.618	0.273
LOC726348	S1_C11	6.12e-09	5.76e-05	0.2567	0.789	0.374
LOC100577575	S1_C11	6.16e-09	5.8e-05	0.282257	0.697	0.325
LOC552659	S1_C11	6.36e-09	5.99e-05	0.254164	0.763	0.361
LOC409189	S1_C11	6.44e-09	6.07e-05	0.340595	0.803	0.447
ND2	S1_C11	6.66e-09	6.27e-05	0.311058	1	0.875
LOC411371	S1_C11	7.32e-09	6.9e-05	0.342026	0.908	0.598
LOC551987	S1_C11	7.32e-09	6.9e-05	0.289787	1	0.864
LOC724264	S1_C11	7.38e-09	6.95e-05	0.284339	0.566	0.24
LOC412108	S1_C11	7.66e-09	7.22e-05	0.388993	0.895	0.561
LOC100576378	S1_C11	7.83e-09	7.38e-05	0.307768	0.908	0.513
LOC552097	S1_C11	8e-09	7.54e-05	0.361462	0.724	0.386
LOC409780	S1_C11	8.29e-09	7.81e-05	0.430981	0.763	0.409
LOC100577466	S1_C11	8.41e-09	7.92e-05	0.322818	0.987	0.748
LOC410664	S1_C11	8.49e-09	8e-05	0.289305	0.776	0.395
LOC551528	S1_C11	8.51e-09	8.02e-05	0.333422	1	0.965
LOC725801	S1_C11	9.31e-09	8.78e-05	0.26001	0.526	0.219
LOC409581	S1_C11	9.44e-09	8.89e-05	0.360663	0.934	0.677
LOC409547	S1_C11	1.06e-08	9.97e-05	0.287922	0.803	0.405
PRF	S1_C11	1.12e-08	0.000105923	0.316453	1	0.919
LOC412521	S1_C11	1.28e-08	0.000120861	0.334979	0.855	0.538
LOC412000	S1_C11	1.3e-08	0.000122463	0.316449	0.434	0.169
LOC413928	S1_C11	1.37e-08	0.000128695	0.270289	0.632	0.284
LOC552590	S1_C11	1.49e-08	0.000140786	0.30801	0.947	0.638
LOC408939	S1_C11	1.5e-08	0.00014112	0.279431	0.618	0.292
LOC410602	S1_C11	1.51e-08	0.000142125	0.261142	0.697	0.334
LOC552237	S1_C11	1.62e-08	0.000152829	0.267594	0.658	0.305
LOC411077	S1_C11	1.64e-08	0.000154186	0.288194	0.789	0.423
LOC408782	S1_C11	1.65e-08	0.000155729	0.434277	0.921	0.624
LOC408669	S1_C11	1.72e-08	0.000162031	0.251201	0.763	0.357
LOC725315	S1_C11	1.76e-08	0.000165833	0.399225	0.803	0.496
LOC727612	S1_C11	1.8e-08	0.000170052	0.258861	0.684	0.319
LOC411589	S1_C11	1.82e-08	0.000171522	0.364734	0.921	0.65
LOC410853	S1_C11	1.83e-08	0.000171964	0.275477	0.513	0.213
LOC100578947	S1_C11	1.87e-08	0.000176093	0.348955	0.934	0.572
LOC100577533	S1_C11	1.97e-08	0.000185325	0.345763	0.566	0.28
LOC727393	S1_C11	2.01e-08	0.000189705	0.329109	0.947	0.66
LOC551826	S1_C11	2.08e-08	0.000195797	0.33014	0.855	0.509
LOC100578529	S1_C11	2.16e-08	0.000203442	0.342109	0.961	0.666
LOC552488	S1_C11	2.32e-08	0.000218552	0.280288	0.75	0.37
LOC551718	S1_C11	2.32e-08	0.000218837	0.298367	1	0.884
LOC100578826	S1_C11	2.4e-08	0.000225795	0.288744	0.645	0.298
LOC409951	S1_C11	2.65e-08	0.000249478	0.365426	0.803	0.468
LOC552618	S1_C11	2.72e-08	0.000256234	0.327471	0.842	0.482
LOC410162	S1_C11	2.87e-08	0.000270125	0.313189	0.789	0.426
LOC100577600	S1_C11	2.89e-08	0.000272404	0.272086	0.316	0.105
LOC724891	S1_C11	3e-08	0.000282698	0.25524	0.461	0.189
LOC727141	S1_C11	3.26e-08	0.000307469	0.299667	0.684	0.347
LOC551104	S1_C11	3.38e-08	0.000318183	0.30724	0.803	0.432
LOC725696	S1_C11	3.45e-08	0.00032485	0.273969	0.816	0.417
LOC725718	S1_C11	3.67e-08	0.000345796	0.268188	1	0.965
LOC551832	S1_C11	3.74e-08	0.000352527	0.289244	0.592	0.277
LOC727118	S1_C11	3.76e-08	0.000354349	0.361183	0.803	0.446
LOC551855	S1_C11	3.81e-08	0.000358787	0.256037	0.5	0.22
LOC551293	S1_C11	3.98e-08	0.000374974	0.257027	0.605	0.278
LOC409212	S1_C11	4.18e-08	0.000394008	0.325311	0.474	0.203
LOC413674	S1_C11	4.22e-08	0.00039722	0.399117	0.803	0.519
LOC726653	S1_C11	4.27e-08	0.000402276	0.252887	0.368	0.142
LOC724486	S1_C11	4.62e-08	0.000434841	0.298626	0.645	0.31
LOC413796	S1_C11	5.02e-08	0.000472683	0.253889	0.566	0.255
LOC410076	S1_C11	5.06e-08	0.000476337	0.306463	0.5	0.227
LOC411183	S1_C11	5.46e-08	0.000514468	0.307909	0.987	0.717
LOC551755	S1_C11	6.39e-08	0.000601625	0.28224	0.855	0.5
LOC412240	S1_C11	6.87e-08	0.000646979	0.302625	0.671	0.351
LOC411555	S1_C11	7.26e-08	0.000684306	0.256532	0.605	0.273
LOC413108	S1_C11	7.64e-08	0.000719468	0.264761	0.592	0.275
LOC726964	S1_C11	7.67e-08	0.000722406	0.314716	0.829	0.472
LOC113218774	S1_C11	9.24e-08	0.000870601	0.271842	0.408	0.168
LOC727275	S1_C11	9.26e-08	0.000872689	0.287688	0.855	0.474
LOC727280	S1_C11	9.54e-08	0.000898394	0.333762	0.974	0.779
LOC552003	S1_C11	9.66e-08	0.000910448	0.290066	0.974	0.828
LOC726527	S1_C11	1.02e-07	0.000962974	0.378977	0.868	0.581
LOC550664	S1_C11	1.13e-07	0.00106253	0.294363	0.75	0.405
LOC552814	S1_C11	1.14e-07	0.00107171	0.291549	0.908	0.54
LOC413186	S1_C11	1.24e-07	0.00116438	0.262641	0.776	0.409
LOC552579	S1_C11	1.41e-07	0.00133225	0.254464	0.882	0.486
LOC409433	S1_C11	1.48e-07	0.00139501	0.273922	0.842	0.457
LOC551411	S1_C11	1.69e-07	0.00159639	0.330999	0.895	0.623
LOC409082	S1_C11	1.81e-07	0.00170246	0.280435	0.684	0.343
LOC724769	S1_C11	2.03e-07	0.00190843	0.312838	0.961	0.744
LOC551618	S1_C11	2.22e-07	0.00208752	0.263842	0.75	0.39
LOC409487	S1_C11	2.35e-07	0.00221782	0.268751	0.579	0.283
LOC408712	S1_C11	2.48e-07	0.00233495	0.29893	0.934	0.655
LOC102656491	S1_C11	2.61e-07	0.00246124	0.265028	0.803	0.445
LOC551148	S1_C11	3.29e-07	0.00310184	0.359974	0.737	0.424
LOC408657	S1_C11	3.53e-07	0.00332982	0.271136	0.671	0.344
LOC552476	S1_C11	3.78e-07	0.00355862	0.263151	0.882	0.57
LOC408577	S1_C11	4.08e-07	0.00384488	0.300806	0.974	0.765
ND4	S1_C11	4.09e-07	0.00385627	0.266585	0.987	0.85
LOC552102	S1_C11	4.22e-07	0.00397416	0.299789	0.697	0.387
LOC726118	S1_C11	4.32e-07	0.00407002	0.277358	0.974	0.658
LOC412189	S1_C11	4.46e-07	0.00419896	0.252652	0.487	0.215
LOC551766	S1_C11	4.84e-07	0.00455745	0.279249	0.763	0.434
LOC413014	S1_C11	4.92e-07	0.00463127	0.255157	0.974	0.755
LOC726569	S1_C11	5.11e-07	0.00481114	0.25625	0.816	0.469
LOC410831	S1_C11	5.24e-07	0.00493837	0.265746	0.724	0.388
LOC102654448	S1_C11	5.32e-07	0.00501105	0.275879	0.224	0.072
LOC102656224	S1_C11	5.48e-07	0.00516374	0.366893	0.908	0.638
LOC551784	S1_C11	5.65e-07	0.00532729	0.276407	0.711	0.375
LOC552161	S1_C11	6.92e-07	0.00652067	0.251161	0.632	0.32
LOC413378	S1_C11	7.03e-07	0.00662578	0.278057	0.842	0.551
LOC408909	S1_C11	7.14e-07	0.00673106	0.278745	0.658	0.351
LOC411871	S1_C11	8.71e-07	0.00820377	0.259686	0.947	0.715
LOC410609	S1_C11	1.1e-06	0.0103971	0.283109	0.539	0.251
LOC410911	S1_C11	1.19e-06	0.0111776	0.257258	0.645	0.337
LOC100577302	S1_C11	1.2e-06	0.0112652	0.262517	0.671	0.384
LOC552267	S1_C11	1.3e-06	0.0122726	0.251683	0.711	0.395
LOC726842	S1_C11	1.45e-06	0.0136204	0.383587	0.289	0.111
LOC409422	S1_C11	1.88e-06	0.0177246	0.273649	0.961	0.752
LOC410487	S1_C11	1.95e-06	0.0183818	0.292592	0.868	0.565
LOC552448	S1_C11	2.05e-06	0.0192928	0.259596	0.776	0.467
Cox6b1	S1_C11	2.15e-06	0.0202674	0.280191	0.934	0.629
LOC409613	S1_C11	2.76e-06	0.0259709	0.271926	0.803	0.508
LOC727014	S1_C11	3.97e-06	0.0373604	0.279426	0.697	0.411
LOC551381	S1_C11	4.29e-06	0.0404391	0.276318	0.724	0.434
LOC408837	S1_C11	4.56e-06	0.0429683	0.254778	0.921	0.683
LOC411293	S1_C11	4.74e-06	0.0447052	0.296081	0.75	0.456
LOC410362	S1_C11	4.9e-06	0.0461469	0.596964	0.724	0.443
Twi	S1_C5	2.98e-182	2.81e-178	1.10066	0.748	0.047
LOC409512	S1_C5	2.28e-164	2.15e-160	0.700782	0.477	0.019
LOC113219217	S1_C5	7e-117	6.59e-113	0.583302	0.355	0.015
LOC408455	S1_C5	2.47e-103	2.33e-99	1.51706	0.879	0.141
LOC726247	S1_C5	2.51e-99	2.36e-95	0.695463	0.364	0.02
LOC725469	S1_C5	2.49e-87	2.35e-83	1.27444	0.907	0.185
LOC725841	S1_C5	7.23e-81	6.81e-77	0.717133	0.757	0.113
LOC409604	S1_C5	9.78e-79	9.22e-75	1.12982	0.897	0.195
LOC726276	S1_C5	2.77e-73	2.61e-69	0.947712	0.636	0.097
Antp	S1_C5	7.56e-72	7.12e-68	0.933419	0.682	0.108
LOC100577382	S1_C5	1.72e-69	1.62e-65	1.2155	0.897	0.231
LOC724385	S1_C5	1.24e-68	1.17e-64	0.658541	0.495	0.059
LOC100577543	S1_C5	1.12e-67	1.05e-63	0.577163	0.467	0.051
LOC551703	S1_C5	6.58e-63	6.2e-59	0.783047	0.57	0.087
LOC409202	S1_C5	2.99e-62	2.82e-58	0.864641	1	0.995
LOC409528	S1_C5	1.79e-61	1.68e-57	0.957944	1	0.989
LOC413868	S1_C5	1.11e-59	1.05e-55	0.895268	1	0.987
LOC409728	S1_C5	7.81e-59	7.36e-55	0.892842	1	0.994
LOC551211	S1_C5	2.94e-58	2.77e-54	0.964887	1	0.986
LOC551330	S1_C5	5.65e-57	5.33e-53	0.723172	1	0.994
LOC552531	S1_C5	1.01e-56	9.55e-53	1.46184	1	0.887
LOC725647	S1_C5	1.41e-56	1.33e-52	0.628118	1	1
LOC410853	S1_C5	1.42e-56	1.34e-52	0.832884	0.822	0.203
LOC551644	S1_C5	1.43e-56	1.35e-52	0.72242	1	0.999
LOC552445	S1_C5	7.87e-56	7.42e-52	0.849996	1	0.997
LOC552272	S1_C5	7.97e-56	7.51e-52	0.662314	1	0.999
LOC552774	S1_C5	1.01e-55	9.48e-52	0.739579	1	0.996
LOC551736	S1_C5	1.75e-55	1.65e-51	1.57998	1	0.73
LOC551867	S1_C5	8.59e-55	8.09e-51	0.715071	1	0.996
LOC408526	S1_C5	5.48e-53	5.16e-49	0.838525	1	0.962
LOC408515	S1_C5	6.27e-53	5.91e-49	0.750685	1	0.991
LOC102655896	S1_C5	2.03e-52	1.92e-48	1.07303	1	0.886
LOC552266	S1_C5	2.07e-52	1.95e-48	0.766596	1	0.994
LOC551213	S1_C5	2.18e-52	2.05e-48	0.99666	0.972	0.441
LOC410486	S1_C5	1.31e-51	1.24e-47	0.741524	1	0.991
LOC413296	S1_C5	2.32e-51	2.18e-47	0.603528	1	1
LOC552726	S1_C5	4e-51	3.76e-47	0.613414	1	0.998
LOC552322	S1_C5	5.92e-50	5.58e-46	1.11883	1	0.745
LOC726013	S1_C5	3.49e-49	3.29e-45	0.693684	1	0.994
LOC410188	S1_C5	5.79e-49	5.46e-45	0.657578	1	0.997
LOC409294	S1_C5	8.41e-49	7.93e-45	0.656094	1	0.993
LOC725432	S1_C5	4.45e-48	4.19e-44	0.724041	1	0.971
LOC726171	S1_C5	5.05e-48	4.76e-44	0.587112	1	0.998
LOC551107	S1_C5	6.26e-47	5.9e-43	0.572508	1	0.998
LOC551418	S1_C5	8.83e-47	8.32e-43	0.524958	1	0.998
LOC725800	S1_C5	2.68e-46	2.52e-42	0.503946	0.393	0.053
LOC550711	S1_C5	2.93e-46	2.76e-42	0.709176	1	0.998
LOC409479	S1_C5	4.72e-46	4.45e-42	0.656417	1	0.984
LOC727405	S1_C5	7.16e-46	6.74e-42	1.11184	0.85	0.338
LOC412035	S1_C5	9.46e-46	8.91e-42	0.937726	0.879	0.325
LOC552241	S1_C5	1.68e-45	1.58e-41	0.912168	0.991	0.838
EF1a-F2	S1_C5	2.77e-45	2.61e-41	0.821683	1	0.999
LOC102654426	S1_C5	4.12e-45	3.88e-41	0.619629	1	0.998
LOC726295	S1_C5	5.37e-45	5.06e-41	0.745929	1	0.959
LOC411586	S1_C5	5.06e-44	4.77e-40	0.807023	0.85	0.28
LOC551125	S1_C5	5.39e-44	5.08e-40	0.563922	1	0.996
LOC552186	S1_C5	2.4e-43	2.26e-39	0.924501	0.841	0.295
LOC724868	S1_C5	3.01e-43	2.83e-39	0.546017	1	0.997
LOC552564	S1_C5	5.62e-43	5.29e-39	0.689953	1	0.971
LOC413805	S1_C5	2.53e-42	2.39e-38	0.708488	0.645	0.163
LOC413060	S1_C5	3.69e-42	3.47e-38	0.612591	0.355	0.049
LOC411091	S1_C5	1.25e-41	1.18e-37	1.04295	0.907	0.454
LOC413137	S1_C5	1.44e-41	1.35e-37	0.615885	1	0.994
Argk	S1_C5	2.67e-41	2.51e-37	0.92318	0.981	0.42
LOC409450	S1_C5	3.94e-41	3.71e-37	0.694164	1	0.988
LOC724233	S1_C5	4.19e-41	3.95e-37	0.522542	1	0.999
LOC413470	S1_C5	5.58e-41	5.26e-37	0.555169	1	0.994
LOC413884	S1_C5	1.96e-40	1.84e-36	0.621739	1	0.972
LOC550651	S1_C5	2.14e-40	2.02e-36	0.576519	1	0.997
LOC551774	S1_C5	6.32e-40	5.95e-36	0.836753	1	0.952
LOC409589	S1_C5	3.8e-39	3.58e-35	0.599286	1	0.986
LOC409822	S1_C5	6.04e-39	5.69e-35	1.1253	0.664	0.179
LOC726056	S1_C5	4.29e-38	4.04e-34	0.579302	1	0.987
LOC552079	S1_C5	4.56e-38	4.3e-34	0.518769	0.71	0.177
LOC550827	S1_C5	1.51e-37	1.42e-33	0.832362	1	0.891
LOC410456	S1_C5	2.07e-37	1.95e-33	0.513936	0.598	0.138
LOC726620	S1_C5	8.65e-37	8.15e-33	0.820507	0.991	0.76
LOC408775	S1_C5	1.62e-36	1.52e-32	0.812436	0.991	0.824
RpLP1	S1_C5	3.81e-36	3.59e-32	0.473647	1	0.999
LOC725076	S1_C5	1.59e-35	1.5e-31	0.729417	0.981	0.878
LOC726506	S1_C5	3.33e-35	3.13e-31	0.687075	0.766	0.257
LOC100576392	S1_C5	3.58e-35	3.37e-31	0.77601	0.776	0.269
LOC724193	S1_C5	3.85e-35	3.63e-31	0.475977	0.495	0.105
LOC409552	S1_C5	4.95e-35	4.66e-31	0.51152	1	0.994
LOC100578691	S1_C5	5.69e-35	5.36e-31	0.714663	0.757	0.256
LOC410872	S1_C5	1.1e-34	1.04e-30	0.709676	0.692	0.213
LOC410398	S1_C5	1.45e-34	1.37e-30	0.776246	0.804	0.294
LOC726439	S1_C5	1.35e-33	1.28e-29	0.451683	1	0.999
LOC409890	S1_C5	3.28e-33	3.09e-29	0.607091	0.991	0.932
LOC552494	S1_C5	2e-32	1.88e-28	0.584729	1	0.955
LOC552318	S1_C5	2.54e-32	2.39e-28	0.546514	1	0.997
LOC551325	S1_C5	4.78e-32	4.51e-28	0.700308	1	0.736
LOC551711	S1_C5	1.2e-31	1.13e-27	0.616925	0.72	0.229
LOC724687	S1_C5	4.24e-31	4e-27	0.426377	0.486	0.112
LOC409599	S1_C5	8.14e-31	7.67e-27	0.622696	1	0.948
LOC100578255	S1_C5	8.45e-31	7.96e-27	0.528056	0.57	0.152
LOC408284	S1_C5	1.43e-30	1.34e-26	0.71759	0.907	0.547
LOC551992	S1_C5	1.99e-30	1.88e-26	0.636508	0.701	0.238
LOC411989	S1_C5	4.92e-30	4.63e-26	0.520157	1	0.989
LOC552005	S1_C5	5.11e-30	4.82e-26	0.350692	0.271	0.039
LOC725147	S1_C5	1.32e-29	1.24e-25	0.53279	1	0.948
LOC725884	S1_C5	2.14e-29	2.02e-25	0.520367	1	0.999
LOC102655272	S1_C5	2.57e-29	2.42e-25	0.791838	0.907	0.486
LOC413875	S1_C5	6.9e-29	6.51e-25	0.454687	1	0.973
RpL35	S1_C5	7.26e-29	6.84e-25	0.489996	1	0.976
Hsc70-4	S1_C5	3.73e-28	3.51e-24	0.741595	1	0.978
RCC1	S1_C5	4.73e-28	4.46e-24	0.470891	0.533	0.148
LOC408412	S1_C5	1.37e-27	1.29e-23	0.647158	0.841	0.402
Rps14	S1_C5	1.4e-27	1.32e-23	0.440171	1	0.998
LOC727239	S1_C5	2.88e-27	2.71e-23	0.729275	0.85	0.399
LOC107964351	S1_C5	1.14e-26	1.07e-22	0.415064	1	0.993
Rpl41	S1_C5	1.35e-26	1.27e-22	0.593527	1	0.885
LOC551157	S1_C5	1.52e-26	1.44e-22	0.74012	0.935	0.668
LOC409308	S1_C5	2.15e-26	2.03e-22	0.657884	0.963	0.855
LOC725761	S1_C5	2.43e-26	2.29e-22	0.685304	0.925	0.56
LOC102654169	S1_C5	4.19e-26	3.95e-22	0.565475	0.991	0.834
LOC409167	S1_C5	4.76e-26	4.49e-22	0.506057	1	0.976
LOC409384	S1_C5	9.41e-26	8.86e-22	0.700576	0.916	0.565
LOC552632	S1_C5	9.45e-26	8.9e-22	0.562521	1	0.97
LOC550715	S1_C5	1.72e-25	1.62e-21	0.490599	1	0.996
LOC100576384	S1_C5	1.82e-25	1.72e-21	0.738421	0.907	0.411
LOC409861	S1_C5	2.25e-25	2.12e-21	0.443406	1	0.992
LOC102656505	S1_C5	2.32e-25	2.19e-21	0.273637	0.121	0.009
LOC724369	S1_C5	3.59e-25	3.38e-21	0.557576	1	0.938
LOC409290	S1_C5	5.1e-25	4.8e-21	0.343597	1	0.999
LOC100578484	S1_C5	7.88e-25	7.43e-21	0.312735	0.421	0.099
LOC724531	S1_C5	9.37e-25	8.83e-21	0.372354	1	0.996
Glob1	S1_C5	1.02e-24	9.59e-21	0.398429	0.374	0.083
LOC411380	S1_C5	1.73e-24	1.63e-20	0.430756	1	0.968
LOC412271	S1_C5	2.36e-24	2.23e-20	0.371103	0.327	0.067
LOC724150	S1_C5	2.39e-24	2.25e-20	0.266075	0.346	0.07
LOC100577722	S1_C5	2.56e-24	2.42e-20	0.559552	0.757	0.313
LOC100577120	S1_C5	5.52e-24	5.2e-20	0.556464	0.71	0.275
LOC724186	S1_C5	6.8e-24	6.4e-20	0.456969	1	0.974
LOC408799	S1_C5	1.01e-23	9.49e-20	0.371458	1	0.999
LOC552106	S1_C5	1.14e-23	1.07e-19	0.471209	0.991	0.963
LOC551538	S1_C5	1.25e-23	1.17e-19	0.594747	0.85	0.472
LOC409326	S1_C5	1.95e-23	1.84e-19	0.345175	1	0.995
LOC551870	S1_C5	2.54e-23	2.4e-19	0.532972	1	0.854
LOC725396	S1_C5	8.14e-23	7.67e-19	0.502762	0.636	0.224
LOC551944	S1_C5	9.24e-23	8.71e-19	0.652629	0.935	0.718
LOC411832	S1_C5	9.86e-23	9.29e-19	0.335152	1	1
LOC725943	S1_C5	1.46e-22	1.38e-18	0.352269	1	1
LOC725047	S1_C5	1.67e-22	1.58e-18	0.681726	0.85	0.473
LOC552811	S1_C5	2.35e-22	2.21e-18	0.362801	0.374	0.092
LOC100577909	S1_C5	2.69e-22	2.53e-18	0.629892	0.991	0.741
LOC107963961	S1_C5	2.98e-22	2.81e-18	0.499366	0.57	0.192
LOC727561	S1_C5	3e-22	2.83e-18	0.62016	0.673	0.28
LOC411150	S1_C5	5.68e-22	5.35e-18	0.623014	0.748	0.326
LOC412031	S1_C5	6.26e-22	5.9e-18	0.340332	0.327	0.073
LOC409842	S1_C5	2.14e-21	2.02e-17	0.563308	0.813	0.411
LOC413286	S1_C5	5.96e-21	5.61e-17	0.484391	0.477	0.139
LOC551587	S1_C5	6.65e-21	6.27e-17	0.407423	0.346	0.082
RpL32	S1_C5	6.71e-21	6.32e-17	0.358383	1	0.993
LOC550767	S1_C5	9.17e-21	8.64e-17	0.492842	0.533	0.184
LOC551596	S1_C5	9.39e-21	8.85e-17	0.530752	0.972	0.842
LOC410362	S1_C5	9.7e-21	9.14e-17	0.479451	0.907	0.436
LOC413935	S1_C5	1.54e-20	1.45e-16	0.602169	0.682	0.3
Su(var)3-9	S1_C5	3.91e-20	3.69e-16	0.556389	0.86	0.484
LOC725125	S1_C5	4e-20	3.77e-16	0.395594	0.804	0.323
LOC410093	S1_C5	4.72e-20	4.45e-16	0.551152	0.888	0.499
LOC411124	S1_C5	7.86e-20	7.41e-16	0.506051	0.467	0.147
LOC412308	S1_C5	8.88e-20	8.37e-16	0.431302	0.43	0.131
LOC412832	S1_C5	1.44e-19	1.36e-15	0.56302	0.785	0.41
LOC726692	S1_C5	2.27e-19	2.14e-15	0.420344	0.991	0.978
LOC550673	S1_C5	2.42e-19	2.28e-15	0.466183	0.561	0.209
LOC413289	S1_C5	2.45e-19	2.31e-15	0.350386	0.364	0.096
LOC100576492	S1_C5	7.3e-19	6.88e-15	0.426037	0.505	0.172
LOC725352	S1_C5	7.67e-19	7.23e-15	0.534925	0.86	0.524
LOC552727	S1_C5	8.46e-19	7.97e-15	0.592568	0.72	0.359
Tom7	S1_C5	1.04e-18	9.81e-15	0.520926	0.804	0.423
LOC724762	S1_C5	1.1e-18	1.04e-14	0.288195	0.206	0.036
LOC551655	S1_C5	1.65e-18	1.56e-14	0.445109	0.598	0.237
Ant	S1_C5	2.37e-18	2.23e-14	0.420188	1	0.934
LOC551532	S1_C5	2.98e-18	2.81e-14	0.399628	0.551	0.205
LOC408308	S1_C5	4.36e-18	4.11e-14	0.543468	0.972	0.92
LOC552781	S1_C5	4.62e-18	4.35e-14	0.543782	0.879	0.546
LOC413762	S1_C5	5.3e-18	5e-14	0.618846	0.785	0.45
LOC100578237	S1_C5	1.35e-17	1.27e-13	0.386207	0.523	0.188
LOC100577833	S1_C5	1.78e-17	1.68e-13	0.756428	0.972	0.847
LOC413183	S1_C5	2.21e-17	2.08e-13	0.299886	0.364	0.102
LOC551109	S1_C5	2.49e-17	2.35e-13	0.391939	0.421	0.132
LOC552610	S1_C5	3.09e-17	2.91e-13	0.546915	0.944	0.756
LOC727128	S1_C5	3.19e-17	3.01e-13	0.385016	1	0.976
LOC725362	S1_C5	3.85e-17	3.62e-13	0.432767	0.654	0.275
LOC551739	S1_C5	3.99e-17	3.76e-13	0.394747	0.421	0.135
LOC726270	S1_C5	6.39e-17	6.02e-13	0.29057	1	0.999
LOC725705	S1_C5	8.78e-17	8.27e-13	0.365215	0.439	0.147
LOC408573	S1_C5	1.26e-16	1.19e-12	0.51932	0.664	0.323
LOC408464	S1_C5	1.31e-16	1.23e-12	0.494197	0.636	0.288
LOC409802	S1_C5	2.33e-16	2.19e-12	0.46878	0.841	0.484
LOC724189	S1_C5	3.1e-16	2.92e-12	0.280804	0.336	0.092
Rps8	S1_C5	4.29e-16	4.04e-12	0.303151	1	0.999
LOC409832	S1_C5	4.9e-16	4.62e-12	0.377802	1	0.934
LOC100576863	S1_C5	7.44e-16	7.01e-12	0.395841	0.374	0.12
LOC551771	S1_C5	7.88e-16	7.42e-12	0.429839	0.916	0.633
LOC551329	S1_C5	9.28e-16	8.75e-12	0.325548	0.402	0.13
LOC552071	S1_C5	1e-15	9.46e-12	0.513874	0.879	0.675
LOC552056	S1_C5	1.76e-15	1.66e-11	0.483478	0.766	0.43
LOC409645	S1_C5	2.77e-15	2.61e-11	0.374254	0.495	0.193
LOC413517	S1_C5	2.82e-15	2.66e-11	0.452078	0.822	0.477
LOC725788	S1_C5	2.96e-15	2.79e-11	0.407391	0.458	0.17
LOC552691	S1_C5	3.56e-15	3.36e-11	0.342384	0.495	0.188
LOC102656846	S1_C5	4.03e-15	3.8e-11	0.445876	0.477	0.185
LOC725632	S1_C5	4.9e-15	4.62e-11	0.424949	0.542	0.219
LOC410403	S1_C5	6.53e-15	6.15e-11	0.505048	0.888	0.538
LOC551646	S1_C5	1.01e-14	9.54e-11	0.358869	0.589	0.246
LOC725274	S1_C5	1.05e-14	9.93e-11	0.403158	1	0.891
LOC726789	S1_C5	1.3e-14	1.22e-10	0.262925	1	0.999
LOC413845	S1_C5	1.81e-14	1.7e-10	0.400062	0.991	0.835
LOC414008	S1_C5	2.35e-14	2.22e-10	0.299594	0.308	0.089
LOC551406	S1_C5	2.45e-14	2.31e-10	0.388921	0.589	0.258
LOC552559	S1_C5	2.68e-14	2.52e-10	0.40769	0.682	0.331
LOC113218774	S1_C5	2.98e-14	2.81e-10	0.357087	0.449	0.165
LOC726447	S1_C5	4.97e-14	4.68e-10	0.397998	0.682	0.322
LOC413145	S1_C5	7.3e-14	6.88e-10	0.446674	0.888	0.644
LOC724533	S1_C5	7.75e-14	7.3e-10	0.508777	0.785	0.521
LOC724851	S1_C5	8.12e-14	7.65e-10	0.30217	0.533	0.205
LOC408388	S1_C5	1.14e-13	1.08e-09	0.337948	0.991	0.903
LOC113219380	S1_C5	1.36e-13	1.28e-09	0.318495	0.991	0.79
LOC100578129	S1_C5	1.6e-13	1.51e-09	0.322968	0.523	0.208
LOC725611	S1_C5	1.76e-13	1.65e-09	0.448953	0.533	0.232
LOC410258	S1_C5	2.04e-13	1.92e-09	0.551803	0.86	0.602
LOC551540	S1_C5	3.7e-13	3.49e-09	0.298199	0.336	0.109
LOC100578011	S1_C5	4.28e-13	4.04e-09	0.347898	0.533	0.222
LOC724757	S1_C5	8.53e-13	8.04e-09	0.336271	0.72	0.366
LOC411344	S1_C5	1.23e-12	1.16e-08	0.316518	0.383	0.137
LOC409637	S1_C5	1.26e-12	1.19e-08	0.43737	0.925	0.701
LOC726510	S1_C5	1.91e-12	1.8e-08	0.323575	0.318	0.103
LOC725976	S1_C5	1.94e-12	1.83e-08	0.258701	0.374	0.132
LOC724567	S1_C5	2.28e-12	2.14e-08	0.317999	0.467	0.191
LOC724161	S1_C5	2.29e-12	2.16e-08	0.421429	0.664	0.358
LOC724154	S1_C5	2.69e-12	2.53e-08	0.381062	0.505	0.222
LOC724152	S1_C5	2.87e-12	2.7e-08	0.358683	0.57	0.263
LOC113218556	S1_C5	2.93e-12	2.76e-08	0.431849	0.785	0.459
LOC551513	S1_C5	2.97e-12	2.8e-08	0.386413	0.514	0.23
LOC100578907	S1_C5	3.18e-12	3e-08	0.3063	0.477	0.193
LOC413259	S1_C5	3.64e-12	3.43e-08	0.266704	0.308	0.098
LOC551133	S1_C5	3.88e-12	3.65e-08	0.36928	0.542	0.252
LOC412266	S1_C5	6.51e-12	6.14e-08	0.336519	1	0.93
Ndufs5	S1_C5	7.3e-12	6.88e-08	0.374584	0.888	0.585
LOC551235	S1_C5	7.52e-12	7.09e-08	0.396079	0.561	0.278
LOC408569	S1_C5	1.02e-11	9.64e-08	0.381833	0.607	0.295
LOC412890	S1_C5	1.35e-11	1.27e-07	0.2912	0.411	0.155
LOC550899	S1_C5	1.61e-11	1.52e-07	0.288563	0.514	0.216
LOC411845	S1_C5	1.62e-11	1.52e-07	0.362127	0.458	0.198
LOC726009	S1_C5	1.63e-11	1.53e-07	0.371576	0.879	0.607
LOC726923	S1_C5	1.64e-11	1.55e-07	0.404702	0.832	0.53
LOC726781	S1_C5	2.47e-11	2.33e-07	0.338415	0.607	0.31
LOC725308	S1_C5	3.07e-11	2.89e-07	0.382776	0.664	0.335
LOC726264	S1_C5	3.7e-11	3.49e-07	0.348555	0.794	0.435
Hsp90	S1_C5	3.96e-11	3.73e-07	0.516452	0.963	0.836
LOC409489	S1_C5	4.32e-11	4.07e-07	0.251921	0.402	0.155
LOC725797	S1_C5	4.49e-11	4.23e-07	0.384961	0.682	0.402
LOC724770	S1_C5	4.61e-11	4.34e-07	0.355926	0.579	0.286
LOC410992	S1_C5	5.81e-11	5.48e-07	0.313868	0.561	0.263
LOC552675	S1_C5	7.73e-11	7.28e-07	0.41066	0.682	0.389
LOC551099	S1_C5	1.02e-10	9.66e-07	0.344319	0.495	0.237
LOC411515	S1_C5	1.11e-10	1.04e-06	0.341971	0.953	0.73
LOC727275	S1_C5	1.39e-10	1.31e-06	0.372183	0.766	0.474
LOC410459	S1_C5	1.41e-10	1.33e-06	0.334443	0.617	0.32
LOC408473	S1_C5	1.65e-10	1.55e-06	0.358901	0.467	0.212
LOC551479	S1_C5	1.69e-10	1.6e-06	0.28738	0.981	0.86
LOC100576457	S1_C5	2.48e-10	2.34e-06	0.319665	0.439	0.192
LOC725401	S1_C5	2.84e-10	2.68e-06	0.283909	0.57	0.282
LOC100577752	S1_C5	2.9e-10	2.74e-06	0.299247	0.346	0.132
LOC413964	S1_C5	3.06e-10	2.89e-06	0.296138	0.505	0.236
LOC102656337	S1_C5	3.13e-10	2.95e-06	0.285675	0.346	0.132
Hsc70-5	S1_C5	3.15e-10	2.97e-06	0.452842	0.626	0.346
LOC550824	S1_C5	4.58e-10	4.32e-06	0.274854	0.991	0.942
LOC552384	S1_C5	5.1e-10	4.81e-06	0.329605	0.701	0.375
LOC411520	S1_C5	5.45e-10	5.14e-06	0.359651	0.86	0.617
LOC552112	S1_C5	5.54e-10	5.22e-06	0.327977	0.626	0.324
LOC412638	S1_C5	7.56e-10	7.12e-06	0.255388	0.523	0.239
LOC411936	S1_C5	8.26e-10	7.78e-06	0.339139	0.879	0.638
LOC551766	S1_C5	9.16e-10	8.63e-06	0.366632	0.701	0.433
LOC552517	S1_C5	9.17e-10	8.64e-06	0.331543	0.972	0.81
LOC102654691	S1_C5	9.38e-10	8.83e-06	0.353488	0.981	0.881
LOC552649	S1_C5	1.01e-09	9.51e-06	0.314746	0.561	0.278
LOC551153	S1_C5	1.01e-09	9.51e-06	0.254778	0.383	0.158
LOC725961	S1_C5	1.4e-09	1.32e-05	0.28688	0.626	0.322
LOC409954	S1_C5	1.71e-09	1.62e-05	0.367887	0.935	0.753
LOC409160	S1_C5	2.11e-09	1.99e-05	0.368404	0.71	0.443
LOC552440	S1_C5	2.59e-09	2.44e-05	0.367497	0.626	0.344
LOC410033	S1_C5	2.61e-09	2.46e-05	0.341865	0.794	0.479
LOC726589	S1_C5	3.53e-09	3.32e-05	0.332995	0.617	0.332
LOC726544	S1_C5	3.72e-09	3.5e-05	0.325178	0.794	0.47
LOC724142	S1_C5	4.45e-09	4.19e-05	0.352432	0.897	0.595
LOC552470	S1_C5	4.95e-09	4.67e-05	0.358207	0.897	0.71
LOC552280	S1_C5	5.08e-09	4.78e-05	0.28794	0.636	0.342
LOC113218653	S1_C5	9.46e-09	8.91e-05	0.303781	0.505	0.25
LOC725102	S1_C5	1.09e-08	0.000102565	0.277024	0.776	0.484
LOC100576759	S1_C5	1.21e-08	0.000113702	0.317659	0.692	0.399
LOC552579	S1_C5	1.35e-08	0.00012689	0.302673	0.766	0.486
LOC409410	S1_C5	1.42e-08	0.000133971	0.383717	0.804	0.631
LOC410217	S1_C5	1.46e-08	0.000137726	0.314495	0.907	0.709
LOC726902	S1_C5	1.68e-08	0.000158018	0.303792	0.832	0.577
LOC551956	S1_C5	1.92e-08	0.000180788	0.325401	0.748	0.497
LOC100577676	S1_C5	2.03e-08	0.000191112	0.295196	0.701	0.41
LOC550834	S1_C5	2.04e-08	0.000191994	0.299949	0.916	0.721
LOC552682	S1_C5	2.06e-08	0.000193945	0.370556	0.776	0.555
LOC412221	S1_C5	2.2e-08	0.000206864	0.316399	0.533	0.285
LOC102654510	S1_C5	2.73e-08	0.000256776	0.268015	0.766	0.435
LOC726061	S1_C5	2.74e-08	0.000258286	0.302986	0.757	0.47
LOC725272	S1_C5	3.06e-08	0.000288626	0.342502	0.374	0.168
LOC726047	S1_C5	3.53e-08	0.000332242	0.273299	0.551	0.29
LOC551580	S1_C5	4.62e-08	0.000435502	0.295651	0.551	0.306
LOC408936	S1_C5	4.77e-08	0.000449491	0.340762	0.738	0.488
LOC413799	S1_C5	5.22e-08	0.000492098	0.305665	0.467	0.238
LOC413686	S1_C5	7.57e-08	0.000713653	0.3352	0.682	0.441
LOC724532	S1_C5	7.59e-08	0.000714827	0.266048	0.72	0.43
LOC724829	S1_C5	8.7e-08	0.000819438	0.299985	0.813	0.579
LOC411909	S1_C5	9.11e-08	0.000858496	0.348916	0.486	0.27
LOC409296	S1_C5	9.51e-08	0.0008961	0.319727	0.748	0.5
LOC726178	S1_C5	9.83e-08	0.000926033	0.294273	0.916	0.714
LOC551912	S1_C5	1.19e-07	0.00112409	0.308368	0.813	0.578
LOC551612	S1_C5	1.22e-07	0.0011536	0.305342	0.738	0.486
LOC726212	S1_C5	1.55e-07	0.00146037	0.312893	0.757	0.491
LOC100576717	S1_C5	1.88e-07	0.00176745	0.277125	0.598	0.359
LOC411700	S1_C5	2.23e-07	0.00209858	0.416406	0.888	0.726
LOC724793	S1_C5	2.48e-07	0.00233736	0.310403	0.916	0.743
LOC113219404	S1_C5	2.79e-07	0.00262563	0.311061	0.785	0.537
LOC410017	S1_C5	2.97e-07	0.00279557	0.278573	0.944	0.734
LOC552515	S1_C5	3.51e-07	0.00330365	0.345215	0.682	0.438
LOC411756	S1_C5	3.54e-07	0.00333252	0.288164	0.654	0.407
LOC409355	S1_C5	3.6e-07	0.00339161	0.390619	0.729	0.506
Rpl39	S1_C5	3.97e-07	0.00373623	0.270503	0.794	0.553
LOC724678	S1_C5	6.66e-07	0.00627166	0.290465	0.486	0.262
LOC726337	S1_C5	6.95e-07	0.0065475	0.311745	0.598	0.401
LOC100578005	S1_C5	8.19e-07	0.00771601	0.259791	0.673	0.436
LOC551861	S1_C5	9.56e-07	0.00901141	0.271301	0.551	0.323
LOC725524	S1_C5	1.02e-06	0.00964882	0.274165	0.766	0.568
LOC726537	S1_C5	1.77e-06	0.0166422	0.250488	0.374	0.191
LOC410280	S1_C5	2.46e-06	0.0231576	0.265622	0.86	0.65
LOC409854	S1_C5	2.47e-06	0.0232264	0.273542	1	0.988
LOC725823	S1_C51	0	0	3.07267	0.812	0.004
LOC410581	S1_C51	9.69e-237	9.13e-233	2.07447	0.875	0.008
LOC725729	S1_C51	2.04e-173	1.92e-169	0.762418	0.438	0.002
LOC410452	S1_C51	1.9e-147	1.79e-143	1.90417	0.938	0.017
LOC100579047	S1_C51	7.96e-145	7.5e-141	2.57339	0.5	0.004
LOC100577387	S1_C51	1.61e-131	1.52e-127	0.999557	0.688	0.01
LOC725660	S1_C51	2.13e-119	2.01e-115	2.67839	0.938	0.022
LOC100576152	S1_C51	3.6e-112	3.4e-108	1.62096	0.562	0.008
LOC552558	S1_C51	2.19e-106	2.07e-102	3.5038	0.938	0.026
LOC100578072	S1_C51	2.04e-95	1.93e-91	2.45742	1	0.033
LOC409826	S1_C51	1.42e-90	1.34e-86	1.47577	0.75	0.019
LOC551905	S1_C51	1.95e-86	1.84e-82	2.66051	0.875	0.028
LOC552205	S1_C51	1.27e-85	1.2e-81	3.21358	1	0.039
LOC551044	S1_C51	4.94e-77	4.65e-73	0.674423	0.5	0.009
LOC411317	S1_C51	1.99e-75	1.87e-71	2.03217	0.875	0.032
LOC411159	S1_C51	2.25e-71	2.12e-67	1.62988	0.812	0.03
LOC410405	S1_C51	7.59e-70	7.15e-66	1.32136	0.5	0.011
LOC107965608	S1_C51	2.26e-69	2.13e-65	2.96024	0.875	0.036
LOC410368	S1_C51	1.98e-68	1.87e-64	1.41752	0.875	0.035
LOC727170	S1_C51	5.73e-67	5.4e-63	1.41348	0.938	0.041
LOC100578144	S1_C51	2.79e-65	2.63e-61	1.52282	0.875	0.037
LOC410515	S1_C51	4.19e-65	3.95e-61	1.44673	0.75	0.027
LOC726094	S1_C51	4.37e-65	4.11e-61	0.597867	0.25	0.002
LOC102654867	S1_C51	8.67e-65	8.17e-61	0.985455	0.312	0.004
LOC100578613	S1_C51	1.25e-63	1.18e-59	2.19911	0.938	0.045
LOC725085	S1_C51	6.6e-62	6.22e-58	0.493143	0.312	0.004
LOC725353	S1_C51	2.88e-61	2.72e-57	0.830113	0.562	0.015
LOC724917	S1_C51	8.4e-57	7.91e-53	0.690967	0.312	0.005
LOC100578744	S1_C51	1.16e-55	1.09e-51	2.76158	1	0.062
LOC725082	S1_C51	6.65e-55	6.27e-51	2.29532	1	0.062
LOC102655814	S1_C51	1.42e-52	1.34e-48	0.412225	0.312	0.005
LOC724477	S1_C51	2.05e-51	1.94e-47	1.91825	0.625	0.024
LOC100578345	S1_C51	1.56e-50	1.47e-46	1.07662	0.75	0.035
LOC724867	S1_C51	1.82e-49	1.71e-45	1.71153	0.625	0.025
LOC410499	S1_C51	1.97e-46	1.85e-42	0.580747	0.125	0.001
LOC410092	S1_C51	6.06e-46	5.71e-42	0.886703	0.75	0.038
LOC725732	S1_C51	5.19e-45	4.89e-41	2.2727	0.938	0.067
LOC411622	S1_C51	2.39e-44	2.25e-40	1.04143	0.75	0.039
LOC726294	S1_C51	6.17e-44	5.82e-40	0.840163	0.688	0.035
LOC410975	S1_C51	2.23e-42	2.11e-38	1.52517	0.938	0.067
LOC413560	S1_C51	2.58e-42	2.43e-38	0.723205	0.5	0.019
LOC726850	S1_C51	2.17e-41	2.05e-37	1.44406	0.625	0.03
LOC411188	S1_C51	5.51e-40	5.19e-36	0.59857	0.25	0.005
CPR18	S1_C51	7.86e-39	7.4e-35	1.40113	0.125	0.001
LOC411665	S1_C51	1.24e-38	1.17e-34	1.64448	0.875	0.067
LOC552805	S1_C51	3.52e-38	3.32e-34	0.848938	0.562	0.027
LOC412825	S1_C51	1.28e-37	1.21e-33	1.23032	0.75	0.049
LOC724645	S1_C51	1.66e-37	1.56e-33	0.53975	0.312	0.008
LOC552005	S1_C51	5.18e-37	4.88e-33	1.19714	0.688	0.043
LOC409949	S1_C51	1.17e-36	1.1e-32	2.24147	1	0.098
LOC411564	S1_C51	2.17e-36	2.05e-32	0.252354	0.25	0.005
LOC552799	S1_C51	8.16e-36	7.69e-32	2.62936	1	0.101
LOC410506	S1_C51	2.39e-35	2.25e-31	0.556412	0.562	0.028
LOC408277	S1_C51	8.15e-35	7.68e-31	1.31944	0.75	0.054
CTL5	S1_C51	2.03e-34	1.92e-30	2.1374	1	0.106
LOC409598	S1_C51	3.81e-34	3.59e-30	1.16247	0.75	0.053
LOC724385	S1_C51	5.96e-34	5.61e-30	1.35218	0.812	0.067
LOC413502	S1_C51	1.92e-33	1.81e-29	0.331283	0.125	0.001
LOC411079	S1_C51	2.41e-33	2.27e-29	1.83441	0.875	0.076
LOC406146	S1_C51	2.68e-33	2.53e-29	1.11097	0.812	0.066
LOC551970	S1_C51	2.75e-33	2.6e-29	1.01733	0.562	0.031
LOC100576157	S1_C51	3.65e-33	3.44e-29	1.92771	1	0.105
LOC409827	S1_C51	1.59e-32	1.49e-28	0.924239	0.625	0.038
LOC724563	S1_C51	2.99e-31	2.82e-27	1.65512	0.812	0.072
LOC726155	S1_C51	6.18e-31	5.83e-27	0.820338	0.438	0.02
LOC102655520	S1_C51	1.16e-30	1.09e-26	0.606647	0.375	0.015
LOC410228	S1_C51	2.91e-30	2.75e-26	1.08717	0.625	0.043
LOC409291	S1_C51	3.59e-30	3.38e-26	2.50613	1	0.129
LOC413386	S1_C51	1.29e-29	1.21e-25	0.921321	0.75	0.059
LOC411613	S1_C51	5.95e-28	5.61e-24	0.562669	0.5	0.029
LOC102654839	S1_C51	9.13e-28	8.6e-24	1.11099	0.25	0.007
LOC551144	S1_C51	1.1e-27	1.03e-23	1.39832	1	0.117
LOC100576919	S1_C51	1.28e-27	1.2e-23	2.07103	0.875	0.093
LOC410236	S1_C51	2.83e-27	2.67e-23	1.04356	0.625	0.047
LOC551514	S1_C51	3.22e-27	3.04e-23	0.969374	0.688	0.058
LOC100578719	S1_C51	5.59e-27	5.27e-23	0.837803	0.625	0.047
LOC724734	S1_C51	1.44e-26	1.35e-22	1.4663	0.75	0.074
LOC409962	S1_C51	1.56e-26	1.47e-22	2.51497	0.5	0.031
LOC413256	S1_C51	4.76e-26	4.49e-22	2.22407	0.625	0.052
LOC107965571	S1_C51	6.25e-26	5.89e-22	0.605737	0.375	0.018
LOC410402	S1_C51	1.01e-25	9.55e-22	0.781597	0.625	0.047
LOC726758	S1_C51	7.73e-25	7.29e-21	0.287024	0.188	0.004
LOC100642173	S1_C51	1.16e-24	1.09e-20	0.32495	0.25	0.008
LOC100578770	S1_C51	7.39e-24	6.96e-20	0.81854	0.5	0.034
LOC724235	S1_C51	1.63e-23	1.54e-19	1.16948	1	0.134
LOC100576700	S1_C51	6.35e-23	5.98e-19	1.99692	1	0.175
LOC726629	S1_C51	4.65e-22	4.38e-18	2.13422	1	0.173
LOC100576504	S1_C51	2.17e-21	2.04e-17	0.385486	0.25	0.009
LOC552417	S1_C51	2.99e-21	2.82e-17	1.92254	1	0.195
LOC551502	S1_C51	4.94e-21	4.65e-17	1.14745	0.75	0.091
LOC552836	S1_C51	9.38e-21	8.84e-17	0.54692	0.375	0.022
LOC725038	S1_C51	2.29e-20	2.16e-16	1.64282	0.875	0.137
LOC408863	S1_C51	2.79e-20	2.63e-16	1.12762	0.75	0.096
LOC413481	S1_C51	5.32e-20	5.01e-16	0.881802	0.688	0.075
LOC100577576	S1_C51	5.78e-20	5.45e-16	1.1116	0.625	0.063
LOC102654905	S1_C51	1.98e-19	1.87e-15	0.833811	0.688	0.076
LOC552217	S1_C51	2.5e-19	2.36e-15	0.822693	0.375	0.023
LOC100579031	S1_C51	3.01e-19	2.83e-15	0.48477	0.312	0.016
LOC100578519	S1_C51	3.83e-19	3.61e-15	0.748392	0.562	0.053
LOC408405	S1_C51	5.59e-19	5.27e-15	1.16245	0.938	0.149
LOC552489	S1_C51	2.11e-18	1.98e-14	1.08944	0.562	0.057
LOC100578193	S1_C51	2.26e-18	2.13e-14	1.38625	0.812	0.117
LOC102655639	S1_C51	3.21e-18	3.03e-14	0.34232	0.25	0.011
LOC726179	S1_C51	3.47e-18	3.27e-14	0.763798	0.625	0.068
LOC410724	S1_C51	5.33e-18	5.02e-14	1.89699	0.938	0.189
LOC102656552	S1_C51	8.35e-18	7.87e-14	0.515474	0.5	0.046
LOC102653936	S1_C51	9.88e-18	9.31e-14	0.421829	0.312	0.018
LOC410380	S1_C51	1.68e-17	1.59e-13	0.839686	0.625	0.072
LOC552374	S1_C51	1.75e-17	1.65e-13	0.668008	0.562	0.057
LOC413543	S1_C51	4.02e-17	3.79e-13	0.661404	0.438	0.037
Cpap3-b	S1_C51	4.43e-17	4.17e-13	0.853486	0.5	0.049
LOC410555	S1_C51	5.05e-17	4.76e-13	0.469629	0.25	0.012
LOC551761	S1_C51	6.46e-17	6.09e-13	0.450567	0.25	0.012
LOC102656070	S1_C51	6.98e-17	6.58e-13	0.769858	0.5	0.048
LOC412220	S1_C51	7.94e-17	7.48e-13	0.49749	0.438	0.036
LOC550941	S1_C51	1e-16	9.45e-13	0.395733	0.375	0.027
LOC100578276	S1_C51	1.07e-16	1.01e-12	0.492653	0.375	0.027
LOC725903	S1_C51	1.13e-16	1.06e-12	1.4053	0.312	0.019
LOC726978	S1_C51	1.17e-16	1.1e-12	0.872638	0.5	0.05
LOC725239	S1_C51	2.69e-16	2.54e-12	0.327893	0.25	0.013
LOC113219006	S1_C51	3.99e-16	3.76e-12	0.328015	0.25	0.013
LOC412401	S1_C51	7.57e-16	7.13e-12	1.80802	1	0.275
LOC726412	S1_C51	8.26e-16	7.78e-12	0.437653	0.375	0.029
LOC113219268	S1_C51	1.1e-15	1.04e-11	1.59107	0.938	0.225
LOC409001	S1_C51	1.64e-15	1.54e-11	1.21709	0.812	0.145
LOC100578466	S1_C51	1.75e-15	1.65e-11	1.29277	0.812	0.139
LOC408538	S1_C51	3.88e-15	3.66e-11	1.02463	0.125	0.003
LOC411692	S1_C51	4.58e-15	4.31e-11	2.14485	0.938	0.242
LOC410730	S1_C51	6.31e-15	5.95e-11	0.845854	0.688	0.1
LOC100577513	S1_C51	1.13e-14	1.07e-10	0.631857	0.25	0.014
LOC102656154	S1_C51	1.47e-14	1.39e-10	0.398528	0.438	0.041
LOC725882	S1_C51	1.78e-14	1.68e-10	1.97272	0.938	0.235
LOC102656354	S1_C51	1.85e-14	1.75e-10	0.588833	0.562	0.069
LOC102655319	S1_C51	2.69e-14	2.53e-10	0.499074	0.312	0.023
LOC410627	S1_C51	5.34e-14	5.03e-10	0.304491	0.188	0.008
LOC107965231	S1_C51	6.29e-14	5.92e-10	0.579471	0.562	0.072
LOC413785	S1_C51	7.6e-14	7.16e-10	0.871787	0.625	0.093
Msx	S1_C51	1.28e-13	1.21e-09	0.253542	0.188	0.009
LOC107964069	S1_C51	1.33e-13	1.26e-09	0.253156	0.188	0.009
LOC102655479	S1_C51	1.37e-13	1.29e-09	0.876734	0.812	0.157
LOC409228	S1_C51	1.5e-13	1.41e-09	1.12605	0.938	0.202
LOC100577769	S1_C51	1.95e-13	1.84e-09	0.300665	0.375	0.033
LOC550735	S1_C51	2.57e-13	2.42e-09	0.643496	0.375	0.035
LOC100576826	S1_C51	3.52e-13	3.31e-09	0.875108	0.812	0.159
LOC725237	S1_C51	4.94e-13	4.65e-09	0.671268	0.5	0.065
LOC409778	S1_C51	5.18e-13	4.88e-09	1.25898	0.812	0.169
LOC100576740	S1_C51	5.87e-13	5.53e-09	1.47128	0.25	0.016
Cyp314a1	S1_C51	6.04e-13	5.7e-09	0.517232	0.375	0.036
LOC113219054	S1_C51	1.17e-12	1.1e-08	0.408338	0.312	0.025
LOC410624	S1_C51	1.68e-12	1.58e-08	0.519473	0.312	0.026
LOC552724	S1_C51	2.75e-12	2.59e-08	0.38633	0.375	0.037
LOC100578399	S1_C51	3.95e-12	3.73e-08	0.726205	0.625	0.106
LOC408539	S1_C51	6.76e-12	6.37e-08	0.689896	0.438	0.054
LOC100578121	S1_C51	1.36e-11	1.28e-07	0.949456	0.75	0.154
LOC411888	S1_C51	1.44e-11	1.36e-07	0.501398	0.375	0.04
LOC551806	S1_C51	1.57e-11	1.48e-07	0.720212	0.625	0.104
LOC411983	S1_C51	1.68e-11	1.59e-07	0.769484	0.75	0.143
LOC725682	S1_C51	1.92e-11	1.81e-07	0.748068	0.812	0.165
LOC100577214	S1_C51	2.65e-11	2.49e-07	0.92047	0.625	0.11
LOC725813	S1_C51	2.82e-11	2.65e-07	0.716301	0.625	0.109
LOC410009	S1_C51	3.02e-11	2.84e-07	0.620512	0.5	0.069
LOC408317	S1_C51	3.13e-11	2.95e-07	1.173	0.5	0.076
LOC411919	S1_C51	3.8e-11	3.58e-07	0.837877	0.25	0.019
CSP2	S1_C51	5.23e-11	4.93e-07	0.479057	0.5	0.071
LOC413324	S1_C51	9.34e-11	8.8e-07	0.623796	0.5	0.074
LOC413500	S1_C51	1.12e-10	1.06e-06	0.300276	0.125	0.005
LOC410369	S1_C51	1.27e-10	1.19e-06	0.913333	0.625	0.116
LOC410021	S1_C51	1.36e-10	1.28e-06	0.760673	0.688	0.143
LOC102656505	S1_C51	1.4e-10	1.32e-06	0.901561	0.188	0.012
LOC100576224	S1_C51	1.7e-10	1.6e-06	0.303362	0.25	0.02
LOC408444	S1_C51	1.85e-10	1.74e-06	0.61734	0.562	0.091
LOC412763	S1_C51	2.99e-10	2.82e-06	0.695111	0.375	0.046
LOC408767	S1_C51	4.16e-10	3.92e-06	1.0439	0.812	0.203
LOC411038	S1_C51	4.72e-10	4.45e-06	0.631282	0.5	0.08
LOC100578423	S1_C51	5.16e-10	4.86e-06	1.12291	0.75	0.189
LOC410896	S1_C51	7.43e-10	7e-06	0.305727	0.312	0.033
LOC551867	S1_C51	7.54e-10	7.1e-06	0.722224	1	0.996
LOC552726	S1_C51	8.13e-10	7.66e-06	0.68097	1	0.998
LOC551559	S1_C51	1.51e-09	1.42e-05	1.04039	1	0.708
LOC724583	S1_C51	1.51e-09	1.42e-05	1.48702	0.938	0.416
LOC413134	S1_C51	2.45e-09	2.31e-05	0.28626	0.375	0.047
Tret1	S1_C51	3.65e-09	3.44e-05	0.492052	0.625	0.126
LOC726721	S1_C51	3.74e-09	3.52e-05	0.859976	1	0.978
LOC409822	S1_C51	4.85e-09	4.57e-05	1.21979	0.688	0.19
LOC410821	S1_C51	5.21e-09	4.91e-05	1.10391	0.5	0.088
LOC410725	S1_C51	5.66e-09	5.33e-05	0.567775	0.562	0.11
LOC726733	S1_C51	5.66e-09	5.33e-05	0.539193	0.688	0.147
LOC724569	S1_C51	5.78e-09	5.44e-05	0.583897	0.312	0.036
FAR1	S1_C51	5.8e-09	5.47e-05	0.90416	1	0.516
LOC113218532	S1_C51	6.65e-09	6.26e-05	0.309453	0.312	0.036
LOC724853	S1_C51	6.71e-09	6.32e-05	0.416815	0.562	0.104
LOC408295	S1_C51	1.39e-08	0.000131094	0.471545	0.75	0.176
LOC409533	S1_C51	1.77e-08	0.00016724	0.551484	0.75	0.185
LOC726013	S1_C51	1.99e-08	0.000187896	0.656575	1	0.994
LOC725434	S1_C51	2.1e-08	0.0001977	0.521902	0.312	0.039
LOC551703	S1_C51	2.82e-08	0.000265315	0.656635	0.5	0.098
LOC550998	S1_C51	3.1e-08	0.000291809	0.381913	0.25	0.027
LOC411630	S1_C51	3.23e-08	0.000304042	0.429713	0.562	0.112
LOC107965706	S1_C51	4.69e-08	0.000441496	0.822016	0.438	0.078
LOC724979	S1_C51	4.73e-08	0.000445506	0.395157	0.188	0.015
LOC100577504	S1_C51	5.13e-08	0.000482943	0.274096	0.25	0.026
LOC552689	S1_C51	6.45e-08	0.000607602	0.497188	0.562	0.117
LOC100576614	S1_C51	7.01e-08	0.000660031	0.558901	0.438	0.077
LOC408359	S1_C51	7.28e-08	0.00068606	0.737927	0.688	0.185
LOC725178	S1_C51	7.29e-08	0.000686533	0.385413	0.375	0.056
Br-c	S1_C51	8.31e-08	0.000783217	0.999903	0.938	0.375
LOC411376	S1_C51	9.6e-08	0.0009048	0.528282	0.25	0.028
LOC725350	S1_C51	1.05e-07	0.000992764	0.412956	0.188	0.016
LOC552295	S1_C51	1.12e-07	0.00105427	0.868796	0.938	0.603
LOC409976	S1_C51	1.13e-07	0.00106374	0.953435	1	0.543
LOC726683	S1_C51	1.16e-07	0.00109368	0.766055	0.688	0.195
LOC724188	S1_C51	1.44e-07	0.00135441	0.846918	1	0.808
LOC410189	S1_C51	1.46e-07	0.00137488	0.414564	0.375	0.06
LOC410480	S1_C51	1.67e-07	0.00157134	0.267273	0.25	0.028
LOC726529	S1_C51	1.71e-07	0.00160648	0.697817	0.438	0.083
LOC410059	S1_C51	1.75e-07	0.00165063	0.765666	0.812	0.293
LOC102656661	S1_C51	1.76e-07	0.00165733	0.274381	0.25	0.028
LOC410351	S1_C51	1.84e-07	0.0017331	0.561605	0.562	0.129
LOC410172	S1_C51	2.07e-07	0.00195295	1.17196	0.75	0.299
LOC551644	S1_C51	2.31e-07	0.0021747	0.571965	1	0.999
LOC412541	S1_C51	2.49e-07	0.00234448	0.449304	0.25	0.03
LOC726188	S1_C51	3.2e-07	0.00301971	0.597299	0.5	0.112
LOC410509	S1_C51	3.28e-07	0.00309124	0.626057	0.125	0.008
LOC725578	S1_C51	3.54e-07	0.00333313	0.341798	0.375	0.062
LOC412791	S1_C51	4.21e-07	0.00396927	0.331823	0.25	0.03
LOC552266	S1_C51	4.49e-07	0.0042294	0.622684	1	0.994
LOC724398	S1_C51	4.62e-07	0.00435374	1.29951	0.812	0.325
LOC409845	S1_C51	4.95e-07	0.00466691	0.2663	0.312	0.045
LOC725893	S1_C51	5.14e-07	0.00484133	0.383716	0.312	0.047
LOC552272	S1_C51	5.76e-07	0.00542462	0.46398	1	0.999
LOC412101	S1_C51	5.98e-07	0.00563861	0.54498	0.438	0.086
LOC411569	S1_C51	8.49e-07	0.00799523	1.03307	0.375	0.067
LOC100578439	S1_C51	8.94e-07	0.00842533	0.693035	0.562	0.142
LOC726205	S1_C51	9.46e-07	0.0089152	0.466772	0.812	0.251
Gfat2	S1_C51	1.27e-06	0.0120064	0.641891	0.5	0.118
LOC726221	S1_C51	1.32e-06	0.0124474	0.623128	1	0.801
LOC724653	S1_C51	1.33e-06	0.0125699	0.851118	0.5	0.123
LOC410171	S1_C51	1.49e-06	0.0140851	0.540231	0.562	0.147
LOC410179	S1_C51	1.6e-06	0.0151177	0.802981	0.5	0.126
LOC552705	S1_C51	1.72e-06	0.0162426	0.696822	0.875	0.373
LOC726495	S1_C51	1.92e-06	0.0180652	0.604254	0.5	0.123
LOC409061	S1_C51	2.54e-06	0.023956	0.501153	0.625	0.164
LOC410041	S1_C51	2.55e-06	0.0240463	0.741519	0.438	0.099
LOC552297	S1_C51	2.7e-06	0.0254724	0.341669	0.188	0.02
LOC552774	S1_C51	2.78e-06	0.0261906	0.488517	1	0.996
LOC100578976	S1_C51	2.83e-06	0.0266942	0.425107	0.375	0.072
LOC727309	S1_C51	3.12e-06	0.0293719	0.895868	0.938	0.656
LOC412233	S1_C51	3.34e-06	0.0314694	0.361126	0.312	0.053
LOC410775	S1_C51	3.67e-06	0.0346255	0.353393	0.312	0.053
LOC727254	S1_C51	4.36e-06	0.041087	0.295695	0.438	0.097
LOC726879	S1_C51	5.26e-06	0.0495999	0.292203	0.25	0.036
LOC100578090	S1_C14	1.17e-106	1.1e-102	2.33017	0.944	0.029
LOC408432	S1_C14	1.87e-90	1.76e-86	0.938249	0.778	0.022
LOC725020	S1_C14	3.93e-75	3.7e-71	0.567139	0.333	0.004
LOC107965534	S1_C14	3.32e-51	3.13e-47	0.635001	0.167	0.001
LOC102653654	S1_C14	4.45e-46	4.2e-42	1.01215	0.167	0.002
LOC411181	S1_C14	3.22e-38	3.04e-34	0.566733	0.611	0.035
LOC100576838	S1_C14	6.46e-35	6.09e-31	0.353567	0.389	0.015
LOC410888	S1_C14	1.02e-30	9.59e-27	0.548285	0.444	0.023
LOC413133	S1_C14	4.63e-29	4.36e-25	0.934755	0.889	0.099
LOC107965179	S1_C14	3.66e-27	3.45e-23	0.406135	0.5	0.032
LOC113219342	S1_C14	9.84e-27	9.27e-23	0.899907	0.944	0.118
LOC409867	S1_C14	1.17e-26	1.1e-22	1.21504	1	0.145
LOC410820	S1_C14	1.15e-25	1.09e-21	0.997058	0.944	0.123
LOC409378	S1_C14	3.28e-24	3.09e-20	0.841635	0.778	0.089
LOC725360	S1_C14	1.14e-23	1.08e-19	0.419952	0.389	0.023
Adk1	S1_C14	7.75e-23	7.3e-19	1.67393	0.944	0.165
LOC410985	S1_C14	7.96e-23	7.5e-19	0.718259	0.944	0.134
LOC408819	S1_C14	4.88e-21	4.6e-17	1.24329	1	0.196
LOC102654715	S1_C14	5.15e-21	4.85e-17	0.917077	1	0.165
LOC410467	S1_C14	8.94e-21	8.43e-17	1.50245	1	0.182
LOC410449	S1_C14	2.2e-20	2.08e-16	1.05881	1	0.17
LOC410336	S1_C14	2.91e-20	2.74e-16	0.646964	0.778	0.097
LOC102654911	S1_C14	3.1e-20	2.92e-16	1.71737	1	0.245
Ef-1a-f1	S1_C14	4.95e-20	4.66e-16	1.14849	1	0.182
LOC725190	S1_C14	6.68e-20	6.29e-16	0.69037	0.889	0.127
nAChRa2	S1_C14	1.53e-19	1.44e-15	0.886561	0.833	0.119
LOC725558	S1_C14	3.18e-19	3e-15	1.00816	0.944	0.162
LOC100577045	S1_C14	3.84e-19	3.62e-15	0.63375	0.667	0.077
LOC408393	S1_C14	7.28e-19	6.86e-15	1.05458	0.833	0.125
LOC412818	S1_C14	1.07e-18	1.01e-14	0.467077	0.667	0.077
LOC107965072	S1_C14	1.21e-18	1.14e-14	0.360355	0.389	0.029
LOC725453	S1_C14	1.33e-18	1.25e-14	1.79354	1	0.251
LOC412435	S1_C14	1.35e-18	1.27e-14	0.794668	0.889	0.15
LOC724439	S1_C14	1.44e-18	1.35e-14	1.11614	0.944	0.187
LOC107966087	S1_C14	1.56e-18	1.47e-14	0.25562	0.333	0.021
LOC550732	S1_C14	1.87e-18	1.76e-14	0.928341	0.833	0.125
LOC408769	S1_C14	2.65e-18	2.5e-14	1.3605	1	0.199
LOC100578877	S1_C14	3.35e-18	3.15e-14	0.391168	0.556	0.056
LOC408822	S1_C14	3.44e-18	3.24e-14	1.47559	1	0.23
LOC724405	S1_C14	4.5e-18	4.24e-14	0.364816	0.389	0.03
LOC413924	S1_C14	4.75e-18	4.48e-14	0.275024	0.333	0.022
LOC725157	S1_C14	5.27e-18	4.96e-14	0.864495	0.778	0.121
[truncated: 27,099 more rows]
